# Supplementary material for: Genome-wide phenotypic insights into mycobacterial virulence using Drosophila melanogaster
Source: PLoS Pathog. 2025 Sep 5;21(9):e1013474. doi: 10.1371/journal.ppat.1013474 (PMC12425279; doi:10.1371/journal.ppat.1013474)
Supplement: S1 Dataset — (A) Essential gene analysis: Mmar E11 in vitro genetic requirement (determined by HMM in TRANSIT [92]). (B) Virulence gene analysis: Mmar E11 genes required for infection in male Drosophila (determined by resampling analysis in TRANSIT [92]) = log fold change >0 and adjusted P-value <0.05. (C) Mmar E11 genes required for infection in male versus female Drosophila (determined by resampling analysis in TRANSIT [92]) = log fold change >0 and adjusted P-value <0.05. (XLSX) [file ppat.1013474.s002.xlsx]

## Sheet: A
S1 Dataset A: in vitro (7H10 with 0.2% glycerol, 0.05% Tween 80 and 10% ADC) genetic requirement of Mmar E11 (determined by Hidden Markov Model (HMM) in Transit).
Col A	Mmar E11 ORF Ids
Col B	Gene names
Col C	Annotations
Col D	Number of TA sites in gene
Col E	ES: num of sites labelled as essential (ES) by the HMM (mostly lacking insertions)
Col F	GD: num of sites labelled as growth-defect (GD) by the HMM (disruption by transposon causes growth defect)
Col G	NE: num of sites labelled as non-essential (NE) by the HMM (generally as insertions, which do not affect growth rate)
Col H	GA: num of sites labelled as growth-advantaged (GA) by the HMM (disruption by transposon causes growth advantage)
Col I	Density: fraction of TA sites with >=1 insertions (non-zero)
Col J	NZ mean: average count at TA sites with >=1 insertions (non-zero)
Col K	Mmar E11 requirement: most frequent label among TA sites in the gene (This study)
Col L	Mutual ortholog in Mmar M strain (if it exists)
Col M	Mmar E11 requirement call from Weerdenburg et al (2015 Infect Immnun, doi: 10.1128/IAI.03050-14.) FALSE: non-essential for growth, TRUE: essential for growth
Col N	Mutual ortholog in Mtb H37Rv strain (if it exists)
Col O	Gene names (H37Rv)
Col P	Annotation (H37Rv)
Col Q	Mtb H37Rv requirement call from DeJesus et al (2017 mBio, doi: 10.1128/mBio.02133-16). ES: essential, GD, grwoth-defect, NE, non-essential, GA, growth-advantage.
										This study		Weerdenburg et al.				Dejesus et al.
Mmar E11 ORF ID	Gene name	Annotation	TA sites	ES sites	GD sites	NE sites	GA sites	Density	NZ mean	Mmar E11 requirement call	Mmar M mutual ortholog	Mmar E11 requirement call	Mtb mutual ortholog	Mtb gene name	Mtb annotation	Mtb H37Rv requirement call
MMARE11_20370	pdxS	pyridoxal 5'-phosphate synthase lyase subunit PdxS	10	0	0	10	0	0.9	121.22	NE	MMAR_2094	FALSE	Rv2606c	snzP	Possible pyridoxine biosynthesis protein SnzP	NE
MMARE11_47760	-	LCP family protein	25	0	0	25	0	1	229.44	NE	MMAR_4966	FALSE	Rv3484	cpsA	Possible conserved protein CpsA	GA
MMARE11_52690	eccA1	type VII secretion system ESX-1 AAA family ATPase EccA1	28	0	0	1	27	1	641.75	GA	MMAR_5443	FALSE	Rv3868	eccA1	ESX conserved component EccA1 ESX-1 type VII secretion system protein	NE
MMARE11_52700	eccB	type VII secretion protein EccB	27	0	0	27	0	0.963	139.58	NE	MMAR_5444	FALSE	Rv3869	eccB1	ESX conserved component EccB1 ESX-1 type VII secretion system protein Possible membrane protein	NE
MMARE11_52710	eccCa	type VII secretion protein EccCa	31	0	0	31	0	1	120.23	NE	MMAR_5445	FALSE	Rv3870	eccCa1	ESX conserved component EccCa1 ESX-1 type VII secretion system protein Possible transmembrane protein	NE
MMARE11_52720	eccCb	type VII secretion protein EccCb	23	0	0	23	0	0.9565	116.77	NE	MMAR_5446	FALSE	Rv3871	eccCb1	ESX conserved component EccCb1 ESX-1 type VII secretion system protein	NE
MMARE11_52780	eccD	type VII secretion integral membrane protein EccD	30	0	0	30	0	0.9	100.48	NE	MMAR_5452	FALSE	Rv3877	eccD1	ESX conserved component EccD1 ESX-1 type VII secretion system protein Probable transmembrane protein	NE
MMARE11_52840	eccE	type VII secretion protein EccE	20	0	0	20	0	1	106	NE	MMAR_5458	FALSE	Rv3882c	eccE1	ESX conserved component EccE1 ESX-1 type VII secretion system protein Possible membrane protein	GA
MMARE11_52850	mycP1	type VII secretion system ESX-1 serine protease mycosin MycP1	19	0	0	19	0	0.7895	91.2	NE	MMAR_5459	FALSE	Rv3883c	mycP1	Membrane-anchored mycosin MycP1 (serine protease) (subtilisin-like protease) (subtilase-like) (mycosin-1)	NE
MMARE11_37120	-	NAD-glutamate dehydrogenase	70	0	0	70	0	0.8571	96.38	NE	MMAR_3829	FALSE	Rv2476c	gdh	Probable NAD-dependent glutamate dehydrogenase Gdh (NAD-Gdh) (NAD-dependent glutamic dehydrogenase)	NE
MMARE11_32350	aceE	pyruvate dehydrogenase (acetyl-transferring), homodimeric type	47	0	0	47	0	0.8936	41.93	NE	MMAR_3334	FALSE	Rv2241	aceE	Pyruvate dehydrogenase E1 component AceE (pyruvate decarboxylase) (pyruvate dehydrogenase) (pyruvic dehydrogenase)	NE
MMARE11_02440	-	PPE family protein	29	0	0	29	0	0.8621	170.56	NE	MMAR_0261	FALSE	Rv0096	PPE1	PPE family protein PPE1	NE
MMARE11_52820	-	YbaB/EbfC family nucleoid-associated protein	3	0	0	3	0	1	189	NE	MMAR_5456	FALSE	Rv3880c	espL	ESX-1 secretion-associated protein EspL	GA
MMARE11_13390	-	UPF0182 family protein	61	0	0	0	61	0.8689	405.68	GA	MMAR_1371	FALSE	Rv3193c	-	Probable conserved transmembrane protein	NE
MMARE11_22250	scpA	methylmalonyl-CoA mutase	41	0	0	41	0	0.8293	93.29	NE	MMAR_2303	TRUE	Rv1493	mutB	Probable methylmalonyl-CoA mutase large subunit MutB (MCM)	NE
MMARE11_07620	-	YbjN domain-containing protein	9	0	0	9	0	1	18.89	NE	MMAR_0813	FALSE	Rv0487	-	hypothetical protein	NE
MMARE11_16900	-	ABC transporter permease	18	0	18	0	0	0.6111	6.27	GD	MMAR_1770	TRUE	Rv2937	drrB	Daunorubicin-dim-transport integral membrane protein ABC transporter DrrB	GA
MMARE11_43660	pcrA	DNA helicase PcrA	34	0	0	34	0	0.9706	169	NE	MMAR_4553	FALSE	Rv0949	uvrD1	Probable ATP-dependent DNA helicase II UvrD1	NE
MMARE11_40370	glgC	glucose-1-phosphate adenylyltransferase	25	0	0	25	0	0.88	170.41	NE	MMAR_4225	FALSE	Rv1213	glgC	Glucose-1-phosphate adenylyltransferase GlgC (ADP-glucose synthase) (ADP-glucose pyrophosphorylase)	NE
MMARE11_18670	-	hypothetical protein	6	0	0	6	0	1	29.33	NE	MMAR_1939	FALSE	Rv2772c	-	Probable conserved transmembrane protein	NE
MMARE11_21020	-	Xaa-Pro peptidase family protein	16	0	0	16	0	0.9375	45.2	NE	MMAR_2180	FALSE	Rv2535c	pepQ	Probable cytoplasmic peptidase PepQ	NE
MMARE11_30050	pafA	Pup--protein ligase	18	0	0	18	0	0.9444	234.94	NE	MMAR_3083	FALSE	Rv2097c	pafA	Proteasome accessory factor a PafA	NE
MMARE11_02400	-	acyl carrier protein	3	0	0	3	0	1	44.67	NE	MMAR_0257	FALSE	Rv0100	-	hypothetical protein	NE
MMARE11_46640	-	acyl-ACP desaturase	13	0	0	13	0	0.9231	47.42	NE	MMAR_4856	FALSE	Rv0824c	desA1	Probable acyl-[acyl-carrier protein] desaturase DesA1 (acyl-[ACP] desaturase) (stearoyl-ACP desaturase) (protein Des)	ES
MMARE11_23020	-	acyltransferase	43	0	0	43	0	0.8605	27.3	NE	MMAR_2380	TRUE	Rv1565c	-	hypothetical protein	NE
MMARE11_42010	-	hemolysin III family protein	15	0	0	15	0	0.8667	59.69	NE	MMAR_4381	TRUE	Rv1085c	-	Possible hemolysin-like protein	NE
MMARE11_48840	kstR	cholesterol catabolism transcriptional regulator KstR	8	0	0	8	0	1	81.38	NE	MMAR_5069	FALSE	Rv3574	kstR	Transcriptional regulatory protein KstR (probably TetR-family)	NE
MMARE11_11630	-	succinate dehydrogenase hydrophobic membrane anchor subunit	7	0	0	7	0	1	28.57	NE	MMAR_1202	FALSE	Rv3317	sdhD	Probable succinate dehydrogenase (hydrophobic membrane anchor subunit) SdhD (succinic dehydrogenase) (fumarate reductase) (fumarate dehydrogenase) (fumaric hydrogenase)	NE
MMARE11_23600	uvrB	excinuclease ABC subunit B	40	0	0	40	0	0.95	241.32	NE	MMAR_2437	FALSE	Rv1633	uvrB	Probable excinuclease ABC (subunit B-helicase) UvrB	NE
MMARE11_49960	-	metallophosphoesterase	12	0	0	12	0	1	30.42	NE	MMAR_5172	FALSE	Rv3683	-	hypothetical protein	NE
MMARE11_04470	-	NADP-dependent succinic semialdehyde dehydrogenase	18	0	0	18	0	0.7222	39.31	NE	MMAR_0490	FALSE	Rv0234c	gabD1	Succinate-semialdehyde dehydrogenase [NADP+] dependent (SSDH) GabD1	NE
MMARE11_12850	rsgA	ribosome small subunit-dependent GTPase A	6	0	6	0	0	0.8333	4	GD	MMAR_1319	FALSE	Rv3228	-	hypothetical protein	NE
MMARE11_52670	-	ESX secretion-associated protein EspG	11	0	0	11	0	0.9091	81.2	NE	MMAR_5441	FALSE	Rv3866	espG1	ESX-1 secretion-associated protein EspG1	NE
MMARE11_35760	-	metalloregulator ArsR/SmtB family transcription factor	3	0	0	3	0	1	127.67	NE	MMAR_3668	FALSE	Rv2358	smtB	Probable transcriptional regulatory protein SmtB (probably ArsR-family)	NE
MMARE11_04150	-	phosphoenolpyruvate carboxykinase (GTP)	22	0	22	0	0	0.8636	5.74	GD	MMAR_0451	TRUE	Rv0211	pckA	Probable iron-regulated phosphoenolpyruvate carboxykinase [GTP] PckA (phosphoenolpyruvate carboxylase) (PEPCK)(pep carboxykinase)	NE
MMARE11_29600	cobN	cobaltochelatase subunit CobN	54	0	0	54	0	0.7222	81.38	NE	MMAR_3037	TRUE	Rv2062c	cobN	Cobalamin biosynthesis protein CobN	NE
MMARE11_10810	rimI	ribosomal protein S18-alanine N-acetyltransferase	11	0	1	10	0	0.9091	80.3	NE	MMAR_1123	FALSE	Rv3420c	rimI	Ribosomal-protein-alanine acetyltransferase RimI (acetylating enzyme for N-terminal of ribosomal protein S18)	NE
MMARE11_13270	-	potassium channel family protein	14	0	0	14	0	1	188.14	NE	MMAR_1360	FALSE	Rv3200c	-	Possible transmembrane cation transporter	NE
MMARE11_46790	-	FABP family protein	14	0	0	14	0	0.9286	30.23	NE	MMAR_4871	FALSE	Rv0813c	-	hypothetical protein	GA
MMARE11_02500	-	cytochrome c oxidase assembly protein	33	0	33	0	0	0.5152	1.82	GD	MMAR_0267	TRUE	Rv0102	-	Probable conserved integral membrane protein	ES
MMARE11_21720	pgl	6-phosphogluconolactonase	10	0	0	10	0	0.8	32.12	NE	MMAR_2250	FALSE	Rv1445c	devB	Probable 6-phosphogluconolactonase DevB (6PGL)	NE
MMARE11_42710	-	HAMP domain-containing histidine kinase	16	0	0	1	15	1	407.94	GA	MMAR_4456	FALSE	Rv1032c	trcS	Two component sensor histidine kinase TrcS	NE
MMARE11_30130	arc	proteasome ATPase	23	0	0	23	0	1	225.65	NE	MMAR_3091	FALSE	Rv2115c	mpa	Mycobacterial proteasome ATPase Mpa	NE
MMARE11_10820	tsaD	tRNA (adenosine(37)-N6)-threonylcarbamoyltransferase complex transferase subunit TsaD	12	0	12	0	0	0.75	3.78	GD	MMAR_1124	FALSE	Rv3419c	gcp	Probable O-sialoglycoprotein endopeptidase Gcp (glycoprotease)	NE
MMARE11_44650	-	citrate synthase	24	0	0	24	0	0.9167	104.5	NE	MMAR_4640	FALSE	Rv0896	gltA2	Probable citrate synthase I GltA2	GD
MMARE11_16220	-	6-phosphofructokinase	10	0	0	10	0	0.8	44.25	NE	MMAR_1703	FALSE	Rv3010c	pfkA	Probable 6-phosphofructokinase PfkA (phosphohexokinase) (phosphofructokinase)	NE
MMARE11_19420	-	DUF3710 domain-containing protein	7	0	0	7	0	1	16.57	NE	MMAR_2018	FALSE	Rv2696c	-	Conserved alanine and glycine and valine rich protein	NE
MMARE11_42090	-	RDD family protein	18	0	0	18	0	0.7222	62.15	NE	MMAR_4389	FALSE	Rv1078	pra	Probable proline-rich antigen homolog Pra	NE
MMARE11_09190	hadC	(3R)-hydroxyacyl-ACP dehydratase subunit HadC	9	0	0	9	0	0.8889	29.75	NE	MMAR_0970	FALSE	Rv0637	hadC	(3R)-hydroxyacyl-ACP dehydratase subunit HadC	NE
MMARE11_14440	ftsX	permease-like cell division protein FtsX	19	0	17	2	0	0.6316	14.5	GD	MMAR_1531	TRUE	Rv3101c	ftsX	Putative cell division protein FtsX (septation component-transport integral membrane protein ABC transporter)	NE
MMARE11_07350	lpdA	dihydrolipoyl dehydrogenase	20	0	0	20	0	0.75	20.13	NE	MMAR_0785	FALSE	Rv0462	lpdC	Dihydrolipoamide dehydrogenase LpdC (lipoamide reductase (NADH)) (lipoyl dehydrogenase) (dihydrolipoyl dehydrogenase) (diaphorase)	GD
MMARE11_23630	-	universal stress protein	6	0	0	6	0	1	154.67	NE	MMAR_2440	FALSE	Rv1636	TB15.3	Iron-regulated universal stress protein family protein TB15.3	ES
MMARE11_53130	-	RNA-binding protein	3	0	0	3	0	1	77.67	NE	MMAR_5484	FALSE	Rv3920c	-	Conserved protein similar to jag protein	NE
MMARE11_16020	-	glycosyltransferase family 4 protein	15	0	13	2	0	0.7333	8.09	GD	MMAR_1681	TRUE	Rv3032	-	Alpha (1->4) glucosyltransferase	GD
MMARE11_52160	-	DUF4328 domain-containing protein	17	0	0	17	0	0.7059	50	NE	MMAR_5395	TRUE	Rv3843c	-	Probable conserved transmembrane protein	ESD
MMARE11_18190	rimP	ribosome maturation factor RimP	6	0	0	6	0	0.8333	45.2	NE	MMAR_1891	FALSE	Rv2842c	-	hypothetical protein	NE
MMARE11_11620	sdhA	succinate dehydrogenase flavoprotein subunit	28	0	0	28	0	0.9643	22.78	NE	MMAR_1201	TRUE	Rv3318	sdhA	Probable succinate dehydrogenase (flavoprotein subunit) SdhA (succinic dehydrogenase) (fumarate reductase) (fumarate dehydrogenase) (fumaric hydrogenase)	NE
MMARE11_16250	-	sorbosone dehydrogenase family protein	12	0	0	12	0	0.6667	6.62	NE	MMAR_1706	FALSE	Rv3006	lppZ	Probable conserved lipoprotein LppZ	ES
MMARE11_01450	-	NADP-dependent isocitrate dehydrogenase	29	0	0	29	0	0.931	129.33	NE	MMAR_0158	FALSE	Rv0066c	icd2	Probable isocitrate dehydrogenase [NADP] Icd2 (oxalosuccinate decarboxylase) (IDH) (NADP+-specific ICDH) (IDP)	NE
MMARE11_51520	-	cysteine desulfurase-like protein	12	0	0	12	0	0.75	28.67	NE	MMAR_5333	FALSE	Rv3778c	-	Possible aminotransferase	GD
MMARE11_44600	-	exported or membrane protein	10	0	0	10	0	0.9	20.11	NE	MMAR_4635	FALSE	Rv0901	-	Possible conserved exported or membrane protein	NE
MMARE11_51870	-	cutinase family protein	10	0	0	10	0	0.9	149.11	NE	MMAR_5366	FALSE	Rv3802c	-	Probable conserved membrane protein	ES
MMARE11_03310	-	NADPH:quinone oxidoreductase family protein	14	0	0	14	0	0.5	8	NE	MMAR_0361	TRUE	Rv0149	-	Possible quinone oxidoreductase (NADPH:quinone oxidoreductase) (zeta-crystallin)	GA
MMARE11_08370	-	integral membrane protein	13	0	0	13	0	1	90.38	NE	MMAR_0887	FALSE	Rv0541c	-	Probable conserved integral membrane protein	NE
MMARE11_08620	htpX	zinc metalloprotease HtpX	11	0	0	11	0	1	136.64	NE	MMAR_0912	FALSE	Rv0563	htpX	Probable protease transmembrane protein heat shock protein HtpX	NE
MMARE11_13170	-	TetR/AcrR family transcriptional regulator	13	0	0	13	0	0.8462	42.09	NE	MMAR_1350	FALSE	Rv3208	-	Probable transcriptional regulatory protein (probably TetR-family)	NE
MMARE11_21490	uvrC	excinuclease ABC subunit UvrC	33	0	0	33	0	0.7273	56.5	NE	MMAR_2227	FALSE	Rv1420	uvrC	Probable excinuclease ABC (subunit C-nuclease) UvrC	NE
MMARE11_22740	-	GAP family protein	10	0	0	10	0	1	30.7	NE	MMAR_2352	FALSE	Rv1517	-	hypothetical protein	NE
MMARE11_26400	-	M56 family metallopeptidase	14	0	0	14	0	0.9286	28	NE	MMAR_2719	TRUE	Rv1845c	blaR	Possible sensor-transducer protein BlaR	NE
MMARE11_30090	dop	pup deamidase/depupylase	23	0	0	23	0	0.9565	141.68	NE	MMAR_3087	FALSE	Rv2112c	dop	Deamidase of pup Dop	NE
MMARE11_30370	-	MSMEG_4193 family putative phosphomutase	8	0	0	8	0	0.875	144.86	NE	MMAR_3115	FALSE	Rv2135c	-	hypothetical protein	NE
MMARE11_35270	-	universal stress protein	13	0	0	13	0	0.8462	60.09	NE	MMAR_3620	FALSE	Rv2319c	-	Universal stress protein family protein	NE
MMARE11_36040	mbtG	NADPH-dependent L-lysine N(6)-monooxygenase MbtG	12	0	0	12	0	1	47.17	NE	MMAR_3697	FALSE	Rv2378c	mbtG	Lysine-N-oxygenase MbtG (L-lysine 6-monooxygenase) (lysine N6-hydroxylase)	NE
MMARE11_37180	-	HAD-IB family hydrolase	22	0	0	22	0	0.8636	20.63	NE	MMAR_3834	TRUE	Rv2483c	plsC	Possible transmembrane phospholipid biosynthesis bifunctional enzyme PlsC: putative L-3-phosphoserine phosphatase (O-phosphoserine phosphohydrolase) (PSP) (pspase) + 1-acyl-SN-glycerol-3-phosphate acyltransferase (1-AGP acyltransferase) (1-AGPAT) (lysophosphatidic acid acyltransferase) (LPAAT)	NE
MMARE11_40060	-	multifunctional oxoglutarate decarboxylase/oxoglutarate dehydrogenase thiamine pyrophosphate-binding subunit/dihydrolipoyllysine-residue succinyltransferase subunit	43	0	40	3	0	0.6977	8.6	GD	MMAR_4194	TRUE	Rv1248c	-	Multifunctional alpha-ketoglutarate metabolic enzyme	NE
MMARE11_41060	-	mannosyltransferase	22	0	0	22	0	0.9545	81.95	NE	MMAR_4292	FALSE	Rv1159	pimE	Mannosyltransferase PimE	NE
MMARE11_42700	-	response regulator transcription factor	10	0	0	0	10	1	1007.3	GA	MMAR_4455	FALSE	Rv1033c	trcR	Two component transcriptional regulator TrcR	GA
MMARE11_46720	mshD	mycothiol synthase	11	0	0	11	0	1	130.09	NE	MMAR_4864	FALSE	Rv0819	mshD	GCN5-related N-acetyltransferase, MshD	GA
MMARE11_06190	fbaA	class II fructose-bisphosphate aldolase	18	0	18	0	0	0.9444	3.41	GD	MMAR_0669	TRUE	Rv0363c	fba	Probable fructose-bisphosphate aldolase Fba	ES
MMARE11_15620	nrdI	class Ib ribonucleoside-diphosphate reductase assembly flavoprotein NrdI	14	1	0	13	0	0.9286	61.15	NE	MMAR_1641	FALSE	Rv3052c	nrdI	Probable NrdI protein	ES
MMARE11_15880	-	PQQ-binding-like beta-propeller repeat protein	20	0	0	20	0	0.7	17.5	NE	MMAR_1667	TRUE	Rv3035	-	hypothetical protein	GD
MMARE11_16490	-	RNA degradosome polyphosphate kinase	28	0	0	28	0	0.9286	79.5	NE	MMAR_1730	FALSE	Rv2984	ppk1	Polyphosphate kinase PPK (polyphosphoric acid kinase) (ATP-polyphosphate phosphotransferase)	GD
MMARE11_21630	tpiA	triose-phosphate isomerase	11	0	11	0	0	0.7273	4.62	GD	MMAR_2241	FALSE	Rv1438	tpi	Probable triosephosphate isomerase Tpi (TIM)	ES
MMARE11_22080	-	MoxR family ATPase	17	0	0	17	0	0.5882	17.1	NE	MMAR_2286	TRUE	Rv1479	moxR1	Probable transcriptional regulatory protein MoxR1	ES
MMARE11_22090	-	DUF58 domain-containing protein	8	0	0	8	0	0.625	8.4	NE	MMAR_2287	FALSE	Rv1480	-	hypothetical protein	ES
MMARE11_22100	-	VWA domain-containing protein	13	0	0	13	0	0.9231	43.25	NE	MMAR_2288	FALSE	Rv1481	-	Probable membrane protein	ES
MMARE11_23430	pyk	pyruvate kinase	19	0	18	1	0	0.6316	30	GD	MMAR_2420	TRUE	Rv1617	pykA	Probable pyruvate kinase PykA	GD
MMARE11_24520	-	ParA family protein	15	0	0	15	0	1	95.87	NE	MMAR_2523	FALSE	Rv1708	-	Putative initiation inhibitor protein	ES
MMARE11_26340	-	malate synthase G	24	0	24	0	0	0.6667	6.31	GD	MMAR_2713	TRUE	Rv1837c	glcB	Malate synthase G GlcB	ES
MMARE11_30400	-	hypothetical protein	21	0	10	11	0	0.9048	11.42	NE	MMAR_3118	TRUE	Rv2138	lppL	Probable conserved lipoprotein LppL	GD
MMARE11_31910	glnA	type I glutamate--ammonia ligase	31	0	0	31	0	0.8387	27.15	NE	MMAR_3289	FALSE	Rv2220	glnA1	Glutamine synthetase GlnA1 (glutamine synthase) (GS-I)	ES
MMARE11_40420	-	glucosyl-3-phosphoglycerate synthase	11	0	0	11	0	0.5455	7	NE	MMAR_4230	FALSE	Rv1208	gpgS	Probable glucosyl-3-phosphoglycerate synthase GpgS	ES
MMARE11_43700	pgi	glucose-6-phosphate isomerase	27	0	15	12	0	0.6296	24.29	GD	MMAR_4557	TRUE	Rv0946c	pgi	Probable glucose-6-phosphate isomerase Pgi (GPI) (phosphoglucose isomerase) (phosphohexose isomerase) (phi)	GD
MMARE11_53100	-	ParB/RepB/Spo0J family partition protein	13	0	13	0	0	0.6154	3.25	GD	MMAR_5481	TRUE	Rv3917c	parB	Probable chromosome partitioning protein ParB	ES
MMARE11_02450	-	class I SAM-dependent methyltransferase	14	0	0	14	0	1	105	NE	MMAR_0262	FALSE
MMARE11_22730	-	glycosyltransferase	25	0	0	25	0	0.96	73.67	NE	MMAR_2351	TRUE
MMARE11_44560	-	TetR/AcrR family transcriptional regulator	6	0	0	6	0	1	59.5	NE	MMAR_4631	FALSE
MMARE11_45230	-	hypothetical protein	14	0	0	14	0	0.8571	27.17	NE	MMAR_4697	FALSE
MMARE11_46210	-	acyl-CoA dehydrogenase family protein	14	0	0	14	0	0.8571	48.42	NE	MMAR_4791	FALSE
MMARE11_47670	-	hypothetical protein	15	0	0	15	0	1	139.33	NE	MMAR_4957	FALSE
MMARE11_51010	-	M1 family metallopeptidase	25	0	0	25	0	0.76	20.42	NE	MMAR_5284	TRUE
MMARE11_16910	-	ATP-binding cassette domain-containing protein	14	0	14	0	0	0.4286	7.67	GD	MMAR_1771	TRUE	Rv2936	drrA	Daunorubicin-dim-transport ATP-binding protein ABC transporter DrrA	GA
MMARE11_52210	-	hypothetical protein	9	0	0	9	0	1	389.56	NE	MMAR_5399	FALSE	Rv3849	espR	ESX-1 transcriptional regulatory protein EspR	NE
MMARE11_15020	crcB	fluoride efflux transporter CrcB	5	0	0	5	0	0.6	8.33	NE	MMAR_1589	FALSE	Rv3070	-	Probable conserved integral membrane protein	NE
MMARE11_12560	-	amino acid permease	27	0	0	27	0	0.963	179.15	NE	MMAR_1290	FALSE	Rv3253c	-	Possible cationic amino acid transport integral membrane protein	NE
MMARE11_41030	typA	translational GTPase TypA	11	0	0	11	0	0.8182	131.22	NE	MMAR_4289	FALSE	Rv1165	typA	Possible GTP-binding translation elongation factor TypA (tyrosine phosphorylated protein A) (GTP-binding protein)	NE
MMARE11_21850	-	ABC transporter ATP-binding protein	15	0	0	15	0	0.7333	28.73	NE	MMAR_2263	TRUE	Rv1458c	-	Probable unidentified antibiotic-transport ATP-binding protein ABC transporter	GD
MMARE11_11640	sdhC	succinate dehydrogenase, cytochrome b556 subunit	6	0	0	6	0	1	38.67	NE	MMAR_1203	FALSE	Rv3316	sdhC	Probable succinate dehydrogenase (cytochrome B-556 subunit) SdhC (succinic dehydrogenase) (fumarate reductase) (fumarate dehydrogenase) (fumaric hydrogenase)	NE
MMARE11_51150	-	putative glycolipid-binding domain-containing protein	8	0	0	8	0	1	66.12	NE	MMAR_5298	FALSE	Rv3755c	-	hypothetical protein	NE
MMARE11_37440	orn	oligoribonuclease	16	0	0	16	0	0.9375	72.67	NE	MMAR_3859	FALSE	Rv2511	orn	Oligoribonuclease Orn	ES
MMARE11_31240	-	polyadenylate-specific 3'-exoribonuclease AS	9	0	0	9	0	0.8889	108.38	NE	MMAR_3223	FALSE	Rv2179c	-	hypothetical protein	NE
MMARE11_49520	-	hypothetical protein	16	0	0	16	0	0.9375	56.47	NE	MMAR_5130	FALSE	Rv3630	-	Probable conserved integral membrane protein	NE
MMARE11_19050	-	DUF349 domain-containing protein	6	0	0	6	0	1	112	NE	MMAR_1981	FALSE	Rv2731	-	Conserved alanine and arginine rich protein	NE
MMARE11_20520	ruvB	Holliday junction branch migration DNA helicase RuvB	6	0	0	6	0	1	32.83	NE	MMAR_2111	FALSE	Rv2592c	ruvB	Probable holliday junction DNA helicase RuvB	GD
MMARE11_36770	-	DUF4233 domain-containing protein	6	0	0	6	0	1	60.17	NE	MMAR_3770	FALSE	Rv2446c	-	Probable conserved integral membrane protein	NE
MMARE11_16530	-	DUF3515 domain-containing protein	6	0	6	0	0	1	4.5	GD	MMAR_1734	FALSE	Rv2980	-	Possible conserved secreted protein	NE
MMARE11_18130	-	cobyrinate a,c-diamide synthase	21	0	0	21	0	0.9524	220.25	NE	MMAR_1885	FALSE	Rv2848c	cobB	Probable cobyrinic acid A,C-diamide synthase CobB	NE
MMARE11_19410	dut	dUTP diphosphatase	5	0	0	5	0	0.8	26.75	NE	MMAR_2017	FALSE	Rv2697c	dut	Probable deoxyuridine 5'-triphosphate nucleotidohydrolase Dut (dUTPase) (dUTP pyrophosphatase) (deoxyuridine 5'-triphosphatase) (dUTP diphosphatase) (deoxyuridine-triphosphatase)	NE
MMARE11_29680	-	precorrin-8X methylmutase	12	0	0	12	0	0.6667	144.88	NE	MMAR_3045	FALSE	Rv2065	cobH	Precorrin-8X methylmutase CobH (aka precorrin isomerase)	NE
MMARE11_52660	-	ESX-1 secretion-associated protein	3	0	0	3	0	1	145	NE	MMAR_5440	FALSE	Rv3865	espF	ESX-1 secretion-associated protein EspF	NE
MMARE11_40890	-	ferredoxin family protein	7	0	0	7	0	1	200.86	NE	MMAR_4274	FALSE	Rv1177	fdxC	Probable ferredoxin FdxC	ES
MMARE11_29710	-	MMPL family transporter	39	0	0	39	0	0.8974	130.26	NE	MMAR_3048	FALSE
MMARE11_39680	-	CoA ester lyase	7	0	0	7	0	0.8571	14.83	NE	MMAR_4158	FALSE
MMARE11_40980	mshB	N-acetyl-1-D-myo-inositol-2-amino-2-deoxy-alpha- D-glucopyranoside deacetylase	18	0	0	18	0	0.8889	91.12	NE	MMAR_4283	FALSE	Rv1170	mshB	N-acetyl-1-D-myo-inosityl-2-amino-2-deoxy-alpha- D-glucopyranoside deacetylase MshB (GlcNAc-Ins deacetylase)	NE
MMARE11_50310	glpK	glycerol kinase GlpK	18	0	0	18	0	0.7778	66.14	NE	MMAR_5208	FALSE	Rv3696c	glpK	Probable glycerol kinase GlpK (ATP:glycerol 3-phosphotransferase) (glycerokinase) (GK)	NE
MMARE11_38430	-	ABC transporter ATP-binding protein/permease	10	0	2	8	0	0.8	19.25	NE	MMAR_4036	FALSE	Rv1349	irtB	Iron-regulated transporter IrtB	GD
MMARE11_20870	-	transglutaminase family protein	39	0	0	39	0	0.8718	184.97	NE	MMAR_2165	FALSE	Rv2566	-	Long conserved protein	NE
MMARE11_36530	-	SGNH/GDSL hydrolase family protein	15	0	0	15	0	0.4667	31	NE	MMAR_3746	FALSE	Rv2418c	-	hypothetical protein	GD
MMARE11_18970	-	nuclear transport factor 2 family protein	8	0	0	8	0	1	200.25	NE	MMAR_1973	FALSE	Rv2740	ephG	Epoxide hydrolase	NE
MMARE11_26490	-	NAD(P)/FAD-dependent oxidoreductase	14	0	13	1	0	0.5	14.29	GD	MMAR_2728	TRUE	Rv1854c	ndh	Probable NADH dehydrogenase Ndh	GD
MMARE11_06620	-	serine/threonine-protein kinase PknG	33	0	0	33	0	0.9091	141.53	NE	MMAR_0713	FALSE	Rv0410c	pknG	Serine/threonine-protein kinase PknG (protein kinase G) (STPK G)	NE
MMARE11_28350	katG	catalase/peroxidase HPI	28	0	0	28	0	0.9286	152.65	NE	MMAR_2914	FALSE	Rv1908c	katG	Catalase-peroxidase-peroxynitritase T KatG	NE
MMARE11_01120	-	MarR family transcriptional regulator	3	0	0	3	0	1	40.67	NE	MMAR_0125	FALSE
MMARE11_01350	-	glycosyltransferase	10	0	0	10	0	1	60.9	NE	MMAR_0148	FALSE
MMARE11_12940	-	hypothetical protein	9	0	0	9	0	0.8889	55.75	NE	MMAR_1327	FALSE
MMARE11_28220	-	hypothetical protein	7	0	0	7	0	1	184.43	NE	MMAR_2901	FALSE
MMARE11_46760	-	sulfurtransferase	12	0	0	12	0	1	245.25	NE	MMAR_4868	FALSE	Rv3117	cysA3	Probable thiosulfate sulfurtransferase CysA3 (rhodanese-like protein) (thiosulfate cyanide transsulfurase) (thiosulfate thiotransferase)	GA
MMARE11_15810	-	ABC transporter ATP-binding protein	9	0	0	9	0	1	87.33	NE	MMAR_1660	FALSE	Rv3041c	-	Probable conserved ATP-binding protein ABC transporter	NE
MMARE11_44860	-	cold-shock protein	8	0	0	8	0	0.75	116.5	NE	MMAR_4661	FALSE	Rv0871	cspB	Probable cold shock-like protein B CspB	NE
MMARE11_09710	mftR	mycofactocin system transcriptional regulator	8	0	0	8	0	0.875	60.43	NE	MMAR_1019	FALSE	Rv0691c	-	Probable transcriptional regulatory protein	NE
MMARE11_41870	glpX	class II fructose-bisphosphatase	11	0	0	11	0	0.9091	53.6	NE	MMAR_4367	FALSE	Rv1099c	glpX	Fructose 1,6-bisphosphatase GlpX	NE
MMARE11_29670	cobG	precorrin-3B synthase	9	0	0	9	0	0.6667	44.17	NE	MMAR_3044	FALSE	Rv2064	cobG	Precorrin-3B synthase CobG	NE
MMARE11_21320	-	lysoplasmalogenase	15	0	0	15	0	0.6	44.78	NE	MMAR_2210	FALSE	Rv1401	-	Possible membrane protein	NE
MMARE11_11920	-	glycerol-3-phosphate dehydrogenase/oxidase	29	0	29	0	0	0.4138	3.67	GD	MMAR_1225	TRUE	Rv3302c	glpD2	Probable glycerol-3-phosphate dehydrogenase GlpD2	ES
MMARE11_00260	-	hypothetical protein	3	0	0	3	0	1	133.33	NE		FALSE
MMARE11_22550	-	glycosyltransferase family 2 protein	19	0	0	19	0	0.6842	29.31	NE	MMAR_2333	FALSE
MMARE11_35420	-	flavin reductase family protein	10	0	0	10	0	1	59.2	NE	MMAR_3634	FALSE
MMARE11_43410	-	trypsin-like peptidase domain-containing protein	21	0	0	21	0	0.7619	82.06	NE	MMAR_4527	FALSE	Rv0983	pepD	Probable serine protease PepD (serine proteinase) (MTB32B)	NE
MMARE11_42900	-	fatty acyl-AMP ligase	16	0	0	16	0	0.9375	92.47	NE	MMAR_4476	FALSE	Rv1013	pks16	Putative polyketide synthase Pks16	NE
MMARE11_19470	-	TrkA family potassium uptake protein	8	0	0	8	0	0.875	208.14	NE	MMAR_2023	FALSE	Rv2691	ceoB	TRK system potassium uptake protein CeoB	NE
MMARE11_02960	-	phosphotransferase	19	0	0	19	0	1	160.21	NE	MMAR_0326	FALSE	Rv0127	mak	Maltokinase Mak	NE
MMARE11_00210	-	FHA domain-containing protein	15	2	0	13	0	0.8667	71.85	NE	MMAR_0021	FALSE	Rv0019c	fhaB	Conserved protein with FHA domain, FhaB	NE
MMARE11_13780	nuoF	NADH-quinone oxidoreductase subunit NuoF	19	0	0	19	0	0.7895	44	NE	MMAR_1478	FALSE	Rv3150	nuoF	Probable NADH dehydrogenase I (chain F) NuoF (NADH-ubiquinone oxidoreductase chain F)	NE
MMARE11_28080	-	hypothetical protein	6	0	0	6	0	1	56.17	NE	MMAR_2888	FALSE	Rv1972	-	Probable conserved Mce associated membrane protein	NE
MMARE11_31620	sucB	2-oxoglutarate dehydrogenase, E2 component, dihydrolipoamide succinyltransferase	13	0	13	0	0	0.5385	2.43	GD	MMAR_3260	TRUE	Rv2215	dlaT	DlaT, dihydrolipoamide acyltransferase, E2 component of pyruvate dehydrogenase	NE
MMARE11_11610	-	succinate dehydrogenase iron-sulfur subunit	6	0	0	6	0	0.8333	29.8	NE	MMAR_1200	FALSE	Rv3319	sdhB	Probable succinate dehydrogenase (iron-sulphur protein subunit) SdhB (succinic dehydrogenase) (fumarate reductase) (fumarate dehydrogenase) (fumaric hydrogenase)	NE
MMARE11_23150	-	L-aspartate oxidase	20	0	20	0	0	0.45	4.11	GD	MMAR_2392	TRUE	Rv1595	nadB	Probable L-aspartate oxidase NadB	ES
MMARE11_37130	ettA	energy-dependent translational throttle protein EttA	24	0	19	5	0	0.4583	22.18	GD	MMAR_3830	TRUE	Rv2477c	-	Probable macrolide-transport ATP-binding protein ABC transporter	ES
MMARE11_29690	-	precorrin-2 C(20)-methyltransferase	18	0	0	18	0	0.8333	74.87	NE	MMAR_3046	FALSE	Rv2066	cobI	Probable bifunctional protein, CobI-COBJ fusion protein: S-adenosyl-L-methionine-precorrin-2 methyl transferase + precorrin-3 methylase	NE
MMARE11_52000	-	1-acyl-sn-glycerol-3-phosphate acyltransferase	9	0	0	9	0	1	123.67	NE	MMAR_5379	FALSE	Rv3816c	-	Possible acyltransferase	NE
MMARE11_16870	-	type I polyketide synthase	73	0	0	73	0	0.8767	146.44	NE	MMAR_1767	FALSE	Rv2940c	mas	Probable multifunctional mycocerosic acid synthase membrane-associated Mas	NE
MMARE11_32330	-	DUF3052 domain-containing protein	3	0	0	3	0	1	136	NE	MMAR_3332	FALSE	Rv2239c	-	hypothetical protein	NE
MMARE11_49530	-	glycosyltransferase family 2 protein	9	0	0	9	0	1	82.22	NE	MMAR_5131	FALSE	Rv3631	-	Possible transferase (possibly glycosyltransferase)	NE
MMARE11_33570	-	transposase	5	0	0	5	0	0.8	33	NE		FALSE	Rv0920c	-	Probable transposase	NE
MMARE11_18120	cobO	cob(I)yrinic acid a,c-diamide adenosyltransferase	8	0	0	8	0	1	154	NE	MMAR_1884	FALSE	Rv2849c	cobO	Probable cob(I)alamin adenosyltransferase CobO (corrinoid adenosyltransferase) (corrinoid adotransferase activity)	NE
MMARE11_45990	-	multicopper oxidase family protein	25	0	0	25	0	0.8	47.3	NE	MMAR_4770	FALSE	Rv0846c	-	Probable oxidase	NE
MMARE11_44740	sepH	septation protein SepH	9	0	0	9	0	0.8889	81.5	NE	MMAR_4649	FALSE	Rv0883c	-	hypothetical protein	ES
MMARE11_19540	-	ArsB/NhaD family transporter	13	0	0	1	12	0.8462	702.36	GA	MMAR_2030	FALSE
MMARE11_26700	-	TfoX/Sxy family protein	4	0	0	4	0	1	139.75	NE	MMAR_2749	FALSE
MMARE11_31950	-	bifunctional [glutamine synthetase] adenylyltransferase/[glutamine synthetase]-adenylyl-L-tyrosine phosphorylase	35	0	0	35	0	0.8286	91.31	NE	MMAR_3293	FALSE	Rv2221c	glnE	Glutamate-ammonia-ligase adenylyltransferase GlnE (glutamine-synthetase adenylyltransferase)	GD
MMARE11_15710	-	iron-siderophore ABC transporter substrate-binding protein	11	0	0	11	0	0.9091	84.5	NE	MMAR_1650	FALSE	Rv3044	fecB	Probable FEIII-dicitrate-binding periplasmic lipoprotein FecB	NE
MMARE11_22240	mutA	methylmalonyl-CoA mutase small subunit	20	0	0	20	0	0.8	142.88	NE	MMAR_2302	TRUE	Rv1492	mutA	Probable methylmalonyl-CoA mutase small subunit MutA (MCM)	NE
MMARE11_21510	-	YvcK family protein	16	0	0	16	0	0.8125	85.38	NE	MMAR_2229	FALSE	Rv1422	-	hypothetical protein	NE
MMARE11_38610	-	virulence factor Mce family protein	10	0	0	10	0	1	178.4	NE	MMAR_4052	FALSE
MMARE11_26000	eccA5	type VII secretion system ESX-5 AAA family ATPase EccA5	32	0	0	1	31	0.9688	614.77	GA	MMAR_2680	FALSE	Rv1798	eccA5	ESX conserved component EccA5 ESX-5 type VII secretion system protein	NE
MMARE11_10800	tsaB	tRNA (adenosine(37)-N6)-threonylcarbamoyltransferase complex dimerization subunit type 1 TsaB	11	0	10	1	0	0.6364	4.86	GD	MMAR_1122	FALSE	Rv3421c	-	hypothetical protein	NE
MMARE11_18560	ald	alanine dehydrogenase	15	0	0	15	0	0.8	112.33	NE	MMAR_1928	FALSE	Rv2780	ald	Secreted L-alanine dehydrogenase Ald (40 kDa antigen) (TB43)	NE
MMARE11_21830	-	heme A synthase	14	0	13	1	0	0.4286	6.5	GD	MMAR_2261	TRUE	Rv1456c	-	Probable unidentified antibiotic-transport integral membrane ABC transporter	ES
MMARE11_52680	-	hypothetical protein	10	0	0	0	10	1	522.9	GA	MMAR_5442	FALSE	Rv3867	espH	ESX-1 secretion-associated protein EspH	NE
MMARE11_36020	nbtC	nocobactin polyketide synthase NbtC	38	0	0	38	0	0.6316	46.92	NE	MMAR_3695	TRUE	Rv2381c	mbtD	Polyketide synthetase MbtD (polyketide synthase)	NE
MMARE11_31530	-	bifunctional adenosylcobinamide kinase/adenosylcobinamide-phosphate guanylyltransferase	3	0	0	3	0	1	150	NE	MMAR_3251	FALSE	Rv0254c	cobU	Probable bifunctional cobalamin biosynthesis protein CobU: cobinamide kinase + cobinamide phosphate guanylyltransferase	NE
MMARE11_38800	-	glycosyltransferase family 1 protein	38	0	0	38	0	0.8421	82.72	NE	MMAR_4070	FALSE	Rv1328	glgP	Probable glycogen phosphorylase GlgP	NE
MMARE11_11170	-	WS/DGAT domain-containing protein	15	0	0	15	0	0.8	55.25	NE	MMAR_1157	FALSE	Rv3371	-	Possible triacylglycerol synthase (diacylglycerol acyltransferase)	NE
MMARE11_20510	ruvA	Holliday junction branch migration protein RuvA	7	0	0	7	0	0.5714	39.25	NE	MMAR_2110	FALSE	Rv2593c	ruvA	Probable holliday junction DNA helicase RuvA	GD
MMARE11_38440	-	ATP-binding cassette domain-containing protein	38	11	19	8	0	0.3684	22.21	GD	MMAR_4037	TRUE	Rv1348	irtA	Iron-regulated transporter IrtA	ESD
MMARE11_15280	-	TetR family transcriptional regulator	10	0	0	10	0	1	54.4	NE	MMAR_1611	FALSE	Rv3066	-	Probable transcriptional regulatory protein (probably DeoR-family)	NE
MMARE11_22320	-	NAD(P)-dependent oxidoreductase	26	0	26	0	0	0.3462	2	GD	MMAR_2310	TRUE
MMARE11_40110	corA	magnesium/cobalt transporter CorA	22	0	0	22	0	0.9091	149	NE	MMAR_4199	FALSE	Rv1239c	corA	Possible magnesium and cobalt transport transmembrane protein CorA	NE
MMARE11_53110	-	AAA family ATPase	20	0	20	0	0	0.35	2.57	GD	MMAR_5482	TRUE	Rv3918c	parA	Probable chromosome partitioning protein ParA	ES
MMARE11_50410	-	hypothetical protein	3	0	0	3	0	1	20	NE	MMAR_5218	FALSE
MMARE11_44880	moaA	GTP 3',8-cyclase MoaA	6	0	0	6	0	0.6667	78.5	NE	MMAR_4663	FALSE	Rv0869c	moaA2	Probable molybdenum cofactor biosynthesis protein A2 MoaA2	NE
MMARE11_06220	-	DUF3151 domain-containing protein	7	0	0	7	0	1	51.57	NE	MMAR_0672	FALSE	Rv0360c	-	hypothetical protein	NE
MMARE11_35970	-	non-ribosomal peptide synthetase	84	0	0	84	0	0.6429	24.76	NE	MMAR_3690	TRUE	Rv2379c	mbtF	Peptide synthetase MbtF (peptide synthase)	NE
MMARE11_42920	rsmA	16S rRNA (adenine(1518)-N(6)/adenine(1519)-N(6))- dimethyltransferase RsmA	10	0	0	10	0	0.7	102.14	NE	MMAR_4478	FALSE	Rv1010	ksgA	Probable dimethyladenosine transferase KsgA (S-adenosylmethionine-6-N', N'-adenosyl(rRNA) dimethyltransferase) (16S rRNA dimethylase) (high level kasugamycin resistance protein KsgA) (kasugamycin dimethyltransferase)	NE
MMARE11_00860	-	MbtH family protein	7	0	0	7	0	0.8571	43.5	NE	MMAR_0097	FALSE
MMARE11_05380	-	ROK family protein	4	0	0	4	0	1	98.25	NE	MMAR_0581	FALSE
MMARE11_12500	-	DUF3499 domain-containing protein	9	0	0	9	0	0.8889	46.75	NE	MMAR_1284	FALSE	Rv3258c	-	hypothetical protein	NE
MMARE11_14000	-	amidohydrolase	21	0	13	8	0	0.5238	20.36	GD	MMAR_1500	FALSE
MMARE11_23060	-	8-amino-7-oxononanoate synthase	5	0	0	5	0	0.8	158	NE	MMAR_2384	FALSE	Rv1569	bioF1	Probable 8-amino-7-oxononanoate synthase BioF1 (AONS) (8-amino-7-ketopelargonate synthase) (7-keto-8-amino-pelargonic acid synthetase) (7-KAP synthetase) (L-alanine--pimelyl CoA ligase)	NE
MMARE11_35910	hrcA	heat-inducible transcriptional repressor HrcA	15	0	0	15	0	0.9333	34.64	NE	MMAR_3684	FALSE	Rv2374c	hrcA	Probable heat shock protein transcriptional repressor HrcA	NE
MMARE11_07820	-	HAD-IB family hydrolase	13	0	0	13	0	1	37.23	NE	MMAR_0833	TRUE	Rv0505c	serB1	Possible phosphoserine phosphatase SerB1 (PSP) (O-phosphoserine phosphohydrolase) (pspase)	NE
MMARE11_24530	-	segregation/condensation protein A	11	0	0	11	0	0.9091	64.6	NE	MMAR_2524	FALSE	Rv1709	scpA	Possible segregation and condensation protein ScpA	NE
MMARE11_05680	-	pyridoxal phosphate-dependent aminotransferase	17	0	15	2	0	0.5294	40.11	GD	MMAR_0610	TRUE	Rv0337c	aspC	Probable aspartate aminotransferase AspC (transaminase A) (ASPAT)	ES
MMARE11_38050	-	SDR family NAD(P)-dependent oxidoreductase	18	0	0	18	0	0.7778	27.36	NE	MMAR_3998	FALSE
MMARE11_48380	-	MaoC family dehydratase	8	0	0	8	0	0.75	25.33	NE	MMAR_5028	FALSE	Rv3541c	-	hypothetical protein	NE
MMARE11_18900	-	antibiotic biosynthesis monooxygenase	2	0	0	2	0	1	140	NE	MMAR_1966	FALSE	Rv2749	-	hypothetical protein	NE
MMARE11_35900	dnaJ	molecular chaperone DnaJ	9	0	0	9	0	0.6667	14.5	NE	MMAR_3683	FALSE	Rv2373c	dnaJ2	Probable chaperone protein DnaJ2	GD
MMARE11_16940	-	type I polyketide synthase	61	0	0	61	0	0.7869	77.96	NE	MMAR_1774	FALSE	Rv2933	ppsC	Phenolpthiocerol synthesis type-I polyketide synthase PpsC	NE
MMARE11_03970	-	metal-sensitive transcriptional regulator	4	0	0	4	0	1	140.25	NE	MMAR_0433	FALSE	Rv0190	-	hypothetical protein	GA
MMARE11_12460	-	coenzyme F420-0:L-glutamate ligase	14	0	0	14	0	0.7857	46.27	NE	MMAR_1280	FALSE	Rv3262	fbiB	Probable F420 biosynthesis protein FbiB	NE
MMARE11_22840	-	RluA family pseudouridine synthase	8	0	0	8	0	0.75	4	NE	MMAR_2362	FALSE	Rv1540	-	Conserved hypothetical protein member of yabO/yceC/yfiI family	GD
MMARE11_43060	arcA	arginine deiminase	16	0	0	16	0	0.75	69	NE	MMAR_4492	FALSE	Rv1001	arcA	Probable arginine deiminase ArcA (adi) (ad) (arginine dihydrolase)	NE
MMARE11_39770	-	ESX-1 secretion-associated protein	9	0	0	9	0	0.7778	96.57	NE	MMAR_4167	FALSE	Rv3615c	espC	ESX-1 secretion-associated protein EspC	NE
MMARE11_36390	-	circularly permuted type 2 ATP-grasp protein	26	0	0	26	0	0.9615	78.6	NE	MMAR_3732	FALSE	Rv2411c	-	hypothetical protein	GA
MMARE11_42660	-	PE domain-containing protein	13	0	0	0	13	1	314.46	GA	MMAR_4451	FALSE	Rv1040c	PE8	PE family protein PE8	NE
MMARE11_17710	-	DUF1707 domain-containing protein	3	0	0	3	0	1	196	NE	MMAR_1841	FALSE	Rv2862c	-	hypothetical protein	NE
MMARE11_23660	uvrA	excinuclease ABC subunit UvrA	43	0	0	43	0	0.9302	188.28	NE	MMAR_2443	FALSE	Rv1638	uvrA	Probable excinuclease ABC (subunit A-DNA-binding ATPase) UvrA	NE
MMARE11_19010	recA	recombinase RecA	13	0	0	13	0	0.9231	55	NE	MMAR_1977	FALSE	Rv2737c	recA	RecA protein (recombinase A) [contains: endonuclease PI-MTUI (MTU RecA intein)]	NE
MMARE11_40270	-	DNA-directed RNA polymerase sigma-70 factor	4	0	0	4	0	1	25.5	NE	MMAR_4215	FALSE	Rv1222	rseA	Anti-sigma factor RseA	Uncertain
MMARE11_32110	-	low molecular weight phosphotyrosine protein phosphatase	5	0	0	5	0	0.8	72.75	NE	MMAR_3309	FALSE	Rv2234	ptpA	Phosphotyrosine protein phosphatase PtpA (protein-tyrosine-phosphatase) (PTPase) (LMW phosphatase)	NE
MMARE11_31550	-	adenosylcobinamide-GDP ribazoletransferase	10	0	0	10	0	0.8	193	NE	MMAR_3253	FALSE	Rv2208	cobS	Probable cobalamin 5'-phosphate synthase CobS	NE
MMARE11_16040	-	class I SAM-dependent methyltransferase	11	0	1	10	0	0.9091	43.1	NE	MMAR_1683	FALSE	Rv3030	-	hypothetical protein	ES
MMARE11_25930	-	type VII secretion system ESX-5 target PE19	7	0	0	7	0	1	70.71	NE	MMAR_2673	FALSE
MMARE11_24610	-	hypothetical protein	6	0	0	6	0	1	133.33	NE		FALSE
MMARE11_18230	rbfA	30S ribosome-binding factor RbfA	7	1	0	6	0	0.7143	27.2	NE	MMAR_1895	FALSE	Rv2838c	rbfA	Probable ribosome-binding factor a RbfA (P15B protein)	NE
MMARE11_43760	cobF	precorrin-6A synthase (deacetylating)	18	0	0	18	0	0.9444	366.24	NE	MMAR_4563	FALSE
MMARE11_24340	xerD	site-specific tyrosine recombinase XerD	15	0	0	15	0	0.9333	53.71	NE	MMAR_2506	FALSE	Rv1701	-	Probable integrase/recombinase	NE
MMARE11_29190	-	hypothetical protein	2	0	0	2	0	1	65.5	NE	MMAR_2996	FALSE
MMARE11_12210	-	sulfurtransferase	16	0	0	16	0	1	234	NE	MMAR_1253	FALSE	Rv3283	sseA	Probable thiosulfate sulfurtransferase SseA (rhodanese) (thiosulfate cyanide transsulfurase) (thiosulfate thiotransferase)	NE
MMARE11_26190	secA2	accessory Sec system translocase SecA2	22	0	0	22	0	0.8636	184.58	NE	MMAR_2698	TRUE	Rv1821	secA2	Possible preprotein translocase ATPase SecA2	NE
MMARE11_42070	greA	transcription elongation factor GreA	11	0	0	11	0	0.9091	132.4	NE	MMAR_4387	FALSE	Rv1080c	greA	Probable transcription elongation factor GreA (transcript cleavage factor GreA)	NE
MMARE11_06290	-	hypothetical protein	11	0	0	11	0	0.9091	76.8	NE	MMAR_0679	FALSE	Rv0358	-	hypothetical protein	GD
MMARE11_23010	glgX	glycogen debranching protein GlgX	41	0	0	41	0	0.878	106.58	NE	MMAR_2379	FALSE	Rv1564c	treX	Probable maltooligosyltrehalose synthase TreX	NE
MMARE11_30080	-	ubiquitin-like protein Pup	2	0	0	2	0	1	412.5	NE	MMAR_3086	FALSE	Rv2111c	pup	Prokaryotic ubiquitin-like protein Pup	Uncertain
MMARE11_46680	pstB	phosphate ABC transporter ATP-binding protein PstB	10	0	0	10	0	0.9	492.11	NE	MMAR_4860	FALSE	Rv0820	phoT	Probable phosphate-transport ATP-binding protein ABC transporter PhoT	GA
MMARE11_48630	-	SDR family oxidoreductase	9	0	0	9	0	0.8889	22.5	NE	MMAR_5048	FALSE	Rv3559c	-	Probable oxidoreductase	NE
MMARE11_38470	-	DUF3817 domain-containing protein	8	0	0	8	0	1	41.5	NE	MMAR_4039	FALSE	Rv1342c	-	hypothetical protein	GD
MMARE11_03520	-	TetR/AcrR family transcriptional regulator	8	0	0	8	0	1	23.88	NE	MMAR_0389	FALSE
MMARE11_20260	-	cupin domain-containing protein	3	0	0	3	0	1	147.67	NE	MMAR_2083	FALSE	Rv2619c	-	hypothetical protein	NE
MMARE11_51900	-	hypothetical protein	31	0	30	1	0	0.1935	10.67	GD	MMAR_5369	TRUE	Rv3805c	aftB	Possible arabinofuranosyltransferase AftB	ES
MMARE11_02270	-	SDR family oxidoreductase	8	0	0	8	0	0.875	18.86	NE	MMAR_0243	FALSE
MMARE11_52830	espB	type VII secretion system ESX-1 target EspB	14	0	0	14	0	0.9286	163.92	NE	MMAR_5457	FALSE	Rv3881c	espB	Secreted ESX-1 substrate protein B, EspB. Conserved alanine and glycine rich protein	GA
MMARE11_17440	-	tyrosine recombinase XerC	9	0	0	9	0	0.7778	143.29	NE	MMAR_1817	FALSE	Rv2894c	xerC	Probable integrase/recombinase XerC	NE
MMARE11_39610	-	DUF732 domain-containing protein	5	0	0	5	0	1	83.2	NE	MMAR_4151	FALSE	Rv1271c	-	Conserved hypothetical secreted protein	NE
MMARE11_51000	-	non-ribosomal peptide synthetase	42	0	0	42	0	0.8571	186.72	NE	MMAR_5283	FALSE
MMARE11_38940	-	cob(I)yrinic acid a,c-diamide adenosyltransferase	10	0	0	10	0	1	230.6	NE	MMAR_4084	FALSE	Rv1314c	-	hypothetical protein	NE
MMARE11_21370	fmt	methionyl-tRNA formyltransferase	8	0	0	8	0	0.875	22.71	NE	MMAR_2215	FALSE	Rv1406	fmt	Probable methionyl-tRNA formyltransferase Fmt	GD
MMARE11_24820	-	cold-shock protein	5	0	0	5	0	0.8	34.25	NE		FALSE
MMARE11_48240	-	gamma carbonic anhydrase family protein	8	0	0	8	0	0.875	65.29	NE	MMAR_5014	FALSE	Rv3525c	-	Possible siderophore-binding protein	GA
MMARE11_21550	fadD12	acyl-CoA ligase FadD12	15	0	0	15	0	0.7333	70.91	NE	MMAR_2233	FALSE	Rv1427c	fadD12	Possible long-chain-fatty-acid--CoA ligase FadD12 (fatty-acid-CoA synthetase) (fatty-acid-CoA synthase)	NE
MMARE11_20650	-	RelA/SpoT family protein	31	0	11	20	0	0.7097	76.32	NE	MMAR_2124	FALSE	Rv2583c	relA	Probable GTP pyrophosphokinase RelA (ATP:GTP 3'-pyrophosphotransferase) (PPGPP synthetase I) ((P)PPGPP synthetase) (GTP diphosphokinase)	NE
MMARE11_03730	-	ABC transporter permease	10	0	0	10	0	0.9	99.89	NE	MMAR_0410	FALSE	Rv0167	yrbE1A	Conserved integral membrane protein YrbE1A	NE
MMARE11_19700	zapE	cell division protein ZapE	16	0	0	16	0	0.9375	46.33	NE	MMAR_2046	FALSE	Rv2670c	-	hypothetical protein	NE
MMARE11_46440	-	helix-turn-helix domain-containing protein	5	0	0	5	0	1	124.4	NE	MMAR_4814	FALSE
MMARE11_53120	rsmG	16S rRNA (guanine(527)-N(7))-methyltransferase RsmG	9	0	0	9	0	1	66	NE	MMAR_5483	FALSE	Rv3919c	gid	Probable glucose-inhibited division protein B Gid	NE
MMARE11_45090	-	alpha-keto acid decarboxylase family protein	27	0	0	27	0	0.8148	62	NE	MMAR_4683	FALSE	Rv0853c	pdc	Probable pyruvate or indole-3-pyruvate decarboxylase Pdc	NE
MMARE11_18240	-	bifunctional oligoribonuclease/PAP phosphatase NrnA	8	0	0	8	0	0.75	6	NE	MMAR_1896	FALSE	Rv2837c	-	hypothetical protein	NE
MMARE11_46450	-	amino acid permease	30	0	0	30	0	0.9667	198.07	NE	MMAR_4815	FALSE	Rv2127	ansP1	L-asparagine permease AnsP1	NE
MMARE11_51890	ag85A	diacylglycerol acyltransferase/mycolyltransferase Ag85A	22	0	21	1	0	0.3182	41.14	GD	MMAR_5368	TRUE	Rv3804c	fbpA	Secreted antigen 85-a FbpA (mycolyl transferase 85A) (fibronectin-binding protein A) (antigen 85 complex A)	NE
MMARE11_21610	gap	type I glyceraldehyde-3-phosphate dehydrogenase	13	0	13	0	0	0.5385	4.86	GD	MMAR_2239	FALSE	Rv1436	gap	Probable glyceraldehyde 3-phosphate dehydrogenase Gap (GAPDH)	GD
MMARE11_18950	pspA	phage shock protein PspA	6	0	0	6	0	1	130.5	NE	MMAR_1971	FALSE	Rv2744c	35kd_ag	Conserved 35 kDa alanine rich protein	NE
MMARE11_00500	-	TIGR03084 family metal-binding protein	4	0	0	4	0	1	218.5	NE	MMAR_0051	FALSE	Rv0036c	-	hypothetical protein	NE
MMARE11_16610	recG	ATP-dependent DNA helicase RecG	21	0	0	21	0	0.9048	84.79	NE	MMAR_1742	FALSE	Rv2973c	recG	Probable ATP-dependent DNA helicase RecG	NE
MMARE11_28410	-	cyclopropane mycolic acid synthase family methyltransferase	19	0	0	19	0	0.9474	115.39	NE	MMAR_2920	FALSE
MMARE11_05320	-	alpha/beta fold hydrolase	3	0	0	3	0	1	192.67	NE	MMAR_0575	FALSE
MMARE11_42930	-	resuscitation-promoting factor	11	0	0	11	0	1	71.91	NE	MMAR_4479	FALSE	Rv1009	rpfB	Probable resuscitation-promoting factor RpfB	NE
MMARE11_04570	-	TetR/AcrR family transcriptional regulator	11	0	0	11	0	0.8182	174.67	NE	MMAR_0500	FALSE	Rv0238	-	Possible transcriptional regulatory protein (probably TetR-family)	NE
MMARE11_31350	ripC	peptidoglycan hydrolase RipC	18	0	0	18	0	0.8333	79.8	NE	MMAR_3234	FALSE	Rv2190c	-	hypothetical protein	NE
MMARE11_16820	-	LppX_LprAFG lipoprotein	5	0	0	5	0	0.6	6.33	NE	MMAR_1763	FALSE	Rv2945c	lppX	Probable conserved lipoprotein LppX	NE
MMARE11_31150	-	phosphomevalonate kinase	16	0	0	16	0	0.625	46	NE	MMAR_3215	FALSE
MMARE11_09730	mftB	mycofactocin biosynthesis chaperone MftB	3	0	0	3	0	1	107.67	NE	MMAR_1020	FALSE	Rv0692	-	hypothetical protein	NE
MMARE11_14030	-	bifunctional 3-(3-hydroxy-phenyl)propionate/3-hydroxycinnamic acid hydroxylase	22	0	5	17	0	0.5909	42.92	NE	MMAR_1503	FALSE
MMARE11_46200	-	enoyl-CoA hydratase/isomerase family protein	8	0	0	8	0	1	119.5	NE	MMAR_4790	FALSE
MMARE11_21030	efp	elongation factor P	9	0	0	9	0	0.5556	2.2	NE	MMAR_2181	FALSE	Rv2534c	efp	Probable elongation factor P Efp	ES
MMARE11_40280	sigE	RNA polymerase sigma factor SigE	13	0	0	13	0	0.9231	278.17	NE	MMAR_4216	FALSE	Rv1221	sigE	Alternative RNA polymerase sigma factor SigE	NE
MMARE11_49590	-	adenylate/guanylate cyclase domain-containing protein	22	0	0	22	0	1	136.86	NE	MMAR_5137	FALSE	Rv3645	-	Probable conserved transmembrane protein	ES
MMARE11_42860	-	50S ribosomal protein L25/general stress protein Ctc	8	0	0	8	0	0.625	54.2	NE	MMAR_4472	FALSE	Rv1015c	rplY	50S ribosomal protein L25 RplY	GD
MMARE11_39870	-	amidase	20	0	0	20	0	0.9	78.67	NE	MMAR_4176	FALSE	Rv1263	amiB2	Probable amidase AmiB2 (aminohydrolase)	NE
MMARE11_42670	-	PPE family protein	22	0	0	0	22	0.9091	229.5	GA	MMAR_4452	FALSE	Rv1039c	PPE15	PPE family protein PPE15	NE
MMARE11_38350	-	hypothetical protein	8	0	0	8	0	0.875	69	NE	MMAR_4028	FALSE	Rv1352	-	hypothetical protein	NE
MMARE11_20040	-	anti-sigma factor antagonist	3	0	0	3	0	0.6667	13	NE	MMAR_2061	FALSE	Rv2638	-	hypothetical protein	NE
MMARE11_06640	-	hypothetical protein	19	0	0	19	0	0.9474	120.22	NE	MMAR_0715	FALSE	Rv0412c	-	Possible conserved membrane protein	NE
MMARE11_48500	-	CoA transferase subunit A	14	0	0	14	0	0.8571	110.83	NE	MMAR_5040	FALSE	Rv3551	-	Possible CoA-transferase (alpha subunit)	NE
MMARE11_16810	-	type I polyketide synthase	57	0	0	57	0	0.8596	137.39	NE	MMAR_1762	FALSE	Rv2946c	pks1	Probable polyketide synthase Pks1	NE
MMARE11_43910	pstC	phosphate ABC transporter permease subunit PstC	10	0	0	10	0	0.9	136.89	NE	MMAR_4579	FALSE	Rv0929	pstC2	Phosphate-transport integral membrane ABC transporter PstC2	NE
MMARE11_07690	-	FadR family transcriptional regulator	11	0	0	11	0	1	115.36	NE	MMAR_0820	FALSE	Rv0494	-	Probable transcriptional regulatory protein (probably GntR-family)	NE
MMARE11_23000	treY	malto-oligosyltrehalose synthase	39	0	0	39	0	0.6923	67.11	NE	MMAR_2378	FALSE	Rv1563c	treY	Maltooligosyltrehalose synthase TreY	NE
MMARE11_31050	-	GNAT family N-acetyltransferase	12	0	0	12	0	0.8333	202.8	NE	MMAR_3205	FALSE	Rv2170	-	GCN5-related N-acetyltransferase	NE
MMARE11_26380	-	GuaB1 family IMP dehydrogenase-related protein	18	0	0	18	0	0.8889	276.38	NE	MMAR_2717	FALSE	Rv1843c	guaB1	Probable inosine-5'-monophosphate dehydrogenase GuaB1(imp dehydrogenase) (IMPDH) (IMPD)	GA
MMARE11_11510	-	sugar porter family MFS transporter	24	0	0	24	0	0.875	42.43	NE	MMAR_1191	FALSE	Rv3331	sugI	Probable sugar-transport integral membrane protein SugI	NE
MMARE11_39550	-	DUF3558 domain-containing protein	6	0	0	6	0	0.6667	38	NE	MMAR_4145	FALSE	Rv1275	lprC	Possible lipoprotein LprC	NE
MMARE11_03240	-	pirin family protein	19	0	0	19	0	0.9474	195.33	NE	MMAR_0354	FALSE
MMARE11_35990	-	acetyltransferase	8	0	0	8	0	1	82.75	NE	MMAR_3692	FALSE
MMARE11_40800	-	PPE domain-containing protein	25	0	0	25	0	0.88	51.64	NE	MMAR_4266	FALSE
MMARE11_50600	-	hypothetical protein	4	0	0	4	0	0.75	167.67	NE	MMAR_5237	FALSE
MMARE11_16500	cofC	2-phospho-L-lactate guanylyltransferase	6	0	0	6	0	0.6667	77.75	NE	MMAR_1731	FALSE	Rv2983	-	Conserved hypothetical alanine rich protein	NE
MMARE11_08980	-	hypothetical protein	6	0	0	6	0	1	126.17	NE	MMAR_0948	FALSE	Rv0580c	-	hypothetical protein	NE
MMARE11_35980	-	non-ribosomal peptide synthetase	68	0	39	29	0	0.8382	14.42	GD	MMAR_3691	TRUE	Rv2380c	mbtE	Peptide synthetase MbtE (peptide synthase)	NE
MMARE11_25630	-	metal-sensitive transcriptional regulator	2	0	0	2	0	1	14	NE	MMAR_2642	FALSE	Rv1766	-	hypothetical protein	NE
MMARE11_41780	-	exodeoxyribonuclease VII small subunit	7	0	0	7	0	1	52.71	NE	MMAR_4358	FALSE	Rv1107c	xseB	Probable exodeoxyribonuclease VII (small subunit) XseB (exonuclease VII small subunit)	NE
MMARE11_06030	-	LysR family transcriptional regulator	3	0	0	3	0	1	280	NE	MMAR_0653	FALSE	Rv0377	-	Probable transcriptional regulatory protein (probably LysR-family)	NE
MMARE11_03250	-	TetR/AcrR family transcriptional regulator	8	0	0	8	0	1	228.12	NE	MMAR_0355	FALSE	Rv0144	-	Probable transcriptional regulatory protein (possibly TetR-family)	NE
MMARE11_29180	-	universal stress protein	12	0	0	12	0	0.6667	38	NE	MMAR_2995	FALSE	Rv2026c	-	Universal stress protein family protein	NE
MMARE11_08280	-	DUF4229 domain-containing protein	5	0	0	5	0	0.8	61.75	NE	MMAR_0878	FALSE	Rv0531	-	Possible conserved membrane protein	NE
MMARE11_16560	-	uracil-DNA glycosylase	11	0	0	11	0	0.2727	35.33	NE	MMAR_1737	FALSE	Rv2976c	ung	Probable uracil-DNA glycosylase Ung (UDG)	NE
MMARE11_44670	pdxH	pyridoxamine 5'-phosphate oxidase	8	0	0	8	0	1	180.62	NE	MMAR_4642	FALSE	Rv2607	pdxH	Probable pyridoxamine 5'-phosphate oxidase PdxH (PNP/PMP oxidase) (pyridoxinephosphate oxidase) (PNPOX) (pyridoxine 5'-phosphate oxidase)	NE
MMARE11_46650	dusB	tRNA dihydrouridine synthase DusB	12	0	0	12	0	1	304.75	NE	MMAR_4857	FALSE	Rv0823c	-	Possible transcriptional regulatory protein	GA
MMARE11_02220	-	TetR/AcrR family transcriptional regulator	9	0	0	9	0	0.8889	155.88	NE	MMAR_0238	FALSE
MMARE11_12340	-	TetR/AcrR family transcriptional regulator	10	0	0	10	0	0.7	98.57	NE	MMAR_1268	FALSE
MMARE11_16750	-	class I SAM-dependent methyltransferase	16	0	0	16	0	0.8125	136.08	NE	MMAR_1756	FALSE
MMARE11_33900	-	universal stress protein	9	0	0	9	0	1	60.89	NE	MMAR_3478	FALSE
MMARE11_03650	-	SDR family oxidoreductase	4	0	0	4	0	1	35	NE	MMAR_0402	FALSE
MMARE11_38130	-	PaaI family thioesterase	9	0	0	9	0	0.7778	37.14	NE	MMAR_4006	FALSE
MMARE11_52050	-	TetR/AcrR family transcriptional regulator	6	0	0	6	0	1	43.17	NE	MMAR_5384	FALSE	Rv3830c	-	Transcriptional regulatory protein (probably TetR-family)	NE
MMARE11_38460	-	lipoprotein	7	0	0	7	0	0.4286	26	NE	MMAR_4038	FALSE	Rv1343c	lprD	Probable conserved lipoprotein LprD	GD
MMARE11_13260	-	DEAD/DEAH box helicase	40	0	0	40	0	0.8	99.62	NE	MMAR_1359	FALSE	Rv3201c	-	Probable ATP-dependent DNA helicase	NE
MMARE11_30010	tatC	twin-arginine translocase subunit TatC	14	0	13	1	0	0.5714	29.62	GD	MMAR_3079	FALSE	Rv2093c	tatC	Sec-independent protein translocase transmembrane protein TatC	GD
MMARE11_06580	fgd	glucose-6-phosphate dehydrogenase (coenzyme-F420)	16	0	0	16	0	0.9375	178.67	NE	MMAR_0709	FALSE	Rv0407	fgd1	F420-dependent glucose-6-phosphate dehydrogenase Fgd1	NE
MMARE11_30390	-	hypothetical protein	5	0	0	5	0	1	93.8	NE	MMAR_3117	FALSE	Rv2137c	-	hypothetical protein	NE
MMARE11_45080	-	SRPBCC family protein	4	0	0	4	0	1	156	NE	MMAR_4682	FALSE	Rv0854	-	hypothetical protein	NE
MMARE11_30070	prcB	proteasome subunit beta	17	0	0	17	0	0.9412	235.31	NE	MMAR_3085	FALSE	Rv2110c	prcB	Proteasome beta subunit PrcB; assembles with alpha subunit PrcA	ES
MMARE11_03070	-	SRPBCC family protein	3	0	0	3	0	0.6667	67	NE	MMAR_0337	FALSE
MMARE11_38420	-	aminoglycoside phosphotransferase family protein	17	0	0	17	0	0.5882	49.5	NE	MMAR_4035	FALSE
MMARE11_20390	pdxT	pyridoxal 5'-phosphate synthase glutaminase subunit PdxT	6	0	0	6	0	0.6667	36.25	NE	MMAR_2096	FALSE	Rv2604c	snoP	Probable glutamine amidotransferase SnoP	NE
MMARE11_43340	-	molybdopterin molybdotransferase MoeA	15	0	0	15	0	0.8667	92.38	NE	MMAR_4520	FALSE	Rv0994	moeA1	Probable molybdopterin biosynthesis protein MoeA1	NE
MMARE11_29570	-	threonine/serine exporter family protein	17	0	0	17	0	0.8235	135	NE	MMAR_3034	FALSE	Rv3737	-	Probable conserved transmembrane protein	NE
MMARE11_00190	-	FtsW/RodA/SpoVE family cell cycle protein	18	0	0	18	0	0.8889	188.12	NE	MMAR_0019	FALSE	Rv0017c	rodA	Probable cell division protein RodA	NE
MMARE11_36050	-	2,3-dihydroxybenzoate-AMP ligase	23	0	0	23	0	0.7826	90.5	NE	MMAR_3698	FALSE	Rv2384	mbtA	Bifunctional enzyme MbtA: salicyl-AMP ligase (SAL-AMP ligase) + salicyl-S-ArCP synthetase	NE
MMARE11_11430	-	class I SAM-dependent methyltransferase	10	0	0	10	0	1	73.9	NE	MMAR_1183	FALSE	Rv3342	-	Possible methyltransferase (methylase)	NE
MMARE11_20730	-	hypothetical protein	10	0	0	10	0	0.8	163.12	NE	MMAR_2151	FALSE	Rv2576c	-	Possible conserved membrane protein	NE
MMARE11_30320	mshC	cysteine--1-D-myo-inosityl 2-amino-2-deoxy-alpha-D-glucopyranoside ligase	22	19	0	3	0	0.2273	24.2	ES	MMAR_3110	TRUE	Rv2130c	mshC	Cysteine:1D-myo-inosityl 2-amino-2-deoxy--D-glucopyranoside ligase MshC	GD
MMARE11_38300	-	enoyl-CoA hydratase-related protein	16	0	0	16	0	0.6875	56.91	NE	MMAR_4023	FALSE
MMARE11_20550	-	DUF1304 domain-containing protein	5	0	0	5	0	1	260	NE	MMAR_2114	FALSE
MMARE11_36460	-	hypothetical protein	16	0	0	16	0	0.8125	36.15	NE	MMAR_3739	FALSE
MMARE11_17490	-	MarR family transcriptional regulator	7	0	0	7	0	0.8571	28.17	NE	MMAR_1822	FALSE	Rv2887	-	Probable transcriptional regulatory protein	NE
MMARE11_42080	-	cystathionine gamma-synthase	16	0	0	16	0	0.6875	172.45	NE	MMAR_4388	FALSE	Rv1079	metB	Cystathionine gamma-synthase MetB (CGS) (O-succinylhomoserine [thiol]-lyase)	NE
MMARE11_12680	-	hypothetical protein	7	0	0	7	0	1	87.14	NE	MMAR_1302	FALSE	Rv3243c	-	hypothetical protein	GA
MMARE11_20400	-	YebC/PmpR family DNA-binding transcriptional regulator	8	0	0	8	0	0.5	67.5	NE	MMAR_2098	FALSE	Rv2603c	-	Highly conserved protein	NE
MMARE11_32120	-	SURF1 family protein	13	0	13	0	0	0.3077	7.5	GD	MMAR_3310	FALSE	Rv2235	-	Probable conserved transmembrane protein	GD
MMARE11_51740	-	decaprenylphospho-beta-D-erythro-pentofuranosid- 2-ulose 2-reductase	10	0	10	0	0	0.5	2.6	GD	MMAR_5353	FALSE	Rv3791	dprE2	Decaprenylphosphoryl-D-2-keto erythro pentose reductase	ES
MMARE11_31800	-	NAD(P)H-dependent oxidoreductase	13	0	0	13	0	0.8462	43.64	NE	MMAR_3278	FALSE
MMARE11_13040	-	sensor histidine kinase	14	0	0	14	0	0.8571	157.17	NE	MMAR_1337	FALSE	Rv3220c	-	Probable two component sensor kinase	NE
MMARE11_17060	smc	chromosome segregation protein SMC	22	0	0	22	0	0.9545	101.71	NE	MMAR_1785	FALSE	Rv2922c	smc	Probable chromosome partition protein Smc	NE
MMARE11_37380	-	AMP-binding protein	28	0	0	28	0	0.8571	109.25	NE	MMAR_3852	FALSE	Rv2505c	fadD35	Probable fatty-acid-CoA ligase FadD35 (fatty-acid-CoA synthetase) (fatty-acid-CoA synthase)	NE
MMARE11_30740	-	MbtH family protein	6	0	0	6	0	0.8333	56.6	NE	MMAR_3173	FALSE	Rv2377c	mbtH	Putative conserved protein MbtH	NE
MMARE11_49770	-	ABC transporter permease	19	0	0	19	0	0.9474	162.28	NE	MMAR_5153	FALSE	Rv3665c	dppB	Probable dipeptide-transport integral membrane protein ABC transporter DppB	NE
MMARE11_34990	-	PPE family protein	26	0	0	26	0	0.8846	49.39	NE	MMAR_3578	FALSE
MMARE11_44980	-	hypothetical protein	5	0	0	5	0	0.8	33	NE	MMAR_4672	FALSE
MMARE11_20670	-	MBL fold metallo-hydrolase	5	1	0	4	0	0.6	11.67	NE	MMAR_2126	FALSE	Rv2581c	-	Possible glyoxalase II (hydroxyacylglutathione hydrolase) (GLX II)	ESD
MMARE11_16440	-	IclR family transcriptional regulator	14	1	0	13	0	0.5	25.86	NE	MMAR_1725	FALSE	Rv2989	-	Probable transcriptional regulatory protein	NE
MMARE11_32160	-	epoxide hydrolase	16	0	0	16	0	0.8125	104.77	NE	MMAR_3314	FALSE
MMARE11_16880	-	phthiocerol/phthiodiolone dimycocerosyl transferase	21	0	0	21	0	0.7143	74.4	NE	MMAR_1768	FALSE	Rv2939	papA5	Possible conserved polyketide synthase associated protein PapA5	NE
MMARE11_18480	mntR	manganese-binding transcriptional regulator MntR	7	0	0	7	0	0.7143	76.4	NE	MMAR_1920	FALSE	Rv2788	sirR	Probable transcriptional repressor SirR	NE
MMARE11_47430	-	ferredoxin	4	0	0	4	0	1	114.25	NE	MMAR_4933	FALSE	Rv0763c	-	Possible ferredoxin	Uncertain
MMARE11_31880	lipA	lipoyl synthase	14	0	12	2	0	0.3571	12.2	GD	MMAR_3286	FALSE	Rv2218	lipA	Probable lipoate biosynthesis protein A LipA	ES
MMARE11_18550	-	nitronate monooxygenase	20	0	0	20	0	0.9	124.11	NE	MMAR_1927	FALSE	Rv2781c	-	Possible alanine rich oxidoreductase	NE
MMARE11_02210	-	TetR/AcrR family transcriptional regulator	8	0	0	8	0	1	122.62	NE	MMAR_0237	FALSE
MMARE11_02730	-	AMP-binding protein	18	0	0	18	0	1	66.83	NE	MMAR_0303	FALSE
MMARE11_34710	-	saccharopine dehydrogenase NADP-binding domain-containing protein	15	0	0	15	0	0.7333	105.64	NE	MMAR_3555	FALSE
MMARE11_35370	-	VIT1/CCC1 transporter family protein	9	0	0	9	0	0.6667	55	NE	MMAR_3630	FALSE
MMARE11_05170	-	nuclear transport factor 2 family protein	11	0	0	11	0	0.7273	63.12	NE	MMAR_0560	FALSE	Rv0310c	-	hypothetical protein	NE
MMARE11_40260	-	trypsin-like peptidase domain-containing protein	14	0	14	0	0	0.2857	10	GD	MMAR_4214	TRUE	Rv1223	htrA	Probable serine protease HtrA (DEGP protein)	ES
MMARE11_06520	-	NtaA/DmoA family FMN-dependent monooxygenase	25	0	0	25	0	0.68	61.59	NE	MMAR_0703	FALSE
MMARE11_37010	-	DUF5130 domain-containing protein	9	0	0	9	0	0.7778	135.86	NE	MMAR_3818	FALSE	Rv2468c	-	hypothetical protein	NE
MMARE11_11450	-	bifunctional o-acetylhomoserine/o-acetylserine sulfhydrylase	20	13	5	2	0	0.2	22.25	ES	MMAR_1185	TRUE	Rv3340	metC	Probable O-acetylhomoserine sulfhydrylase MetC (homocysteine synthase) (O-acetylhomoserine (thiol)-lyase) (OAH sulfhydrylase) (O-acetyl-L-homoserine sulfhydrylase)	NE
MMARE11_12950	-	hypothetical protein	8	0	0	8	0	0.25	44	NE	MMAR_1328	FALSE
MMARE11_14050	-	acetaldehyde dehydrogenase (acetylating)	9	0	0	9	0	0.5556	23	NE	MMAR_1505	FALSE
MMARE11_22760	-	hypothetical protein	25	0	0	25	0	0.96	113.79	NE	MMAR_2354	FALSE
MMARE11_23970	-	type III polyketide synthase	12	0	0	12	0	1	152.42	NE	MMAR_2474	FALSE	Rv1665	pks11	Chalcone synthase Pks11	NE
MMARE11_19270	sigB	sigma-70 family RNA polymerase sigma factor SigB	10	0	0	0	10	1	221.2	GA	MMAR_2003	FALSE	Rv2710	sigB	RNA polymerase sigma factor SigB	NE
MMARE11_00670	-	DUF5318 family protein	8	0	0	8	0	1	153	NE	MMAR_0068	FALSE	Rv0049	-	hypothetical protein	NE
MMARE11_36130	-	salicylate synthase	22	0	0	22	0	0.7273	63.94	NE	MMAR_3706	FALSE	Rv2386c	mbtI	Isochorismate synthase MbtI	GD
MMARE11_04550	-	DUF2613 domain-containing protein	4	0	0	4	0	1	208.75	NE	MMAR_0498	FALSE
MMARE11_30530	-	hypothetical protein	2	0	0	2	0	1	218	NE		FALSE
MMARE11_33710	-	IS110 family transposase	8	0	0	8	0	0.875	63.86	NE		FALSE
MMARE11_35010	-	WXG100 family type VII secretion target	6	0	0	6	0	1	108	NE	MMAR_3580	FALSE
MMARE11_16840	fadD28	fatty-acid--AMP ligase FAAL28/FadD28	28	0	0	28	0	0.9286	194.96	NE	MMAR_1765	FALSE	Rv2941	fadD28	Fatty-acid-AMP ligase FadD28 (fatty-acid-AMP synthetase) (fatty-acid-AMP synthase)	NE
MMARE11_21750	tal	transaldolase	14	0	0	14	0	0.7143	75.2	NE	MMAR_2253	FALSE	Rv1448c	tal	Probable transaldolase Tal	NE
MMARE11_21840	-	ABC transporter permease	5	0	0	5	0	0.6	11.33	NE	MMAR_2262	FALSE	Rv1457c	-	Probable unidentified antibiotic-transport integral membrane ABC transporter	GD
MMARE11_49930	-	ArsA family ATPase	10	0	0	10	0	1	21.4	NE	MMAR_5169	FALSE	Rv3680	-	Probable anion transporter ATPase	NE
MMARE11_21770	-	heme o synthase	18	0	18	0	0	0.2778	1.6	GD	MMAR_2255	TRUE	Rv1451	ctaB	Probable cytochrome C oxidase assembly factor CtaB	GD
MMARE11_00130	crgA	cell division protein CrgA	3	0	0	3	0	1	51	NE	MMAR_0013	FALSE	Rv0011c	-	Probable conserved transmembrane protein	NE
MMARE11_19490	-	TRAM domain-containing protein	15	0	0	15	0	0.6	39.44	NE	MMAR_2025	FALSE	Rv2689c	-	Conserved alanine and valine and glycine rich protein	NE
MMARE11_35250	-	carbohydrate ABC transporter permease	10	0	0	10	0	1	51.3	NE	MMAR_3618	FALSE	Rv2317	uspB	Probable sugar-transport integral membrane protein ABC transporter UspB	NE
MMARE11_36550	rsfS	ribosome silencing factor	5	0	0	5	0	1	74.4	NE	MMAR_3748	FALSE	Rv2420c	-	hypothetical protein	NE
MMARE11_26460	-	urease accessory protein UreF	8	0	0	8	0	0.375	25	NE	MMAR_2725	FALSE	Rv1851	ureF	Urease accessory protein UreF	NE
MMARE11_36320	-	type II toxin-antitoxin system PemK/MazF family toxin	6	0	0	6	0	0.8333	215.2	NE	MMAR_3725	FALSE	Rv2405	-	hypothetical protein	NE
MMARE11_01660	-	MCE family protein	16	0	0	16	0	0.8125	59.46	NE	MMAR_0179	FALSE
MMARE11_19850	-	hypothetical protein	2	0	0	2	0	1	57	NE		FALSE
MMARE11_20750	-	aldolase	9	0	0	9	0	1	130.78	NE	MMAR_2153	FALSE
MMARE11_45920	-	TetR/AcrR family transcriptional regulator	9	0	0	9	0	0.5556	28.4	NE	MMAR_4764	FALSE
MMARE11_39760	-	hypothetical protein	10	0	0	10	0	0.9	214	NE	MMAR_4166	FALSE	Rv3616c	espA	ESX-1 secretion-associated protein A, EspA	NE
MMARE11_09450	-	ABC transporter ATP-binding protein	9	0	0	9	0	0.8889	113.88	NE	MMAR_0994	FALSE	Rv0655	mkl	Possible ribonucleotide-transport ATP-binding protein ABC transporter Mkl	GA
MMARE11_22010	-	ATP-binding cassette domain-containing protein	20	0	0	20	0	0.8	98.19	NE	MMAR_2279	FALSE	Rv1473	-	Probable macrolide-transport ATP-binding protein ABC transporter	NE
MMARE11_17270	-	RNA-binding protein	3	0	3	0	0	0.6667	24	GD	MMAR_1800	FALSE	Rv2908c	-	hypothetical protein	GD
MMARE11_30340	-	3'(2'),5'-bisphosphate nucleotidase CysQ	8	0	0	8	0	1	183.5	NE	MMAR_3112	FALSE	Rv2131c	cysQ	Monophosphatase CysQ	NE
MMARE11_16150	ligA	NAD-dependent DNA ligase LigA	22	0	21	1	0	0.2273	5.4	GD	MMAR_1694	TRUE	Rv3014c	ligA	DNA ligase [NAD dependent] LigA (polydeoxyribonucleotide synthase [NAD+])	ES
MMARE11_02100	-	TetR/AcrR family transcriptional regulator	8	0	0	8	0	1	100	NE	MMAR_0226	FALSE
MMARE11_12550	-	oxidoreductase	21	0	0	21	0	0.9524	182.9	NE	MMAR_1289	FALSE
MMARE11_34890	-	PE family protein	46	0	0	46	0	0.7826	109.56	NE	MMAR_3570	FALSE
MMARE11_38310	-	enoyl-CoA hydratase/isomerase family protein	9	0	0	9	0	0.5556	45.2	NE	MMAR_4024	FALSE
MMARE11_39220	-	YciI family protein	7	0	0	7	0	1	33	NE	MMAR_4112	FALSE
MMARE11_44930	moaC	cyclic pyranopterin monophosphate synthase MoaC	5	0	0	5	0	0.8	194.75	NE	MMAR_4668	FALSE	Rv0864	moaC2	Probable molybdenum cofactor biosynthesis protein C 2 MoaC2	NE
MMARE11_18180	-	hypothetical protein	5	0	0	5	0	0.8	118	NE	MMAR_1890	FALSE	Rv2843	-	Probable conserved transmembrane alanine rich protein	NE
MMARE11_02800	-	SDR family NAD(P)-dependent oxidoreductase	11	0	0	11	0	1	86.73	NE	MMAR_0310	FALSE
MMARE11_10860	-	hypothetical protein	4	0	0	4	0	1	177.75	NE	MMAR_1128	FALSE
MMARE11_17500	-	MPT63 family protein	10	0	0	10	0	1	175	NE	MMAR_1823	FALSE
MMARE11_32960	-	FAD-dependent oxidoreductase	12	0	0	12	0	0.8333	61.7	NE	MMAR_3394	FALSE
MMARE11_45310	-	MCE family protein	22	0	0	22	0	0.9091	47.25	NE	MMAR_4705	FALSE
MMARE11_45730	-	hypothetical protein	6	0	0	6	0	1	177.17	NE	MMAR_4745	FALSE
MMARE11_00030	recF	DNA replication/repair protein RecF	14	0	0	14	0	0.8571	88.75	NE	MMAR_0003	FALSE	Rv0003	recF	DNA replication and repair protein RecF (single-strand DNA binding protein)	NE
MMARE11_20590	gabT	4-aminobutyrate--2-oxoglutarate transaminase	11	0	0	11	0	0.8182	188	NE	MMAR_2118	FALSE	Rv2589	gabT	4-aminobutyrate aminotransferase GabT (gamma-amino-N-butyrate transaminase) (GABA transaminase) (glutamate:succinic semialdehyde transaminase) (GABA aminotransferase) (GABA-at)	NE
MMARE11_12290	purE	5-(carboxyamino)imidazole ribonucleotide mutase	7	4	0	3	0	0.4286	19.67	ES	MMAR_1261	FALSE	Rv3275c	purE	Probable phosphoribosylaminoimidazole carboxylase catalytic subunit PurE (air carboxylase) (AIRC)	GD
MMARE11_38110	-	ester cyclase	8	0	0	8	0	0.375	21.67	NE	MMAR_4004	FALSE
MMARE11_22140	-	hypothetical protein	13	0	0	13	0	0.6923	122.11	NE	MMAR_2292	FALSE	Rv1486c	-	hypothetical protein	NE
MMARE11_02740	-	GntR family transcriptional regulator	13	0	0	13	0	0.7692	123	NE	MMAR_0304	FALSE
MMARE11_26560	-	hypothetical protein	3	0	0	3	0	0.6667	124.5	NE	MMAR_2735	FALSE
MMARE11_31540	cobT	nicotinate-nucleotide--dimethylbenzimidazole phosphoribosyltransferase	9	0	0	9	0	0.8889	84.12	NE	MMAR_3252	FALSE	Rv2207	cobT	Probable nicotinate-nucleotide-dimethylbenzimidazol phosphoribosyltransferase CobT	NE
MMARE11_19400	-	DUF3093 domain-containing protein	9	0	9	0	0	0.4444	9	GD	MMAR_2016	FALSE	Rv2698	-	Probable conserved alanine rich transmembrane protein	GD
MMARE11_35890	-	16S rRNA (uracil(1498)-N(3))-methyltransferase	7	0	0	7	0	0.7143	59.6	NE	MMAR_3682	FALSE	Rv2372c	-	hypothetical protein	NE
MMARE11_49850	-	TlpA family protein disulfide reductase	5	0	0	5	0	0.6	3	NE	MMAR_5161	FALSE	Rv3673c	-	Possible membrane-anchored thioredoxin-like protein (thiol-disulfide interchange related protein)	NE
MMARE11_34100	-	oxidoreductase	9	0	0	9	0	0.7778	48	NE	MMAR_3498	FALSE
MMARE11_45200	-	cytochrome P450	29	0	0	29	0	0.7586	72.32	NE	MMAR_4694	FALSE
MMARE11_47930	-	virulence factor Mce family protein	11	0	0	11	0	1	87.18	NE	MMAR_4983	FALSE	Rv3495c	lprN	Possible Mce-family lipoprotein LprN (Mce-family lipoprotein Mce4E)	NE
MMARE11_21420	-	LppX_LprAFG lipoprotein	5	0	5	0	0	0.8	6.25	GD	MMAR_2220	FALSE	Rv1411c	lprG	Conserved lipoprotein LprG	NE
MMARE11_35960	-	non-ribosomal peptide synthetase	56	0	0	56	0	0.7143	47.25	NE	MMAR_3689	TRUE	Rv2383c	mbtB	Phenyloxazoline synthase MbtB (phenyloxazoline synthetase)	NE
MMARE11_24790	-	GAF and ANTAR domain-containing protein	9	0	0	9	0	0.7778	42.43	NE		FALSE
MMARE11_46410	-	MarR family winged helix-turn-helix transcriptional regulator	5	0	0	5	0	1	47	NE	MMAR_4811	FALSE
MMARE11_19430	-	alpha/beta hydrolase	10	0	0	10	0	0.9	158.44	NE	MMAR_2019	FALSE	Rv2695	-	Conserved hypothetical alanine rich protein	NE
MMARE11_19830	-	helix-turn-helix domain-containing protein	8	0	0	8	0	0.75	34.17	NE		FALSE
MMARE11_42530	-	GMC family oxidoreductase N-terminal domain-containing protein	17	0	0	17	0	0.8824	68	NE	MMAR_4427	FALSE
MMARE11_19550	-	CBS domain-containing protein	8	0	0	0	8	1	275.5	GA	MMAR_2031	FALSE	Rv2683	-	hypothetical protein	NE
MMARE11_02910	-	elongation factor G-like protein EF-G2	26	0	0	26	0	0.8846	172.7	NE	MMAR_0321	FALSE	Rv0120c	fusA2	Probable elongation factor G FusA2 (EF-G)	NE
MMARE11_18210	-	YlxR family protein	7	0	0	7	0	0.8571	35	NE	MMAR_1893	FALSE	Rv2840c	-	hypothetical protein	GA
MMARE11_00200	-	protein phosphatase 2C domain-containing protein	22	10	0	12	0	0.5	148.36	NE	MMAR_0020	TRUE	Rv0018c	pstP	Phosphoserine/threonine phosphatase PstP	ESD
MMARE11_23570	coaE	dephospho-CoA kinase	17	12	0	5	0	0.2941	90.4	ES	MMAR_2434	FALSE	Rv1631	coaE	Probable dephospho-CoA kinase CoaE (dephosphocoenzyme a kinase)	GD
MMARE11_49460	hpt	hypoxanthine phosphoribosyltransferase	14	0	0	14	0	0.9286	35	NE	MMAR_5124	FALSE	Rv3624c	hpt	Hypoxanthine-guanine phosphoribosyltransferase Hpt (HGPRT) (HGPRTase) (hypoxanthine phosphoribosyltransferase) (imp pyrophosphorylase) (imp diphosphorylase) (transphosphoribosyltransferase) (guanine phosphoribosyltransferase)	ES
MMARE11_19310	-	hypothetical protein	4	0	0	0	4	1	334.75	GA	MMAR_2007	FALSE
MMARE11_52010	-	aminoglycoside phosphotransferase APH(3')	8	0	0	8	0	0.875	115.71	NE	MMAR_5380	FALSE	Rv3817	-	Possible phosphotransferase	NE
MMARE11_53040	sigM	RNA polymerase sigma factor SigM	6	0	0	6	0	1	167.33	NE	MMAR_5475	FALSE	Rv3911	sigM	Possible alternative RNA polymerase sigma factor SigM	NE
MMARE11_07910	-	glutaredoxin family protein	2	0	0	2	0	1	331.5	NE	MMAR_0841	FALSE	Rv0508	-	hypothetical protein	NE
MMARE11_40380	glgA	glycogen synthase	24	0	0	24	0	1	203	NE	MMAR_4226	FALSE	Rv1212c	glgA	Putative glycosyl transferase GlgA	NE
MMARE11_13090	-	isochorismate synthase	14	0	0	14	0	0.8571	43.58	NE	MMAR_1342	TRUE	Rv3215	entC	Probable isochorismate synthase EntC (isochorismate hydroxymutase) (enterochelin biosynthesis)	GD
MMARE11_18000	-	hydrogenase maturation nickel metallochaperone HypA	3	0	0	3	0	1	253.67	NE	MMAR_1872	FALSE
MMARE11_45120	-	hypothetical protein	8	0	0	8	0	0.875	49.86	NE	MMAR_4686	FALSE
MMARE11_38120	-	hypothetical protein	4	0	0	4	0	0.5	34.5	NE	MMAR_4005	FALSE
MMARE11_03690	-	acyl-CoA thioesterase	6	0	0	6	0	1	279.83	NE	MMAR_0406	FALSE	Rv0163	-	hypothetical protein	NE
MMARE11_36240	cysT	sulfate ABC transporter permease subunit CysT	10	10	0	0	0	0.3	3	ES	MMAR_3717	FALSE	Rv2399c	cysT	Probable sulfate-transport integral membrane protein ABC transporter CysT	GD
MMARE11_27960	-	LuxR C-terminal-related transcriptional regulator	11	0	0	11	0	0.7273	110.75	NE	MMAR_2876	FALSE
MMARE11_42690	-	WXG100 family type VII secretion target	2	0	0	0	2	1	357.5	GA		FALSE
MMARE11_12470	cofD	2-phospho-L-lactate transferase	12	0	0	12	0	0.6667	35.62	NE	MMAR_1281	FALSE	Rv3261	fbiA	Probable F420 biosynthesis protein FbiA	NE
MMARE11_28130	-	hypothetical protein	2	0	0	2	0	1	99	NE	MMAR_2893	FALSE
MMARE11_45290	-	hypothetical protein	14	0	0	14	0	0.9286	38.85	NE	MMAR_4703	FALSE
MMARE11_16270	-	PH domain-containing protein	6	0	0	6	0	0.8333	47.8	NE	MMAR_1708	FALSE	Rv3004	cfp6	Low molecular weight protein antigen 6 (CFP-6)	NE
MMARE11_07760	-	helix-turn-helix domain-containing protein	7	0	0	7	0	0.8571	129.5	NE	MMAR_0827	FALSE	Rv0500A	-	hypothetical protein	NE
MMARE11_21870	-	transcriptional regulator	8	0	0	8	0	0.875	77.14	NE	MMAR_2265	FALSE	Rv1460	-	Probable transcriptional regulatory protein	NE
MMARE11_39830	-	hypothetical protein	2	0	0	2	0	1	44	NE	MMAR_4172	FALSE	Rv1265	-	hypothetical protein	NE
MMARE11_38670	murI	glutamate racemase	15	0	14	1	0	0.4	59.33	GD	MMAR_4058	TRUE	Rv1338	murI	Probable glutamate racemase MurI	ES
MMARE11_01840	-	hypothetical protein	1	0	0	1	0	1	344	NE	MMAR_0200	FALSE
MMARE11_36080	-	hypothetical protein	19	0	0	19	0	0.7368	58	NE	MMAR_3701	FALSE
MMARE11_06530	-	MMPL family transporter	60	0	0	60	0	0.9333	160.96	NE	MMAR_0704	FALSE	Rv0402c	mmpL1	Probable conserved transmembrane transport protein MmpL1	NE
MMARE11_50550	-	YbaB/EbfC family nucleoid-associated protein	5	0	0	5	0	1	115.6	NE	MMAR_5232	FALSE	Rv3716c	-	hypothetical protein	NE
MMARE11_07030	pssA	CDP-diacylglycerol--serine O-phosphatidyltransferase	7	0	0	7	0	1	286.43	NE	MMAR_0753	FALSE	Rv0436c	pssA	Probable CDP-diacylglycerol--serine O-phosphatidyltransferase PssA (PS synthase) (phosphatidylserine synthase)	NE
MMARE11_43000	-	FAD-dependent oxidoreductase	10	0	0	10	0	1	171.2	NE	MMAR_4486	FALSE
MMARE11_27050	-	hypothetical protein	6	0	0	6	0	1	126.83	NE	MMAR_2785	FALSE	Rv1892	-	Probable membrane protein	NE
MMARE11_39450	-	carbonic anhydrase	7	0	0	7	0	1	134	NE	MMAR_4135	FALSE	Rv1284	canA	Beta-carbonic anhydrase	NE
MMARE11_31280	-	hypothetical protein	6	0	0	6	0	0.5	51.33	NE	MMAR_3227	FALSE	Rv2183c	-	hypothetical protein	NE
MMARE11_19280	-	DUF3099 domain-containing protein	8	0	0	0	8	1	201.88	GA	MMAR_2004	FALSE	Rv2709	-	Probable conserved transmembrane protein	GA
MMARE11_22530	-	aldolase/citrate lyase family protein	11	0	0	11	0	0.9091	100.3	NE	MMAR_2331	FALSE
MMARE11_29200	-	RNA polymerase sigma factor	14	0	0	14	0	0.7143	53.6	NE	MMAR_2997	FALSE
MMARE11_11910	-	NAD(P)H-quinone dehydrogenase	12	0	0	12	0	0.8333	105.4	NE	MMAR_1224	FALSE	Rv3303c	lpdA	NAD(P)H quinone reductase LpdA	NE
MMARE11_15650	-	NAD(P)/FAD-dependent oxidoreductase	26	0	0	26	0	0.9615	241.4	NE	MMAR_1644	FALSE	Rv3049c	-	Probable monooxygenase	NE
MMARE11_43710	-	SDR family oxidoreductase	8	0	0	8	0	0.625	63.2	NE	MMAR_4558	FALSE	Rv0945	-	Probable short-chain type dehydrogenase/reductase	NE
MMARE11_18020	-	transcriptional repressor	6	0	0	6	0	1	65.83	NE	MMAR_1874	FALSE
MMARE11_51030	-	PE family protein	3	0	0	3	0	0.6667	172.5	NE	MMAR_5286	FALSE	Rv3746c	PE34	Probable PE family protein PE34 (PE family-related protein)	NE
MMARE11_14830	-	DUF732 domain-containing protein	7	0	0	7	0	1	147.14	NE	MMAR_1570	FALSE	Rv3067	-	hypothetical protein	NE
MMARE11_01990	-	ABC transporter permease	15	0	0	15	0	0.9333	240.64	NE	MMAR_0215	FALSE	Rv0072	-	Probable glutamine-transport transmembrane protein ABC transporter	NE
MMARE11_47040	-	NAD(P)/FAD-dependent oxidoreductase	20	0	0	20	0	0.75	69.47	NE	MMAR_4894	FALSE	Rv0794c	-	Probable oxidoreductase	NE
MMARE11_38240	-	hypothetical protein	5	0	0	5	0	0.6	27	NE	MMAR_4017	FALSE
MMARE11_16190	-	amino acid-binding protein	7	0	0	7	0	0.7143	158.6	NE	MMAR_1700	FALSE	Rv3013	-	hypothetical protein	GA
MMARE11_41190	-	MMPL family transporter	20	0	0	20	0	0.9	177.72	NE	MMAR_4305	FALSE	Rv1146	mmpL13b	Probable conserved transmembrane transport protein MmpL13b	GA
MMARE11_10470	-	DNA-directed RNA polymerase subunit alpha	12	0	12	0	0	0.25	11.67	GD	MMAR_1090	FALSE	Rv3457c	rpoA	Probable DNA-directed RNA polymerase (alpha chain) RpoA (transcriptase alpha chain) (RNA polymerase alpha subunit) (DNA-directed RNA nucleotidyltransferase)	ES
MMARE11_51530	-	hypothetical protein	37	0	0	37	0	0.8919	117.91	NE	MMAR_5334	FALSE	Rv3779	-	Probable conserved transmembrane protein alanine and leucine rich	NE
MMARE11_49620	cspA	cold shock protein CspA	2	0	0	2	0	1	7	NE	MMAR_5140	FALSE	Rv3648c	cspA	Probable cold shock protein A CspA	NE
MMARE11_33260	-	sirohydrochlorin chelatase	9	0	0	9	0	0.6667	18.67	NE	MMAR_3418	FALSE
MMARE11_31290	-	ArsA family ATPase	15	0	0	15	0	0.9333	190.07	NE	MMAR_3228	FALSE	Rv2184c	-	hypothetical protein	NE
MMARE11_50720	-	cutinase family protein	16	0	0	16	0	0.8125	148	NE	MMAR_5251	FALSE	Rv3724B	cut5b	Probable cutinase [second part] Cut5b	NE
MMARE11_16160	-	TetR/AcrR family transcriptional regulator	8	0	0	8	0	0.875	120.57	NE	MMAR_1695	FALSE	Rv1556	-	Possible regulatory protein	NE
MMARE11_46130	-	two component sensor kinase	10	0	0	10	0	0.9	270.89	NE	MMAR_4783	FALSE	Rv0845	-	Possible two component sensor kinase	NE
MMARE11_17220	-	amidohydrolase family protein	16	0	0	16	0	1	105.62	NE	MMAR_1795	FALSE	Rv2913c	-	Possible D-amino acid aminohydrolase (D-amino acid hydrolase)	NE
MMARE11_50020	-	PAS and ANTAR domain-containing protein	15	0	0	15	0	1	228.67	NE	MMAR_5178	FALSE
MMARE11_38790	-	ATP-dependent DNA helicase	18	0	0	18	0	0.7778	75.93	NE	MMAR_4069	FALSE	Rv1329c	dinG	Probable ATP-dependent helicase DinG	NE
MMARE11_48130	-	cytochrome P450	11	0	0	11	0	0.5455	27.5	NE	MMAR_5003	FALSE	Rv3518c	cyp142	Probable cytochrome P450 monooxygenase 142 Cyp142	NE
MMARE11_24930	-	MFS transporter	22	0	0	22	0	0.9545	199.43	NE	MMAR_2574	FALSE
MMARE11_26270	-	bifunctional nuclease family protein	5	0	0	5	0	1	179.6	NE	MMAR_2706	FALSE	Rv1829	-	hypothetical protein	NE
MMARE11_19380	cei	envelope integrity protein Cei	9	0	0	9	0	0.7778	131.43	NE	MMAR_2014	FALSE	Rv2700	-	Possible conserved secreted alanine rich protein	NE
MMARE11_40460	-	ATPase	13	0	0	13	0	0.7692	91.9	NE	MMAR_4234	FALSE	Rv1204c	-	hypothetical protein	NE
MMARE11_25980	mycP5	type VII secretion system ESX-5 serine protease mycosin MycP5	26	26	0	0	0	0.1538	1.25	ES	MMAR_2678	TRUE	Rv1796	mycP5	Probable proline rich membrane-anchored mycosin MycP5 (serine protease) (subtilisin-like protease) (subtilase-like) (mycosin-5)	GD
MMARE11_29320	-	patatin-like phospholipase family protein	17	0	0	17	0	0.8824	45.87	NE	MMAR_3010	FALSE	Rv2037c	-	Conserved transmembrane protein	NE
MMARE11_36760	ndk	nucleoside-diphosphate kinase	9	0	0	9	0	0.4444	68.75	NE	MMAR_3769	FALSE	Rv2445c	ndkA	Probable nucleoside diphosphate kinase NdkA (NDK) (NDP kinase) (nucleoside-2-P kinase)	NE
MMARE11_10120	-	LLM class flavin-dependent oxidoreductase	12	0	0	12	0	1	183.5	NE	MMAR_1055	FALSE
MMARE11_18640	-	hypothetical protein	17	0	0	17	0	0.8824	135.53	NE	MMAR_1936	FALSE
MMARE11_45820	-	mycofactocin-coupled SDR family oxidoreductase	11	0	0	11	0	0.8182	69.33	NE	MMAR_4754	FALSE
MMARE11_32510	-	S-(hydroxymethyl)mycothiol dehydrogenase	15	0	0	15	0	0.9333	69.21	NE	MMAR_3350	FALSE	Rv2259	mscR	S-nitrosomycothiol reductase MscR	NE
MMARE11_32130	-	cobalamin biosynthesis protein	13	0	3	10	0	0.6923	115	NE	MMAR_3311	FALSE	Rv2236c	cobD	Probable cobalamin biosynthesis transmembrane protein CobD	NE
MMARE11_07270	-	DUF5078 domain-containing protein	14	0	0	6	8	0.9286	242.15	GA	MMAR_0777	FALSE	Rv0455c	-	hypothetical protein	NE
MMARE11_47370	-	SDR family oxidoreductase	15	0	0	15	0	0.8667	82.08	NE	MMAR_4927	FALSE	Rv0769	-	Probable dehydrogenase/reductase	NE
MMARE11_08630	-	SulP family inorganic anion transporter	15	0	0	15	0	0.8667	235.85	NE	MMAR_0913	FALSE
MMARE11_34940	-	hypothetical protein	13	0	0	13	0	0.6923	74.22	NE	MMAR_3574	FALSE
MMARE11_29730	bla	class A beta-lactamase	17	0	0	17	0	0.6471	118.73	NE	MMAR_3050	FALSE	Rv2068c	blaC	Class a beta-lactamase BlaC	NE
MMARE11_02030	-	hypothetical protein	7	0	0	7	0	0.8571	90.67	NE	MMAR_0219	FALSE	Rv0076c	-	Probable membrane protein	NE
MMARE11_04660	-	hypothetical protein	4	0	0	4	0	1	45	NE	MMAR_0509	FALSE
MMARE11_33360	-	ClpX C4-type zinc finger protein	4	0	0	4	0	1	66	NE	MMAR_3428	FALSE
MMARE11_34510	-	hypothetical protein	6	0	0	6	0	1	115.83	NE	MMAR_3535	FALSE
MMARE11_34700	-	APC family permease	28	0	0	28	0	0.9286	139.54	NE	MMAR_3554	FALSE
MMARE11_37070	-	FAD-dependent oxidoreductase	25	0	0	25	0	0.84	118.52	NE	MMAR_3824	FALSE
MMARE11_29130	-	MerR family transcriptional regulator	6	0	0	6	0	0.8333	36.2	NE	MMAR_2990	FALSE
MMARE11_47660	-	DHA2 family efflux MFS transporter permease subunit	18	0	0	18	0	0.9444	164.53	NE	MMAR_4956	FALSE
MMARE11_04120	trmB	tRNA (guanosine(46)-N7)-methyltransferase TrmB	12	0	11	1	0	0.3333	54.5	GD	MMAR_0448	FALSE	Rv0208c	-	Hypothetical methlytransferase (methylase)	NE
MMARE11_05720	-	IniB N-terminal domain-containing protein	8	0	0	8	0	0.625	18	NE	MMAR_0613	FALSE	Rv0340	-	hypothetical protein	NE
MMARE11_50860	-	DUF2330 domain-containing protein	15	0	0	15	0	1	205.2	NE	MMAR_5269	FALSE	Rv3732	-	hypothetical protein	NE
MMARE11_17280	rimM	ribosome maturation factor RimM	7	0	7	0	0	0.7143	5.4	GD	MMAR_1801	FALSE	Rv2907c	rimM	Probable 16S rRNA processing protein RimM	GD
MMARE11_13430	-	nuclear transport factor 2 family protein	11	0	0	11	0	0.9091	92.5	NE	MMAR_1376	FALSE
MMARE11_33850	-	3-oxoacyl-ACP synthase	10	0	0	10	0	0.8	51.25	NE	MMAR_3473	FALSE
MMARE11_04610	-	acetyl-CoA C-acetyltransferase	14	0	0	14	0	0.9286	186.31	NE	MMAR_0504	FALSE	Rv0243	fadA2	Probable acetyl-CoA acyltransferase FadA2 (3-ketoacyl-CoA thiolase) (beta-ketothiolase)	NE
MMARE11_07040	-	phosphatidylserine decarboxylase	10	0	0	10	0	0.9	353.22	NE	MMAR_0754	FALSE	Rv0437c	psd	Possible phosphatidylserine decarboxylase Psd (PS decarboxylase)	NE
MMARE11_13371	-	zinc-dependent metalloprotease	11	0	0	11	0	0.8182	131.44	NE	MMAR_1369	FALSE	Rv3195	-	hypothetical protein	NE
MMARE11_33630	-	pyridoxal phosphate-dependent aminotransferase	16	0	0	16	0	0.6875	122.64	NE	MMAR_3453	FALSE	Rv2294	-	Probable aminotransferase	NE
MMARE11_20560	-	hypothetical protein	11	0	0	11	0	0.9091	173.1	NE	MMAR_2115	FALSE
MMARE11_26540	-	class I SAM-dependent methyltransferase	15	0	0	15	0	0.9333	167	NE	MMAR_2733	FALSE
MMARE11_28520	-	FAD-dependent oxidoreductase	17	0	0	17	0	0.7647	114.77	NE	MMAR_2931	FALSE
MMARE11_18450	truB	tRNA pseudouridine(55) synthase TruB	6	0	0	6	0	0.8333	86.8	NE	MMAR_1917	FALSE	Rv2793c	truB	Probable tRNA pseudouridine synthase B TruB (tRNA pseudouridine 55 synthase) (PSI55 synthase) (pseudouridylate synthase) (uracil hydrolyase)	NE
MMARE11_01010	-	haloalkane dehalogenase	10	0	0	10	0	0.9	86.89	NE	MMAR_0112	FALSE	Rv2579	dhaA	Possible haloalkane dehalogenase DhaA (1-chlorohexane halidohydrolase)	NE
MMARE11_22560	rfbF	glucose-1-phosphate cytidylyltransferase	19	0	0	19	0	0.8421	28.06	NE	MMAR_2334	FALSE
MMARE11_24050	-	N-formylglutamate amidohydrolase	17	0	0	17	0	0.6471	61.55	NE		FALSE
MMARE11_29830	-	hypothetical protein	35	0	0	35	0	0.8286	169.41	NE	MMAR_3061	FALSE
MMARE11_34760	-	TetR/AcrR family transcriptional regulator	7	0	0	7	0	0.7143	59.8	NE	MMAR_3560	FALSE
MMARE11_22430	-	acetyltransferase	20	0	0	20	0	0.9	62.44	NE	MMAR_2321	FALSE	Rv1505c	-	hypothetical protein	NE
MMARE11_47210	adhP	alcohol dehydrogenase AdhP	12	0	0	12	0	0.75	88.22	NE	MMAR_4911	FALSE
MMARE11_32890	-	serine hydrolase	17	0	0	17	0	0.9412	157.94	NE	MMAR_3387	FALSE	Rv1723	-	Probable hydrolase	NE
MMARE11_00580	-	MarR family transcriptional regulator	8	0	0	8	0	0.625	55	NE	MMAR_0059	FALSE	Rv0042c	-	Possible transcriptional regulatory protein (probably MarR-family)	NE
MMARE11_37230	-	cobyric acid synthase	12	0	0	12	0	0.75	163.56	NE	MMAR_3838	FALSE	Rv0255c	cobQ1	Probable cobyric acid synthase CobQ1	NE
MMARE11_02480	sigC	RNA polymerase sigma factor SigC	7	0	0	7	0	1	154.57	NE	MMAR_0265	FALSE
MMARE11_13080	-	GNAT family N-acetyltransferase	7	0	0	7	0	1	100.14	NE	MMAR_1341	FALSE
MMARE11_19090	-	hypothetical protein	8	0	0	8	0	1	105.12	NE	MMAR_1985	FALSE	Rv2728c	-	Conserved alanine rich protein	NE
MMARE11_00150	-	aminodeoxychorismate/anthranilate synthase component II	9	7	0	2	0	0.2222	74.5	ES	MMAR_0015	FALSE	Rv0013	trpG	Possible anthranilate synthase component II TrpG (glutamine amidotransferase)	ES
MMARE11_34250	-	hypothetical protein	6	0	0	6	0	0.8333	38.2	NE	MMAR_3508	FALSE
MMARE11_42840	arsC	arsenate reductase (glutaredoxin)	3	0	0	3	0	1	97.67	NE	MMAR_4469	FALSE
MMARE11_52270	-	TetR/AcrR family transcriptional regulator	9	0	0	9	0	0.8889	256	NE	MMAR_5405	FALSE	Rv3855	ethR	Transcriptional regulatory repressor protein (TetR-family) EthR	NE
MMARE11_00840	-	MmpS family protein	12	0	0	12	0	0.9167	66.45	NE	MMAR_0095	FALSE
MMARE11_33380	-	hypothetical protein	14	0	0	14	0	0.7143	90.6	NE	MMAR_3430	FALSE
MMARE11_06100	-	MoxR family ATPase	17	0	0	17	0	0.8235	40.07	NE	MMAR_0660	FALSE	Rv0370c	-	Possible oxidoreductase	NE
MMARE11_23520	-	ANTAR domain-containing response regulator	5	0	0	5	0	1	97.8	NE	MMAR_2429	FALSE	Rv1626	-	Probable two-component system transcriptional regulator	NE
MMARE11_13770	-	NADH-quinone oxidoreductase subunit G	26	0	0	26	0	0.7692	92.4	NE	MMAR_1477	FALSE	Rv3151	nuoG	Probable NADH dehydrogenase I (chain G) NuoG (NADH-ubiquinone oxidoreductase chain G)	NE
MMARE11_18630	-	Rieske 2Fe-2S domain-containing protein	22	0	0	22	0	0.8636	158.42	NE	MMAR_1935	FALSE
MMARE11_44370	-	acetyl-CoA acetyltransferase	17	0	0	17	0	1	189.94	NE	MMAR_4613	FALSE	Rv0914c	-	Possible lipid carrier protein or keto acyl-CoA thiolase	NE
MMARE11_13130	-	DEAD/DEAH box helicase	22	0	0	22	0	0.7727	63	NE	MMAR_1346	FALSE	Rv3211	rhlE	Probable ATP-dependent RNA helicase RhlE	GD
MMARE11_24330	-	NUDIX hydrolase	9	0	0	9	0	1	67.89	NE	MMAR_2505	FALSE	Rv1700	-	NUDIX hydrolase	NE
MMARE11_12070	-	TetR/AcrR family transcriptional regulator	10	0	0	10	0	1	260.4	NE	MMAR_1239	FALSE	Rv3295	-	Probable transcriptional regulatory protein (probably TetR-family)	GA
MMARE11_47200	-	hypothetical protein	6	0	0	6	0	0.6667	137	NE	MMAR_4910	FALSE	Rv0779c	-	Possible conserved transmembrane protein	NE
MMARE11_33700	-	FAD-binding protein	16	0	0	16	0	1	63.38	NE	MMAR_3461	FALSE
MMARE11_32280	-	2,4'-dihydroxyacetophenone dioxygenase family protein	6	0	0	6	0	1	249.5	NE	MMAR_3327	FALSE
MMARE11_09610	-	DUF3060 domain-containing protein	4	0	0	4	0	1	171.75	NE	MMAR_1009	FALSE	Rv0680c	-	Probable conserved transmembrane protein	NE
MMARE11_11310	-	bifunctional aminotransferase class I/II-fold pyridoxal phosphate-dependent enzyme/GNAT family N-acetyltransferase	81	0	0	81	0	0.9259	137.45	NE	MMAR_1171	FALSE
MMARE11_44520	-	aminotransferase class I/II-fold pyridoxal phosphate-dependent enzyme	28	0	0	28	0	0.9643	103.59	NE	MMAR_4628	FALSE
MMARE11_47420	-	cytochrome P450	16	0	0	16	0	0.875	64.29	NE	MMAR_4932	FALSE	Rv0764c	cyp51	Cytochrome P450 51 Cyp51 (CYPL1) (P450-L1A1) (sterol 14-alpha demethylase) (lanosterol 14-alpha demethylase) (P450-14DM)	NE
MMARE11_39560	-	DUF3558 domain-containing protein	3	0	0	3	0	1	34.67	NE	MMAR_4146	FALSE	Rv1274	lprB	Possible lipoprotein LprB	NE
MMARE11_19300	-	YihY/virulence factor BrkB family protein	17	0	0	0	17	1	356.35	GA	MMAR_2006	FALSE	Rv2707	-	Probable conserved transmembrane alanine and leucine rich protein	GA
MMARE11_12670	lpqB	MtrAB system accessory lipoprotein LpqB	16	0	0	16	0	0.75	97.83	NE	MMAR_1301	FALSE	Rv3244c	lpqB	Probable conserved lipoprotein LpqB	ES
MMARE11_22770	-	condensation domain-containing protein	18	0	0	18	0	0.9444	181.47	NE	MMAR_2355	FALSE
MMARE11_27730	-	DUF2781 domain-containing protein	15	0	0	15	0	0.7333	40.73	NE	MMAR_2853	FALSE
MMARE11_39500	-	alpha/beta fold hydrolase	28	0	0	28	0	0.7857	63.68	NE	MMAR_4140	FALSE
MMARE11_42040	-	hypothetical protein	1	0	0	1	0	1	38	NE	MMAR_4384	FALSE	Rv1083	-	hypothetical protein	NE
MMARE11_04840	-	DNA polymerase domain-containing protein	11	0	0	0	11	1	202.82	GA	MMAR_0527	FALSE	Rv0269c	-	hypothetical protein	NE
MMARE11_21930	-	metal-sulfur cluster assembly factor	3	0	0	3	0	0.6667	48.5	NE	MMAR_2271	FALSE	Rv1466	-	hypothetical protein	Uncertain
MMARE11_00490	-	hypothetical protein	2	0	0	2	0	1	24.5	NE	MMAR_0050	FALSE
MMARE11_12700	raiA	ribosome-associated translation inhibitor RaiA	11	0	0	11	0	0.9091	348.2	NE	MMAR_1304	FALSE	Rv3241c	-	hypothetical protein	GA
MMARE11_10680	-	hypothetical protein	18	0	0	18	0	0.6667	56.08	NE	MMAR_1110	FALSE	Rv3439c	-	Conserved hypothetical alanine and proline rich protein	GA
MMARE11_40650	-	proline dehydrogenase family protein	19	0	0	19	0	0.7368	78.07	NE	MMAR_4252	FALSE	Rv1188	-	Probable proline dehydrogenase	NE
MMARE11_41580	-	glucose-6-phosphate dehydrogenase	24	0	0	24	0	0.7917	112.95	NE	MMAR_4339	FALSE	Rv1121	zwf1	Probable glucose-6-phosphate 1-dehydrogenase Zwf1 (G6PD)	NE
MMARE11_17680	ispG	flavodoxin-dependent (E)-4-hydroxy-3-methylbut-2-enyl-diphosphate synthase	11	8	0	3	0	0.2727	51.67	ES	MMAR_1838	FALSE	Rv2868c	gcpE	Probable GcpE protein	ES
MMARE11_42150	-	enoyl-CoA hydratase/isomerase family protein	13	0	0	13	0	0.9231	258.58	NE	MMAR_4395	FALSE	Rv1071c	echA9	Possible enoyl-CoA hydratase EchA9 (enoyl hydrase) (unsaturated acyl-CoA hydratase) (crotonase)	NE
MMARE11_15380	-	carbon starvation protein A	32	0	0	32	0	0.875	151.39	NE	MMAR_1616	FALSE	Rv3063	cstA	Probable carbon starvation protein A homolog CstA	NE
MMARE11_30030	-	YafY family transcriptional regulator	16	0	0	16	0	0.9375	174.13	NE	MMAR_3081	FALSE	Rv2095c	pafC	Proteasome accessory factor C PafC	NE
MMARE11_15900	-	alpha/beta hydrolase	9	0	0	9	0	0.6667	92.5	NE	MMAR_1669	FALSE
MMARE11_43900	pstA	phosphate ABC transporter permease PstA	11	0	0	11	0	0.8182	159.44	NE	MMAR_4578	FALSE	Rv0930	pstA1	Probable phosphate-transport integral membrane ABC transporter PstA1	NE
MMARE11_13160	-	DUF3107 domain-containing protein	2	0	0	2	0	1	246.5	NE	MMAR_1349	FALSE	Rv3208A	TB9.4	Conserved protein TB9.4	NE
MMARE11_17170	-	DEAD/DEAH box helicase	14	0	0	14	0	1	136.14	NE	MMAR_1790	FALSE	Rv2917	-	Conserved hypothetical alanine and arginine rich protein	NE
MMARE11_15490	-	OB-fold domain-containing protein	9	0	0	9	0	0.8889	90	NE	MMAR_1628	FALSE
MMARE11_34480	atzF	allophanate hydrolase	26	0	0	26	0	0.7308	80.89	NE		FALSE
MMARE11_16920	-	acyltransferase domain-containing protein	44	0	0	44	0	0.8636	98.42	NE	MMAR_1772	FALSE	Rv2935	ppsE	Phenolpthiocerol synthesis type-I polyketide synthase PpsE	NE
MMARE11_04890	-	alpha/beta hydrolase	18	0	0	18	0	0.8333	88.67	NE	MMAR_0532	FALSE	Rv0272c	-	hypothetical protein	NE
MMARE11_41760	-	lipid droplet-associated protein	7	0	0	7	0	1	200	NE	MMAR_4356	FALSE	Rv1109c	-	hypothetical protein	NE
MMARE11_12960	-	hypothetical protein	21	0	0	21	0	0.8571	100.17	NE	MMAR_1329	FALSE
MMARE11_31570	-	branched-chain amino acid aminotransferase	21	19	0	2	0	0.1429	117.67	ES	MMAR_3255	TRUE	Rv2210c	ilvE	Branched-chain amino acid transaminase IlvE	ES
MMARE11_42460	solA	N-methyl-L-tryptophan oxidase	17	0	0	17	0	0.8824	110.27	NE	MMAR_4421	FALSE
MMARE11_05620	-	UDP-glucose/GDP-mannose dehydrogenase family protein	20	0	0	20	0	0.75	111.47	NE	MMAR_0603	FALSE	Rv0322	udgA	Probable UDP-glucose 6-dehydrogenase UdgA (UDP-GLC dehydrogenase) (UDP-GLCDH) (UDPGDH)	NE
MMARE11_26550	-	FAD-dependent oxidoreductase	29	0	0	29	0	0.9655	183.86	NE	MMAR_2734	FALSE
MMARE11_46390	-	lycopene cyclase domain-containing protein	9	0	0	9	0	1	173	NE	MMAR_4809	FALSE
MMARE11_52460	-	hypothetical protein	7	0	0	7	0	0.7143	40.2	NE	MMAR_5422	FALSE
MMARE11_10210	-	L-fuculose-phosphate aldolase	11	0	0	11	0	0.9091	93.1	NE	MMAR_1064	FALSE	Rv0727c	fucA	Possible L-fuculose phosphate aldolase FucA (L-fuculose-1-phosphate aldolase)	NE
MMARE11_01690	-	MlaD family protein	29	0	0	29	0	0.8621	152.2	NE	MMAR_0182	FALSE
MMARE11_48810	-	ferredoxin--NADP reductase	12	0	0	12	0	1	140.92	NE	MMAR_5066	FALSE	Rv3571	kshB	Reductase component of 3-ketosteroid-9-alpha-hydroxylase KshB	NE
MMARE11_35800	recO	DNA repair protein RecO	9	0	0	9	0	1	101.44	NE	MMAR_3672	FALSE	Rv2362c	recO	Possible DNA repair protein RecO	ESD
MMARE11_13700	nuoN	NADH-quinone oxidoreductase subunit NuoN	21	0	0	21	0	0.8571	160	NE	MMAR_1470	FALSE	Rv3158	nuoN	Probable NADH dehydrogenase I (chain N) NuoN (NADH-ubiquinone oxidoreductase chain N)	NE
MMARE11_15190	-	GMC family oxidoreductase	18	0	0	18	0	0.7222	67.46	NE	MMAR_1602	FALSE
MMARE11_32530	-	SHOCT domain-containing protein	13	0	0	13	0	0.7692	86.5	NE	MMAR_3353	FALSE
MMARE11_02520	-	cation-translocating P-type ATPase	34	0	0	34	0	0.8824	91.83	NE	MMAR_0269	FALSE	Rv0103c	ctpB	Probable cation-transporter P-type ATPase B CtpB	NE
MMARE11_34620	-	PPE family protein	66	0	0	66	0	0.9242	63.49	NE	MMAR_3546	FALSE
MMARE11_36170	-	nitrite/sulfite reductase	23	0	0	23	0	0.8261	67.95	NE	MMAR_3710	FALSE	Rv2391	sirA	Ferredoxin-dependent sulfite reductase SirA	NE
MMARE11_49260	-	aspartate 1-decarboxylase	10	0	0	10	0	0.9	103.56	NE	MMAR_5104	FALSE	Rv3601c	panD	Probable aspartate 1-decarboxylase precursor PanD (aspartate alpha-decarboxylase)	ES
MMARE11_22920	fadD11	fatty acid--CoA ligase FadD11	27	0	0	27	0	0.8519	222.39	NE	MMAR_2370	FALSE	Rv1550	fadD11	Probable fatty-acid-CoA ligase FadD11 (fatty-acid-CoA synthetase) (fatty-acid-CoA synthase)	NE
MMARE11_35770	-	transcriptional repressor	4	0	0	4	0	1	106.25	NE	MMAR_3669	FALSE	Rv2359	zur	Probable zinc uptake regulation protein Zur	NE
MMARE11_39090	rpmE	50S ribosomal protein L31	5	0	5	0	0	0.6	4	GD	MMAR_4099	FALSE	Rv1298	rpmE	50S ribosomal protein L31 RpmE	NE
MMARE11_00420	-	C40 family peptidase	9	0	0	9	0	0.8889	68.62	NE	MMAR_0043	FALSE	Rv0024	-	Putative secreted protein P60-related protein	NE
MMARE11_07560	-	DUF2505 domain-containing protein	10	0	0	10	0	1	270.6	NE	MMAR_0807	FALSE	Rv0481c	-	Hypothetical protein	NE
MMARE11_45870	-	M24 family metallopeptidase	15	0	0	15	0	0.7333	73.45	NE	MMAR_4759	FALSE
MMARE11_12710	secA	preprotein translocase subunit SecA	39	36	0	3	0	0.0513	69	ES	MMAR_1305	TRUE	Rv3240c	secA1	Probable preprotein translocase SecA1 1 subunit	ESD
MMARE11_04500	-	lipase maturation factor family protein	24	0	0	24	0	1	141.08	NE	MMAR_0493	FALSE	Rv0235c	-	Probable conserved transmembrane protein	NE
MMARE11_24500	-	hypothetical protein	1	0	0	1	0	1	236	NE		FALSE
MMARE11_29810	-	hypothetical protein	19	0	0	19	0	0.8947	79.65	NE	MMAR_3060	FALSE
MMARE11_40240	-	Mrp/NBP35 family ATP-binding protein	13	11	0	2	0	0.1538	23.5	ES	MMAR_4212	FALSE	Rv1229c	mrp	Probable Mrp-related protein Mrp	ES
MMARE11_22940	-	hypothetical protein	2	0	0	2	0	1	182.5	NE	MMAR_2372	FALSE
MMARE11_29100	-	bifunctional 3-(3-hydroxy-phenyl)propionate/3-hydroxycinnamic acid hydroxylase	27	0	0	27	0	0.8889	74.71	NE	MMAR_2987	FALSE
MMARE11_48640	-	acyl-CoA dehydrogenase family protein	12	0	0	12	0	0.8333	94.4	NE	MMAR_5049	FALSE	Rv3560c	fadE30	Probable acyl-CoA dehydrogenase FadE30	NE
MMARE11_04620	-	acyl-CoA dehydrogenase	23	0	0	23	0	0.9565	85.64	NE	MMAR_0505	TRUE	Rv0244c	fadE5	Probable acyl-CoA dehydrogenase FadE5	NE
MMARE11_03500	-	glucose 1-dehydrogenase	8	0	0	8	0	0.875	162.57	NE	MMAR_0387	FALSE
MMARE11_27450	-	LLM class flavin-dependent oxidoreductase	10	0	0	10	0	0.9	176.78	NE	MMAR_2824	FALSE
MMARE11_28980	-	NAD(P)-binding protein	26	0	0	26	0	0.9615	122	NE	MMAR_2976	FALSE	Rv2000	-	hypothetical protein	NE
MMARE11_44070	-	hypothetical protein	3	0	0	3	0	0.6667	4.5	NE		FALSE
MMARE11_36150	-	sodium-dependent bicarbonate transport family permease	24	0	0	24	0	0.875	313.48	NE	MMAR_3708	FALSE	Rv2387	-	hypothetical protein	NE
MMARE11_50460	-	ABC transporter ATP-binding protein/permease	63	0	0	63	0	0.8413	173.32	NE	MMAR_5223	FALSE	Rv0194	-	Probable transmembrane multidrug efflux pump	GA
MMARE11_30040	-	YafY family transcriptional regulator	12	0	0	12	0	0.9167	137.27	NE	MMAR_3082	FALSE	Rv2096c	pafB	Proteasome accessory factor B PafB	NE
MMARE11_38780	-	nicotinate phosphoribosyltransferase	17	0	0	17	0	1	113.41	NE	MMAR_4068	FALSE	Rv1330c	pncB1	Nicotinic acid phosphoribosyltransferase PncB1	NE
MMARE11_40010	-	DEAD/DEAH box helicase	28	0	0	28	0	0.8929	51.72	NE	MMAR_4189	FALSE	Rv1253	deaD	Probable cold-shock DeaD-box protein A homolog DeaD (ATP-dependent RNA helicase dead homolog)	NE
MMARE11_22590	-	GtrA family protein	5	0	0	5	0	0.8	210.25	NE	MMAR_2337	FALSE
MMARE11_00400	-	WhiB family transcriptional regulator	5	1	0	4	0	0.8	123	NE	MMAR_0041	FALSE	Rv0022c	whiB5	Probable transcriptional regulatory protein WhiB-like WhiB5	NE
MMARE11_42940	-	TatD family hydrolase	15	0	0	15	0	1	140.07	NE	MMAR_4480	FALSE	Rv1008	tatD	Probable deoxyribonuclease TatD (YJJV protein)	GA
MMARE11_31210	-	ketoacyl-ACP synthase III	17	0	0	17	0	0.8235	94.79	NE	MMAR_3221	FALSE
MMARE11_02430	-	TauD/TfdA family dioxygenase	16	0	0	16	0	0.875	197.29	NE	MMAR_0260	FALSE	Rv0097	-	Possible oxidoreductase	NE
MMARE11_10340	mmsB	3-hydroxyisobutyrate dehydrogenase	6	0	0	6	0	1	209.83	NE	MMAR_1077	FALSE	Rv0751c	mmsB	Probable 3-hydroxyisobutyrate dehydrogenase MmsB (hibadh)	NE
MMARE11_17140	-	ammonium transporter	21	0	0	21	0	0.8095	132.18	NE	MMAR_1787	FALSE	Rv2920c	amt	Probable ammonium-transport integral membrane protein Amt	NE
MMARE11_31520	-	DUF3043 domain-containing protein	9	0	0	9	0	1	463.67	NE	MMAR_3250	FALSE	Rv2206	-	Probable conserved transmembrane protein	NE
MMARE11_36180	-	phosphoadenylyl-sulfate reductase	7	0	0	7	0	0.2857	2.5	NE	MMAR_3711	FALSE
MMARE11_39780	-	secretion protein EspD	8	0	0	8	0	0.5	57.5	NE	MMAR_4168	FALSE	Rv3614c	espD	ESX-1 secretion-associated protein EspD	NE
MMARE11_52200	-	TMEM165/GDT1 family protein	9	0	0	9	0	0.8889	229.38	NE	MMAR_5398	FALSE	Rv3848	-	Probable conserved transmembrane protein	NE
MMARE11_09270	-	cyclopropane mycolic acid synthase family methyltransferase	16	0	0	0	16	1	296.81	GA	MMAR_0978	FALSE	Rv0643c	mmaA3	Methoxy mycolic acid synthase 3 MmaA3 (methyl mycolic acid synthase 3) (MMA3) (hydroxy mycolic acid synthase)	GA
MMARE11_07420	aceA	isocitrate lyase	15	0	0	15	0	1	107.67	NE	MMAR_0792	TRUE	Rv0467	icl1	Isocitrate lyase Icl (isocitrase) (isocitratase)	GD
MMARE11_51970	-	Cof-type HAD-IIB family hydrolase	8	0	0	8	0	0.875	162.71	NE	MMAR_5376	FALSE	Rv3813c	-	hypothetical protein	NE
MMARE11_07960	-	hypothetical protein	6	0	0	0	6	1	127.17	GA	MMAR_0846	FALSE	Rv0513	-	Possible conserved transmembrane protein	NE
MMARE11_44440	-	antitoxin	1	0	0	1	0	1	283	NE	MMAR_4620	FALSE	Rv0909	-	hypothetical protein	NE
MMARE11_17160	-	[protein-PII] uridylyltransferase	13	0	0	13	0	1	67.15	NE	MMAR_1789	FALSE	Rv2918c	glnD	Probable [protein-PII] uridylyltransferase GlnD (PII uridylyl-transferase) (uridylyl removing enzyme) (UTASE)	NE
MMARE11_47180	-	S9 family peptidase	50	0	0	50	0	0.72	98.28	NE	MMAR_4908	FALSE	Rv0782	ptrBb	Probable protease II PtrBb [second part] (oligopeptidase B)	NE
MMARE11_43550	purH	bifunctional phosphoribosylaminoimidazolecarboxamide formyltransferase/IMP cyclohydrolase	16	0	15	1	0	0.25	61.75	GD	MMAR_4542	TRUE	Rv0957	purH	Probable bifunctional purine biosynthesis protein PurH: phosphoribosylaminoimidazolecarboxamide formyltransferase (AICAR transformylase) (5'-phosphoribosyl-5-aminoimidazole-4-carboxamide formyltransferase) + inosinemonophosphate cyclohydrolase (imp cyclohydrolase) (inosinicase) (imp synthetase) (ATIC)	ES
MMARE11_06960	-	LytR C-terminal domain-containing protein	6	0	0	6	0	0.5	135.33	NE	MMAR_0746	FALSE	Rv0431	-	Putative tuberculin related peptide	NE
MMARE11_08570	-	demethylmenaquinone methyltransferase	10	8	0	2	0	0.3	21.33	ES	MMAR_0907	FALSE	Rv0558	menH	Probable ubiquinone/menaquinone biosynthesis methyltransferase MenH (2-heptaprenyl-1,4-naphthoquinone methyltransferase)	ES
MMARE11_44820	-	DUF2771 domain-containing protein	9	0	0	9	0	1	165.22	NE	MMAR_4657	FALSE	Rv0875c	-	Possible conserved exported protein	NE
MMARE11_13980	-	NADPH:quinone oxidoreductase family protein	14	0	0	14	0	0.5714	50.38	NE	MMAR_1498	FALSE	Rv3141	fadB4	Probable NADPH quinone oxidoreductase FadB4 (NADPH:quinone reductase) (zeta-crystallin)	NE
MMARE11_43330	-	GNAT family N-acetyltransferase	4	0	0	4	0	1	165.25	NE	MMAR_4519	FALSE	Rv0995	rimJ	Ribosomal-protein-alanine acetyltransferase RimJ (acetylating enzyme for N-terminal of ribosomal protein S5)	NE
MMARE11_42800	mfd	transcription-repair coupling factor	38	0	0	38	0	0.9211	165	NE	MMAR_4465	FALSE	Rv1020	mfd	Probable transcription-repair coupling factor Mfd (TRCF)	NE
MMARE11_23550	polA	DNA polymerase I	43	43	0	0	0	0.093	2	ES	MMAR_2432	TRUE	Rv1629	polA	Probable DNA polymerase I PolA	ESD
MMARE11_23330	-	peroxiredoxin	8	0	0	8	0	1	167.5	NE	MMAR_2410	FALSE	Rv1608c	bcpB	Probable peroxidoxin BcpB	NE
MMARE11_07770	-	AURKAIP1/COX24 domain-containing protein	2	0	0	2	0	1	249.5	NE	MMAR_0828	FALSE	Rv0500B	-	hypothetical protein	NE
MMARE11_46820	csoR	copper-sensing transcriptional repressor CsoR	1	0	0	1	0	1	260	NE	MMAR_4874	FALSE	Rv0967	csoR	Copper-sensitive operon repressor CsoR	Uncertain
MMARE11_05740	iniA	isoniazid-induced protein IniA	15	0	0	15	0	0.8667	132.62	NE	MMAR_0615	FALSE	Rv0342	iniA	Isoniazid inductible gene protein IniA	NE
MMARE11_07490	-	hypothetical protein	5	0	0	5	0	0.8	196.25	NE	MMAR_0800	FALSE	Rv0475	hbhA	Iron-regulated heparin binding hemagglutinin HbhA (adhesin)	GA
MMARE11_11870	-	M20 family metallopeptidase	10	0	0	10	0	0.8	161.38	NE	MMAR_1220	FALSE	Rv3306c	amiB1	Probable amidohydrolase AmiB1 (aminohydrolase)	NE
MMARE11_12150	-	anti-sigma factor RsbW	2	0	0	2	0	1	256	NE	MMAR_1247	FALSE	Rv3287c	rsbW	Anti-sigma factor RsbW (sigma negative effector)	GA
MMARE11_13520	-	hypothetical protein	9	0	0	9	0	1	120.78	NE	MMAR_1385	FALSE	Rv3172c	-	Hypothetical protein	NE
MMARE11_24900	-	succinic semialdehyde dehydrogenase	26	0	0	26	0	0.8846	102.78	NE	MMAR_2571	FALSE	Rv1731	gabD2	Possible succinate-semialdehyde dehydrogenase [NADP+] dependent (SSDH) GabD2	NE
MMARE11_42060	-	DUF4307 domain-containing protein	10	0	0	10	0	0.8	59.12	NE	MMAR_4386	FALSE	Rv1081c	-	Probable conserved membrane protein	NE
MMARE11_46770	-	DUF1416 domain-containing protein	1	0	0	1	0	1	279	NE	MMAR_4869	FALSE	Rv3118	sseC1	Conserved hypothetical protein SseC1	GA
MMARE11_49140	-	serine hydrolase	21	0	0	21	0	0.9048	44.68	NE	MMAR_5092	FALSE	Rv3593	lpqF	Probable conserved lipoprotein LpqF	NE
MMARE11_05070	mycP3	type VII secretion system ESX-3 serine protease mycosin MycP3	12	5	0	7	0	0.5	22.83	NE	MMAR_0550	FALSE	Rv0291	mycP3	Probable membrane-anchored mycosin MycP3 (serine protease) (subtilisin-like protease) (subtilase-like) (mycosin-3)	ES
MMARE11_15840	-	class I SAM-dependent methyltransferase	14	0	13	1	0	0.5714	9.38	GD	MMAR_1663	TRUE	Rv3038c	-	hypothetical protein	ES
MMARE11_43560	purN	phosphoribosylglycinamide formyltransferase	9	0	9	0	0	0.2222	11	GD	MMAR_4543	FALSE	Rv0956	purN	Probable 5'-phosphoribosylglycinamide formyltransferase PurN (GART) (gar transformylase) (5'-phosphoribosylglycinamide transformylase)	ES
MMARE11_01788	-	WXG100 family type VII secretion target	2	0	0	2	0	1	313.5	NE	MMAR_0195	FALSE
MMARE11_03670	-	alpha/beta hydrolase	13	0	0	13	0	0.7692	47.5	NE	MMAR_0404	FALSE
MMARE11_05230	-	NADP-dependent oxidoreductase	20	0	0	20	0	0.95	166.79	NE	MMAR_0566	FALSE
MMARE11_05460	-	hypothetical protein	1	0	0	1	0	1	71	NE		FALSE
MMARE11_06870	-	STAS domain-containing protein	2	0	0	2	0	1	20.5	NE	MMAR_0737	FALSE
MMARE11_07840	-	xanthine dehydrogenase family protein subunit M	18	0	0	18	0	0.9444	159	NE	MMAR_0835	FALSE
MMARE11_12970	-	YbaB/EbfC family nucleoid-associated protein	3	0	0	3	0	1	157	NE	MMAR_1330	FALSE
MMARE11_17920	-	hydrogenase maturation protease	9	0	0	9	0	0.6667	55.17	NE	MMAR_1864	FALSE
MMARE11_24830	-	hypothetical protein	10	0	0	10	0	0.2	9.5	NE		FALSE
MMARE11_25620	-	thioredoxin family protein	8	0	0	8	0	0.875	120.43	NE	MMAR_2641	FALSE
MMARE11_25940	-	WXG100 family type VII secretion target	5	0	0	5	0	1	142.4	NE	MMAR_2674	FALSE
MMARE11_26870	-	non-ribosomal peptide synthetase	80	0	0	80	0	0.95	142.8	NE	MMAR_2766	FALSE
MMARE11_27521	-	TetR/AcrR family transcriptional regulator	15	0	0	15	0	1	120.13	NE	MMAR_2831	FALSE
MMARE11_27660	-	alpha-L-fucosidase	33	0	0	33	0	0.8485	99.04	NE	MMAR_2846	FALSE
MMARE11_28840	-	TetR/AcrR family transcriptional regulator	5	0	0	5	0	1	171.2	NE	MMAR_2960	FALSE
MMARE11_34240	-	helix-turn-helix domain-containing protein	11	0	0	11	0	0.7273	147.12	NE	MMAR_3507	FALSE
MMARE11_35410	-	amino acid adenylation domain-containing protein	139	0	0	139	0	0.7554	69.01	NE	MMAR_3633	FALSE
MMARE11_37890	-	acyl-CoA dehydrogenase	15	0	0	15	0	0.5333	48.88	NE	MMAR_3982	FALSE
MMARE11_43650	-	hypothetical protein	6	0	0	6	0	0.8333	194	NE	MMAR_4552	FALSE
MMARE11_45160	-	lipoprotein LpqH	3	0	0	3	0	1	272.33	NE	MMAR_4690	FALSE
MMARE11_45170	-	enoyl-CoA hydratase/isomerase family protein	8	0	0	8	0	0.875	48.14	NE	MMAR_4691	FALSE
MMARE11_45750	-	nuclear transport factor 2 family protein	11	0	0	11	0	0.6364	55.57	NE	MMAR_4747	FALSE
MMARE11_45800	-	TetR/AcrR family transcriptional regulator	8	0	0	8	0	0.875	126	NE	MMAR_4752	FALSE
MMARE11_12720	-	DHA2 family efflux MFS transporter permease subunit	36	0	0	36	0	0.9167	181.09	NE	MMAR_1306	FALSE	Rv3239c	-	Probable conserved transmembrane transport protein	GA
MMARE11_31450	-	cytochrome c oxidase subunit 4	8	0	0	8	0	0.375	179	NE	MMAR_3243	FALSE	Rv2199c	-	Possible conserved integral membrane protein	NE
MMARE11_09720	mftA	mycofactocin precursor MftA	1	0	0	1	0	1	95	NE		FALSE
MMARE11_29430	-	hypothetical protein	9	0	0	9	0	0.7778	74.71	NE	MMAR_3021	FALSE	Rv2046	lppI	Probable lipoprotein LppI	NE
MMARE11_09350	-	hypothetical protein	2	0	0	2	0	1	130	NE	MMAR_0986	FALSE	Rv0649	fabD2	Possible malonyl CoA-acyl carrier protein transacylase FabD2 (MCT)	NE
MMARE11_04290	-	hypothetical protein	1	0	0	1	0	1	244	NE	MMAR_0467	FALSE
MMARE11_27920	-	multidrug efflux SMR transporter	5	0	0	5	0	0.8	83.5	NE	MMAR_2872	FALSE
MMARE11_38060	-	cytochrome P450	17	0	0	17	0	0.6471	47.55	NE	MMAR_3999	FALSE
MMARE11_03860	-	YhgE/Pip domain-containing protein	24	0	0	24	0	0.9167	178.05	NE	MMAR_0423	FALSE	Rv0180c	-	Probable conserved transmembrane protein	NE
MMARE11_48510	-	CoA-transferase	9	0	0	9	0	0.4444	65	NE	MMAR_5041	FALSE	Rv3552	-	Possible CoA-transferase (beta subunit)	NE
MMARE11_02890	-	FadD7 family fatty acid--CoA ligase	11	0	0	11	0	0.9091	75.8	NE	MMAR_0319	FALSE	Rv0119	fadD7	Probable fatty-acid-CoA ligase FadD7 (fatty-acid-CoA synthetase) (fatty-acid-CoA synthase)	NE
MMARE11_40920	-	hemophore-related protein	5	0	0	5	0	0.8	176	NE	MMAR_4277	FALSE	Rv1174c	TB8.4	Low molecular weight T-cell antigen TB8.4	NE
MMARE11_24990	-	hypothetical protein	17	0	0	17	0	0.9412	228.5	NE	MMAR_2580	FALSE	Rv1742	-	hypothetical protein	NE
MMARE11_21410	-	MFS transporter	21	0	20	1	0	0.619	13.54	GD	MMAR_2219	TRUE	Rv1410c	-	Aminoglycosides/tetracycline-transport integral membrane protein	NE
MMARE11_53150	yidD	membrane protein insertion efficiency factor YidD	6	1	0	5	0	0.6667	120.5	NE	MMAR_5578	FALSE	Rv3922c	-	Possible hemolysin	NE
MMARE11_18960	-	hypothetical protein	13	0	0	13	0	0.9231	121.08	NE	MMAR_1972	FALSE	Rv2743c	-	Possible conserved transmembrane alanine rich protein	NE
MMARE11_22440	-	class I SAM-dependent methyltransferase	17	0	0	17	0	0.8235	79.93	NE	MMAR_2322	FALSE	Rv1506c	-	Hypothetical protein	NE
MMARE11_10730	-	DUF4436 domain-containing protein	9	0	0	9	0	1	169	NE	MMAR_1115	FALSE	Rv3435c	-	Probable conserved transmembrane protein	NE
MMARE11_44570	-	FAD-binding dehydrogenase	19	0	0	19	0	0.9474	175.11	NE	MMAR_4632	FALSE	Rv0785	-	hypothetical protein	NE
MMARE11_21540	-	alpha/beta hydrolase	25	0	0	25	0	0.76	45.79	NE	MMAR_2232	FALSE	Rv1426c	lipO	Probable esterase LipO	NE
MMARE11_43050	-	dolichyl-phosphate-mannose--protein mannosyltransferase	22	21	0	1	0	0.2273	10	ES	MMAR_4491	TRUE	Rv1002c	-	hypothetical protein	GD
MMARE11_37170	-	glycerol-3-phosphate 1-O-acyltransferase	36	0	0	36	0	0.9722	150.37	NE	MMAR_3833	FALSE	Rv2482c	plsB2	Probable glycerol-3-phosphate acyltransferase PlsB2 (GPAT)	NE
MMARE11_53140	yidC	membrane protein insertase YidC	15	12	0	3	0	0.1333	47.5	ES	MMAR_5485	TRUE	Rv3921c	-	Probable conserved transmembrane protein	ESD
MMARE11_07100	-	hypothetical protein	5	0	0	5	0	1	93.8	NE	MMAR_0760	FALSE	Rv0441c	-	Hypothetical protein	NE
MMARE11_25390	-	CBS domain-containing protein	11	0	0	11	0	0.8182	68.22	NE	MMAR_2620	FALSE	Rv2626c	hrp1	Hypoxic response protein 1 Hrp1	NE
MMARE11_43630	sucC	ADP-forming succinate--CoA ligase subunit beta	19	16	0	3	0	0.1579	2	ES	MMAR_4550	TRUE	Rv0951	sucC	Probable succinyl-CoA synthetase (beta chain) SucC (SCS-beta)	ES
MMARE11_16740	-	glycosyltransferase	24	0	0	24	0	0.875	67.95	NE	MMAR_1755	FALSE	Rv2962c	-	Possible glycosyl transferase	NE
MMARE11_07430	-	3-hydroxybutyryl-CoA dehydrogenase	14	0	0	14	0	0.8571	171.17	NE	MMAR_0793	FALSE	Rv0468	fadB2	3-hydroxybutyryl-CoA dehydrogenase FadB2 (beta-hydroxybutyryl-CoA dehydrogenase) (BHBD)	NE
MMARE11_11960	-	cation-translocating P-type ATPase	27	0	0	27	0	0.7407	100.85	NE	MMAR_1228	FALSE	Rv0425c	ctpH	Possible metal cation transporting P-type ATPase CtpH	NE
MMARE11_14220	-	acyl-CoA dehydrogenase family protein	14	0	0	14	0	0.8571	30.17	NE	MMAR_1509	FALSE	Rv3140	fadE23	Probable acyl-CoA dehydrogenase FadE23	NE
MMARE11_15770	-	NADH-quinone oxidoreductase subunit H	10	0	0	10	0	0.8	78	NE	MMAR_1656	FALSE	Rv0084	hycD	Possible formate hydrogenlyase HycD (FHL)	NE
MMARE11_31960	glnA	type I glutamate--ammonia ligase	14	0	0	14	0	0.9286	261.08	NE	MMAR_3294	FALSE	Rv2222c	glnA2	Probable glutamine synthetase GlnA2 (glutamine synthase) (GS-II)	NE
MMARE11_36590	-	MoxR family ATPase	8	0	0	8	0	1	43.5	NE	MMAR_3752	FALSE	Rv2426c	-	hypothetical protein	NE
MMARE11_38950	-	DUF2550 domain-containing protein	9	0	0	9	0	0.7778	19.71	NE	MMAR_4085	FALSE	Rv1312	-	Conserved hypothetical secreted protein	NE
MMARE11_49250	-	type III pantothenate kinase	11	0	0	11	0	0.9091	178.6	NE	MMAR_5103	FALSE	Rv3600c	-	hypothetical protein	NE
MMARE11_25960	-	ESX secretion-associated protein EspG	20	0	18	2	0	0.25	11.6	GD	MMAR_2676	TRUE	Rv1794	-	hypothetical protein	GD
MMARE11_35580	dnaG	DNA primase	23	21	0	2	0	0.1739	76.5	ES	MMAR_3650	TRUE	Rv2343c	dnaG	Probable DNA primase DnaG	ES
MMARE11_49290	-	hypothetical protein	14	0	0	14	0	1	29.43	NE	MMAR_5107	TRUE	Rv3604c	-	Probable conserved transmembrane protein rich in alanine and arginine and proline	GD
MMARE11_01190	-	response regulator transcription factor	5	0	0	5	0	1	170	NE	MMAR_0132	FALSE
MMARE11_03100	-	TetR/AcrR family transcriptional regulator	5	0	0	5	0	0.6	70.33	NE	MMAR_0340	FALSE
MMARE11_05780	-	hypothetical protein	8	0	0	8	0	0.875	55	NE	MMAR_0619	FALSE
MMARE11_05900	-	PPE family protein	97	0	0	6	91	0.9278	331.57	GA	MMAR_0641	FALSE
MMARE11_28450	-	methyltransferase domain-containing protein	13	0	12	1	0	0.3846	18.8	GD	MMAR_2924	FALSE
MMARE11_31650	-	ATP-binding cassette domain-containing protein	15	0	0	15	0	1	221.07	NE	MMAR_3263	FALSE
MMARE11_33010	-	serine hydrolase	19	0	0	19	0	0.6842	90.15	NE	MMAR_3399	FALSE
MMARE11_33210	-	hypothetical protein	9	0	0	9	0	1	230.78	NE	MMAR_3414	FALSE
MMARE11_34810	-	amidase	12	0	0	12	0	0.75	95.11	NE	MMAR_3565	FALSE
MMARE11_34900	-	hypothetical protein	4	0	0	4	0	0.75	67.33	NE	MMAR_3571	FALSE
MMARE11_35718	-	WXG100 family type VII secretion target	6	0	0	6	0	1	329.67	NE	MMAR_3663	FALSE
MMARE11_36270	-	FAD-dependent oxidoreductase	11	0	0	11	0	0.9091	122.5	NE	MMAR_3720	FALSE
MMARE11_43190	-	glycosyltransferase	25	0	0	25	0	0.64	58.94	NE	MMAR_4505	FALSE
MMARE11_44010	-	DUF3039 domain-containing protein	18	0	0	18	0	0.8889	247.19	NE		FALSE
MMARE11_45000	-	TetR/AcrR family transcriptional regulator	8	0	0	8	0	0.875	202.86	NE	MMAR_4674	FALSE
MMARE11_50010	-	hypothetical protein	2	0	0	2	0	1	118.5	NE	MMAR_5177	FALSE
MMARE11_50900	-	acyltransferase family protein	14	0	0	14	0	0.7857	147.09	NE	MMAR_5273	FALSE
MMARE11_51070	-	sulfotransferase	15	0	0	15	0	0.9333	94.86	NE	MMAR_5290	FALSE
MMARE11_44900	-	transglycosylase family protein	9	0	0	9	0	1	152.89	NE	MMAR_4665	FALSE	Rv0867c	rpfA	Possible resuscitation-promoting factor RpfA	NE
MMARE11_23180	hisD	histidinol dehydrogenase	15	15	0	0	0	0.1333	2	ES	MMAR_2395	TRUE	Rv1599	hisD	Probable histidinol dehydrogenase HisD (HDH)	ES
MMARE11_52740	-	PPE family protein	9	0	0	9	0	0.7778	248.57	NE	MMAR_5448	FALSE	Rv3873	PPE68	PPE family protein PPE68	NE
MMARE11_21740	zwf	glucose-6-phosphate dehydrogenase	19	0	0	19	0	0.7368	57.93	NE	MMAR_2252	FALSE	Rv1447c	zwf2	Probable glucose-6-phosphate 1-dehydrogenase Zwf2 (G6PD)	NE
MMARE11_40000	-	acyltransferase	32	0	26	6	0	0.4062	21.08	GD	MMAR_4188	TRUE	Rv1254	-	Probable acyltransferase	ES
MMARE11_41730	ychF	redox-regulated ATPase YchF	10	0	0	10	0	1	200.2	NE	MMAR_4353	FALSE	Rv1112	-	Probable GTP binding protein	NE
MMARE11_48470	-	SDR family oxidoreductase	15	0	0	15	0	0.6	112	NE	MMAR_5037	FALSE	Rv3549c	-	Probable short-chain type dehydrogenase/reductase	NE
MMARE11_18830	-	type I restriction-modification system subunit M	18	0	0	18	0	0.7222	101.08	NE	MMAR_1959	FALSE	Rv2756c	hsdM	Possible type I restriction/modification system DNA methylase HsdM (M protein) (DNA methyltransferase)	NE
MMARE11_15850	-	class I SAM-dependent methyltransferase	16	0	0	16	0	0.9375	136.4	NE	MMAR_1664	FALSE	Rv3037c	-	hypothetical protein	NE
MMARE11_13800	nuoD	NADH dehydrogenase (quinone) subunit D	19	0	0	19	0	0.7895	54.27	NE	MMAR_1480	FALSE	Rv3148	nuoD	Probable NADH dehydrogenase I (chain D) NuoD (NADH-ubiquinone oxidoreductase chain D)	NE
MMARE11_52980	-	DUF2563 family protein	2	0	0	2	0	1	327.5	NE	MMAR_5469	FALSE	Rv2078	-	hypothetical protein	NE
MMARE11_49740	-	hypothetical protein	4	0	0	4	0	0.75	115.67	NE	MMAR_5150	FALSE	Rv3662c	-	hypothetical protein	NE
MMARE11_00180	pbpA	D,D-transpeptidase PbpA	22	0	0	22	0	0.9545	189.9	NE	MMAR_0018	FALSE	Rv0016c	pbpA	Probable penicillin-binding protein PbpA	NE
MMARE11_39930	-	MFS transporter	17	0	0	17	0	0.9412	231.19	NE	MMAR_4182	FALSE	Rv1258c	-	Probable conserved integral membrane transport protein	NE
MMARE11_40430	folP	dihydropteroate synthase	10	0	0	10	0	1	168.9	NE	MMAR_4231	FALSE	Rv1207	folP2	Dihydropteroate synthase 2 FolP2 (DHPS 2) (dihydropteroate pyrophosphorylase 2)	NE
MMARE11_13180	-	DUF3152 domain-containing protein	18	0	0	18	0	1	126.28	NE	MMAR_1351	FALSE	Rv3207c	-	hypothetical protein	NE
MMARE11_51540	-	bacterial proteasome activator family protein	7	4	0	3	0	0.2857	4.5	ES	MMAR_5335	FALSE	Rv3780	-	hypothetical protein	ES
MMARE11_06010	-	RNA methyltransferase	6	0	0	6	0	1	116.83	NE	MMAR_0651	FALSE	Rv0380c	-	Possible RNA methyltransferase (RNA methylase)	NE
MMARE11_06480	-	DUF3054 domain-containing protein	5	0	0	5	0	1	113.8	NE	MMAR_0699	FALSE	Rv0401	-	Probable conserved transmembrane protein	NE
MMARE11_10290	map	type I methionyl aminopeptidase	11	0	0	11	0	0.9091	82.7	NE	MMAR_1072	FALSE	Rv0734	mapA	Methionine aminopeptidase MapA (map) (peptidase M) (MetAP)	NE
MMARE11_13020	rsrA	mycothiol system anti-sigma-R factor	6	0	0	6	0	0.6667	18	NE	MMAR_1335	FALSE	Rv3221A	rshA	Anti-sigma factor RshA	Uncertain
MMARE11_19150	-	LGFP repeat-containing protein	33	0	0	33	0	0.9394	142.03	NE	MMAR_1991	FALSE	Rv2721c	-	Possible conserved transmembrane alanine and glycine rich protein	NE
MMARE11_19780	-	site-specific integrase	17	0	0	17	0	0.7647	104.85	NE		FALSE	Rv2659c	-	Probable PhiRv2 prophage integrase	NE
MMARE11_21950	-	acyl-CoA dehydrogenase	29	0	0	29	0	0.9655	184.79	NE	MMAR_2273	FALSE	Rv1467c	fadE15	Probable acyl-CoA dehydrogenase FadE15	NE
MMARE11_21960	-	PE family protein	12	0	0	12	0	0.9167	110.73	NE	MMAR_2274	FALSE	Rv1468c	PE_PGRS29	PE-PGRS family protein PE_PGRS29	NE
MMARE11_22750	-	glycosyltransferase	21	0	0	21	0	1	111.05	NE	MMAR_2353	FALSE	Rv1524	-	Probable glycosyltransferase	NE
MMARE11_28120	-	NYN domain-containing protein	5	0	0	5	0	1	144.6	NE	MMAR_2892	FALSE	Rv1976c	-	hypothetical protein	NE
MMARE11_30160	trmI	tRNA (adenine(58)-N(1))-methyltransferase TrmI	13	0	0	13	0	0.7692	238.2	NE	MMAR_3094	FALSE	Rv2118c	-	RNA methyltransferase	NE
MMARE11_32520	-	MBL fold metallo-hydrolase	8	0	0	8	0	0.625	95	NE	MMAR_3351	FALSE	Rv2260	-	hypothetical protein	NE
MMARE11_35220	-	TldD/PmbA family protein	18	0	0	18	0	0.8889	115.06	NE	MMAR_3615	FALSE	Rv2314c	-	hypothetical protein	NE
MMARE11_35570	-	hypothetical protein	5	0	0	5	0	1	128.8	NE	MMAR_3649	FALSE	Rv2342	-	hypothetical protein	NE
MMARE11_36570	-	class I SAM-dependent methyltransferase	18	0	0	18	0	0.8889	72	NE	MMAR_3750	FALSE	Rv2423	-	Hypothetical protein	NE
MMARE11_36870	-	MFS transporter	11	0	0	11	0	1	213.91	NE	MMAR_3804	FALSE	Rv2456c	-	Probable conserved integral membrane transport protein	GA
MMARE11_38260	-	TetR family transcriptional regulator	16	0	0	16	0	0.625	52.2	NE	MMAR_4019	FALSE	Rv1353c	-	Probable transcriptional regulatory protein	NE
MMARE11_40030	-	TM0106 family RecB-like putative nuclease	51	0	0	51	0	0.8235	81.38	NE	MMAR_4191	FALSE	Rv1251c	-	hypothetical protein	NE
MMARE11_49670	-	DUF4244 domain-containing protein	5	0	0	5	0	1	78.8	NE	MMAR_5144	FALSE	Rv3656c	-	hypothetical protein	NE
MMARE11_50420	-	hypothetical protein	2	0	0	2	0	1	111	NE	MMAR_5219	FALSE	Rv3706c	-	Conserved hypothetical proline rich protein	NE
MMARE11_52220	-	DUF6474 family protein	5	0	0	5	0	1	49.8	NE	MMAR_5400	FALSE	Rv3850	-	hypothetical protein	NE
MMARE11_49240	lysS	lysine--tRNA ligase	34	34	0	0	0	0.1176	1	ES	MMAR_5102	TRUE	Rv3598c	lysS	Lysyl-tRNA synthetase 1 LysS (lysine--tRNA ligase 1) (LysRS 1) (lysine translase)	ES
MMARE11_01290	-	thiolase family protein	16	0	0	16	0	0.875	97.93	NE	MMAR_0142	FALSE
MMARE11_01300	-	OB-fold domain-containing protein	2	0	0	2	0	1	214.5	NE	MMAR_0143	FALSE
MMARE11_02390	-	AMP-binding protein	50	0	0	50	0	0.72	50.58	NE	MMAR_0256	FALSE
MMARE11_05200	-	hypothetical protein	14	0	0	14	0	0.8571	230.17	NE	MMAR_0563	FALSE
MMARE11_15120	-	SAM-dependent methyltransferase	16	0	0	16	0	0.75	80.58	NE	MMAR_1595	FALSE
MMARE11_17180	-	hypothetical protein	2	0	0	2	0	1	85	NE	MMAR_1791	FALSE
MMARE11_24620	-	hypothetical protein	6	0	0	6	0	1	215.17	NE		FALSE
MMARE11_28760	-	GMC family oxidoreductase N-terminal domain-containing protein	26	0	0	26	0	0.9231	101.12	NE	MMAR_2954	FALSE
MMARE11_28830	-	alcohol dehydrogenase catalytic domain-containing protein	19	0	0	19	0	0.9474	190.44	NE	MMAR_2959	FALSE
MMARE11_37870	-	acyl-CoA dehydrogenase family protein	16	0	0	16	0	0.8125	32.77	NE	MMAR_3980	FALSE
MMARE11_38230	-	GNAT family N-acetyltransferase	9	0	0	9	0	1	89.11	NE		FALSE
MMARE11_39360	-	NAD-binding protein	21	0	0	21	0	0.8095	174.53	NE	MMAR_4126	FALSE
MMARE11_43970	-	hypothetical protein	5	0	0	5	0	1	154.8	NE	MMAR_4585	FALSE
MMARE11_45460	-	hypothetical protein	9	0	0	9	0	0.8889	137.62	NE	MMAR_4719	FALSE
MMARE11_45550	-	alpha/beta hydrolase	11	0	0	11	0	0.8182	37.56	NE	MMAR_4727	FALSE
MMARE11_45910	-	ferredoxin	1	0	0	1	0	1	68	NE	MMAR_4763	FALSE
MMARE11_22820	-	asparaginase	14	0	0	14	0	0.8571	116.67	NE	MMAR_2360	FALSE	Rv1538c	ansA	Probable L-aparaginase AnsA	NE
MMARE11_18390	-	hypothetical protein	15	0	0	15	0	1	167.93	NE	MMAR_1911	FALSE	Rv2799	-	Probable membrane protein	NE
MMARE11_16930	-	type I polyketide synthase	42	0	0	42	0	0.7857	131.91	NE	MMAR_1773	FALSE	Rv2934	ppsD	Phenolpthiocerol synthesis type-I polyketide synthase PpsD	NE
MMARE11_03440	-	TetR/AcrR family transcriptional regulator	20	0	0	20	0	1	251.7	NE	MMAR_0381	FALSE	Rv0158	-	Probable transcriptional regulatory protein (possibly TetR-family)	GA
MMARE11_19360	-	ROK family protein	7	0	0	7	0	1	36.71	NE	MMAR_2012	FALSE	Rv2702	ppgK	Polyphosphate glucokinase PpgK (polyphosphate-glucose phosphotransferase)	NE
MMARE11_14250	-	hypothetical protein	7	0	0	7	0	1	167.71	NE	MMAR_1512	FALSE	Rv3136A	-	hypothetical protein	NE
MMARE11_49910	-	DUF4177 domain-containing protein	4	0	0	4	0	1	80.25	NE	MMAR_5167	FALSE	Rv3678A	-	hypothetical protein	NE
MMARE11_43520	-	DUF1707 domain-containing protein	11	0	0	11	0	1	94.82	NE	MMAR_4539	FALSE	Rv0966c	-	hypothetical protein	NE
MMARE11_46670	phoU	phosphate signaling complex protein PhoU	10	0	0	10	0	0.9	191.44	NE	MMAR_4859	FALSE	Rv0821c	phoY2	Probable phosphate-transport system transcriptional regulatory protein PhoY2	GA
MMARE11_50910	-	adenosine-specific kinase	1	0	0	1	0	1	43	NE	MMAR_5274	FALSE	Rv3735	-	hypothetical protein	NE
MMARE11_36640	-	HAMP domain-containing protein	44	0	0	44	0	0.9091	127.47	NE	MMAR_3757	FALSE	Rv2435c	-	Probable cyclase (adenylyl-or guanylyl-)(adenylate-or guanylate-)	NE
MMARE11_03840	-	hypothetical protein	11	0	0	11	0	0.9091	143.9	NE	MMAR_0421	FALSE	Rv0178	-	Probable conserved Mce associated membrane protein	NE
MMARE11_20820	-	FUSC family protein	7	0	0	7	0	0.8571	88.83	NE	MMAR_2160	FALSE	Rv2571c	-	Probable transmembrane alanine and valine and leucine rich protein	NE
MMARE11_04730	nirB	nitrite reductase large subunit NirB	36	0	0	36	0	0.8889	87.19	NE	MMAR_0516	FALSE	Rv0252	nirB	Probable nitrite reductase [NAD(P)H] large subunit [FAD flavoprotein] NirB	NE
MMARE11_50350	egtD	L-histidine N(alpha)-methyltransferase	10	0	0	10	0	0.9	53.44	NE	MMAR_5212	FALSE	Rv3701c	-	hypothetical protein	NE
MMARE11_26260	-	MerR family transcriptional regulator	14	13	0	1	0	0.2143	20	ES	MMAR_2705	FALSE	Rv1828	-	hypothetical protein	GD
MMARE11_31310	-	hypothetical protein	6	0	0	6	0	0.5	13.33	NE	MMAR_3230	FALSE	Rv2186c	-	hypothetical protein	ES
MMARE11_18980	-	glycosyltransferase	8	0	0	8	0	0.75	149.67	NE	MMAR_1974	FALSE	Rv2739c	-	Possible alanine rich transferase	NE
MMARE11_40390	-	DUF3117 domain-containing protein	2	0	0	2	0	1	211.5	NE		FALSE	Rv1211	-	hypothetical protein	NE
MMARE11_06850	thiC	phosphomethylpyrimidine synthase ThiC	20	0	20	0	0	0.1	4	GD	MMAR_0735	TRUE	Rv0423c	thiC	Probable thiamine biosynthesis protein ThiC	ES
MMARE11_15420	-	Crp/Fnr family transcriptional regulator	12	0	0	12	0	0.75	49.22	NE	MMAR_1621	FALSE	Rv1675c	cmr	Probable transcriptional regulatory protein Cmr	NE
MMARE11_19320	-	DUF952 domain-containing protein	5	0	0	0	5	1	186.4	GA	MMAR_2008	FALSE	Rv2705c	-	hypothetical protein	GA
MMARE11_31610	-	SDR family oxidoreductase	26	0	0	26	0	0.9615	177.04	NE	MMAR_3259	FALSE	Rv2214c	ephD	Possible short-chain dehydrogenase EphD	NE
MMARE11_36380	-	alpha-E domain-containing protein	15	0	0	15	0	0.8667	104.69	NE	MMAR_3731	FALSE	Rv2410c	-	hypothetical protein	NE
MMARE11_44400	-	hypothetical protein	10	0	0	10	0	0.6	35.17	NE	MMAR_4616	FALSE	Rv0912	-	Probable conserved transmembrane protein	NE
MMARE11_22830	lspA	signal peptidase II	4	0	0	4	0	0.75	21.67	NE	MMAR_2361	FALSE	Rv1539	lspA	Probable lipoprotein signal peptidase LspA	GD
MMARE11_01400	-	nuclear transport factor 2 family protein	7	0	0	7	0	1	109.71	NE	MMAR_0153	FALSE
MMARE11_02310	-	PaaI family thioesterase	9	0	0	9	0	0.7778	76.57	NE	MMAR_0247	FALSE
MMARE11_02330	-	TetR/AcrR family transcriptional regulator	9	0	0	9	0	0.6667	98.5	NE	MMAR_0249	FALSE
MMARE11_03320	-	PE-PPE domain-containing protein	34	0	0	34	0	0.9706	167	NE	MMAR_0369	FALSE
MMARE11_05300	-	lipoprotein signal peptide	21	0	0	21	0	0.9048	223.95	NE	MMAR_0573	FALSE
MMARE11_11070	-	helix-turn-helix transcriptional regulator	6	0	0	6	0	1	320.5	NE	MMAR_1147	FALSE
MMARE11_15660	-	TetR/AcrR family transcriptional regulator	5	0	0	5	0	1	206.4	NE	MMAR_1645	FALSE
MMARE11_15670	-	SRPBCC family protein	3	0	0	3	0	0.6667	83.5	NE	MMAR_1646	FALSE
MMARE11_17350	-	GAF and ANTAR domain-containing protein	9	0	0	9	0	0.7778	218	NE	MMAR_1808	FALSE
MMARE11_23310	-	serine/threonine-protein kinase	24	0	0	24	0	0.9583	210.83	NE	MMAR_2408	FALSE
MMARE11_24750	-	hypothetical protein	1	0	0	1	0	1	120	NE		FALSE
MMARE11_24970	-	plasma-membrane proton-efflux P-type ATPase	26	0	0	26	0	0.8846	98.7	NE	MMAR_2578	FALSE
MMARE11_25070	-	DUF1295 domain-containing protein	15	0	0	15	0	0.9333	114.93	NE	MMAR_2588	FALSE
MMARE11_25270	-	hypothetical protein	7	0	0	7	0	0.8571	211.17	NE	MMAR_2607	FALSE
MMARE11_27080	-	hypothetical protein	7	0	0	7	0	0.7143	87.6	NE	MMAR_2788	FALSE
MMARE11_32910	-	long-chain fatty acid--CoA ligase	23	0	0	23	0	0.913	71.67	NE	MMAR_3389	FALSE
MMARE11_34470	-	hypothetical protein	5	0	0	5	0	0.8	43.75	NE	MMAR_3530	FALSE
MMARE11_37830	-	cytochrome P450	31	0	0	31	0	0.6774	44.29	NE	MMAR_3976	FALSE
MMARE11_38620	-	MCE family protein	15	0	0	15	0	0.9333	133.64	NE	MMAR_4053	FALSE
MMARE11_42510	-	helix-turn-helix domain-containing protein	14	0	0	14	0	0.9286	50.38	NE	MMAR_4426	FALSE
MMARE11_44450	-	PPE family protein	209	0	0	209	0	0.9856	175.44	NE	MMAR_4621	FALSE
MMARE11_45860	-	enoyl-CoA hydratase/isomerase family protein	16	0	0	16	0	0.9375	49.47	NE	MMAR_4758	FALSE
MMARE11_52400	-	hypothetical protein	16	0	0	16	0	0.75	60.33	NE	MMAR_5416	FALSE
MMARE11_26850	-	amidohydrolase family protein	24	0	0	24	0	0.6667	59.19	NE	MMAR_2764	FALSE	Rv1879	-	hypothetical protein	NE
MMARE11_06510	-	LLM class flavin-dependent oxidoreductase	15	0	0	15	0	0.8667	79.08	NE	MMAR_0702	FALSE
MMARE11_19220	-	PAC2 family protein	16	0	0	16	0	1	190.94	NE	MMAR_1998	FALSE	Rv2714	-	Conserved alanine and leucine rich protein	NE
MMARE11_47960	-	MCE family protein	12	0	0	12	0	0.9167	162.45	NE	MMAR_4986	FALSE	Rv3498c	mce4B	Mce-family protein Mce4B	NE
MMARE11_41910	-	polysaccharide deacetylase family protein	11	0	0	11	0	1	102.09	NE	MMAR_4371	FALSE	Rv1096	-	Possible glycosyl hydrolase	NE
MMARE11_37980	-	SpoIIE family protein phosphatase	35	0	0	35	0	0.8571	76.13	NE	MMAR_3991	FALSE	Rv1364c	-	Possible sigma factor regulatory protein	NE
MMARE11_50320	-	glutamate-cysteine ligase family protein	26	0	0	26	0	0.8846	130.17	NE	MMAR_5209	FALSE	Rv3698	-	hypothetical protein	NE
MMARE11_18880	-	SAM-dependent methyltransferase	10	0	0	10	0	0.9	195	NE	MMAR_1964	FALSE	Rv2751	-	hypothetical protein	NE
MMARE11_24700	-	GntR family transcriptional regulator	12	0	0	12	0	0.9167	63.82	NE	MMAR_2560	FALSE	Rv0792c	-	Probable transcriptional regulatory protein (probably GntR-family)	NE
MMARE11_06770	-	peptidase	24	0	0	24	0	0.9583	163.26	NE	MMAR_0728	FALSE	Rv0419	lpqM	Possible lipoprotein peptidase LpqM	NE
MMARE11_08270	-	hypothetical protein	4	0	0	4	0	1	301.75	NE	MMAR_0877	FALSE	Rv0530A	-	hypothetical protein	NE
MMARE11_25320	-	ATP-binding cassette domain-containing protein	21	0	0	21	0	0.9048	206.16	NE	MMAR_2612	FALSE	Rv1747	-	Probable conserved transmembrane ATP-binding protein ABC transporter	NE
MMARE11_19520	-	hypothetical protein	12	0	0	12	0	1	103.83	NE	MMAR_2028	FALSE	Rv2686c	-	Antibiotic-transport integral membrane leucine and alanine and valine rich protein ABC transporter	NE
MMARE11_13220	-	alpha/beta hydrolase	9	0	0	9	0	1	107	NE	MMAR_1355	FALSE	Rv3203	lipV	Possible lipase LipV	NE
MMARE11_03720	fadD5	fatty-acid--CoA ligase FadD5	28	0	0	28	0	0.8929	196.6	NE	MMAR_0409	FALSE	Rv0166	fadD5	Probable fatty-acid-CoA ligase FadD5 (fatty-acid-CoA synthetase) (fatty-acid-CoA synthase)	NE
MMARE11_04810	-	allophanate hydrolase subunit 1	14	0	0	14	0	0.9286	155	NE	MMAR_0524	FALSE	Rv0264c	-	hypothetical protein	NE
MMARE11_11470	-	alpha/beta hydrolase	9	0	0	9	0	0.8889	78.88	NE	MMAR_1187	FALSE	Rv3338	-	hypothetical protein	NE
MMARE11_16480	-	NUDIX hydrolase	15	0	0	15	0	0.6	32.56	NE	MMAR_1729	FALSE	Rv2985	mutT1	Possible hydrolase MutT1	NE
MMARE11_21790	otsB	trehalose-phosphatase	66	0	0	66	0	0.803	134.25	NE	MMAR_2257	FALSE	Rv2006	otsB1	Probable trehalose-6-phosphate phosphatase OtsB1 (trehalose-phosphatase) (TPP)	NE
MMARE11_23420	-	cutinase family protein	8	0	0	8	0	1	178.75	NE	MMAR_2419	FALSE	Rv1758	cut1	Probable cutinase Cut1	NE
MMARE11_23590	-	DUF402 domain-containing protein	8	0	0	8	0	1	224.62	NE	MMAR_2436	FALSE	Rv1632c	-	Hypothetical protein	NE
MMARE11_28050	-	virulence factor Mce family protein	16	0	0	16	0	0.9375	134.8	NE	MMAR_2885	FALSE	Rv1969	mce3D	Mce-family protein Mce3D	NE
MMARE11_32480	-	DUF3145 domain-containing protein	4	0	0	4	0	1	102	NE	MMAR_3347	FALSE	Rv2256c	-	hypothetical protein	NE
MMARE11_35490	-	PPE family protein	30	0	0	30	0	0.8	49.62	NE	MMAR_3641	FALSE	Rv3018c	PPE46	PPE family protein PPE46	NE
MMARE11_12430	-	NDP-sugar synthase	12	11	0	1	0	0.1667	15	ES	MMAR_1277	FALSE	Rv3264c	manB	D-alpha-D-mannose-1-phosphate guanylyltransferase ManB (D-alpha-D-heptose-1-phosphate guanylyltransferase)	ES
MMARE11_01360	-	acyl-CoA dehydrogenase family protein	14	0	0	14	0	0.9286	68.85	NE	MMAR_0149	FALSE
MMARE11_01810	-	hypothetical protein	6	0	0	6	0	1	303.5	NE	MMAR_0197	FALSE
MMARE11_18780	-	acyl-CoA/acyl-ACP dehydrogenase	16	0	0	16	0	0.875	94.86	NE	MMAR_1954	FALSE
MMARE11_26800	-	enoyl-CoA hydratase-related protein	8	0	0	8	0	1	105.62	NE	MMAR_2759	FALSE
MMARE11_30220	-	DHA2 family efflux MFS transporter permease subunit	31	0	0	31	0	0.7419	139.35	NE	MMAR_3100	FALSE
MMARE11_32310	-	wax ester/triacylglycerol synthase family O-acyltransferase	11	0	0	11	0	0.7273	70.62	NE	MMAR_3330	FALSE
MMARE11_32940	-	nitroreductase/quinone reductase family protein	8	0	0	8	0	0.875	98	NE	MMAR_3392	FALSE
MMARE11_32970	-	class I SAM-dependent methyltransferase	8	0	0	8	0	1	81.12	NE	MMAR_3395	FALSE
MMARE11_37470	-	ABC transporter permease	10	0	0	10	0	0.9	157.33	NE	MMAR_3862	FALSE
MMARE11_39300	-	adenylate/guanylate cyclase domain-containing protein	30	0	0	30	0	0.8333	100.96	NE	MMAR_4120	FALSE
MMARE11_45130	-	hypothetical protein	5	0	0	5	0	0.8	100.75	NE	MMAR_4687	FALSE
MMARE11_45690	-	acyl-CoA/acyl-ACP dehydrogenase	17	0	0	17	0	0.8824	34.2	NE	MMAR_4741	FALSE
MMARE11_47170	-	DoxX family protein	9	0	0	9	0	0.6667	143.67	NE	MMAR_4907	FALSE
MMARE11_26420	-	PaaI family thioesterase	5	0	0	5	0	1	125.8	NE	MMAR_2721	FALSE	Rv1847	-	hypothetical protein	NE
MMARE11_48600	-	acetyl-CoA C-acetyltransferase	16	0	0	16	0	0.9375	180.47	NE	MMAR_5045	FALSE	Rv3556c	fadA6	Probable acetyl-CoA acetyltransferase FadA6 (acetoacetyl-CoA thiolase)	NE
MMARE11_16370	-	fumarylacetoacetate hydrolase family protein	12	1	0	11	0	0.8333	38	NE	MMAR_1718	FALSE	Rv2993c	-	Possible 2-hydroxyhepta-2,4-diene-1,7-dioate isomerase (HHDD isomerase)	NE
MMARE11_47450	-	NDMA-dependent alcohol dehydrogenase	16	0	0	16	0	0.75	114.5	NE	MMAR_4935	FALSE	Rv0761c	adhB	Possible zinc-containing alcohol dehydrogenase NAD dependent AdhB	NE
MMARE11_20150	-	hypothetical protein	15	0	0	15	0	0.9333	150.5	NE	MMAR_2072	FALSE	Rv2627c	-	hypothetical protein	NE
MMARE11_46730	-	response regulator transcription factor	21	0	0	21	0	0.9524	206.95	NE	MMAR_4865	FALSE	Rv0818	-	Transcriptional regulatory protein	GA
MMARE11_07590	-	SDR family oxidoreductase	10	0	0	10	0	1	176.2	NE	MMAR_0810	FALSE	Rv0484c	-	Probable short-chain type oxidoreductase	GA
MMARE11_31300	-	SRPBCC family protein	11	0	0	11	0	0.9091	164.8	NE	MMAR_3229	FALSE	Rv2185c	TB16.3	Conserved protein TB16.3	NE
MMARE11_22230	-	TVP38/TMEM64 family protein	10	0	0	10	0	1	110.4	NE	MMAR_2301	FALSE	Rv1491c	-	hypothetical protein	NE
MMARE11_26930	-	transglycosylase family protein	5	0	0	5	0	1	138	NE	MMAR_2772	FALSE	Rv1884c	rpfC	Probable resuscitation-promoting factor RpfC	GA
MMARE11_27850	-	FAD-binding oxidoreductase	48	0	0	48	0	0.7083	45.97	NE	MMAR_2865	FALSE	Rv1937	-	Possible oxygenase	NE
MMARE11_44910	-	molybdenum cofactor biosynthesis protein MoaE	3	0	0	3	0	1	48.33	NE	MMAR_4666	FALSE	Rv0866	moaE2	Probable molybdenum cofactor biosynthesis protein E2 MoaE2 (molybdopterin converting factor large subunit) (molybdopterin [MPT] converting factor, subunit 2)	NE
MMARE11_19070	-	DMT family transporter	10	0	0	10	0	1	168.1	NE	MMAR_1983	FALSE	Rv2729c	-	Probable conserved integral membrane alanine valine and leucine rich protein	NE
MMARE11_47750	-	LppP/LprE family lipoprotein	10	0	0	10	0	1	206.7	NE	MMAR_4965	FALSE	Rv3483c	-	Possible exported protein	NE
MMARE11_26070	-	MgtC/SapB family protein	12	0	0	12	0	0.8333	175.6	NE	MMAR_2687	FALSE	Rv1811	mgtC	Possible Mg2+ transport P-type ATPase C MgtC	GA
MMARE11_10770	alr	alanine racemase	12	0	0	12	0	0.5833	14.86	NE	MMAR_1119	FALSE	Rv3423c	alr	Alanine racemase Alr	ES
MMARE11_18380	-	CocE/NonD family hydrolase	25	0	0	25	0	0.88	102.77	NE	MMAR_1910	FALSE	Rv2800	-	Possible hydrolase	NE
MMARE11_07680	-	hypothetical protein	9	0	0	9	0	0.7778	204	NE	MMAR_0819	FALSE	Rv0493c	-	hypothetical protein	NE
MMARE11_12320	-	bifunctional SulP family inorganic anion transporter/carbonic anhydrase	27	0	0	27	0	0.963	182.46	NE	MMAR_1266	FALSE	Rv3273	-	Probable transmembrane carbonic anhydrase (carbonate dehydratase) (carbonic dehydratase)	NE
MMARE11_15470	-	helix-turn-helix transcriptional regulator	8	0	0	8	0	0.75	91.17	NE	MMAR_1626	FALSE	Rv1725c	-	hypothetical protein	NE
MMARE11_25260	-	serine/threonine protein kinase	19	0	0	19	0	0.8421	132.06	NE	MMAR_2606	FALSE	Rv1746	pknF	Anchored-membrane serine/threonine-protein kinase PknF (protein kinase F) (STPK F)	NE
MMARE11_25830	malQ	4-alpha-glucanotransferase	41	0	0	41	0	0.9268	190.66	NE	MMAR_2663	FALSE	Rv1781c	malQ	Probable 4-alpha-glucanotransferase MalQ (amylomaltase) (disproportionating enzyme) (D-enzyme)	GA
MMARE11_32150	-	cation diffusion facilitator family transporter	7	0	0	7	0	0.4286	65	NE	MMAR_3313	FALSE	Rv2025c	-	hypothetical protein	NE
MMARE11_47020	-	encapsulin	10	0	0	10	0	0.9	111.22	NE	MMAR_4893	FALSE	Rv0798c	cfp29	29 KDa antigen CFP29	NE
MMARE11_31390	-	heme-copper oxidase subunit III	21	0	19	2	0	0.381	19.62	GD	MMAR_3237	TRUE	Rv2193	ctaE	Probable cytochrome C oxidase (subunit III) CtaE	GD
MMARE11_01760	esxB	type VII secretion system ESX-1 WXG100 family target CFP-10	4	0	0	4	0	1	73.25	NE		FALSE
MMARE11_02840	-	hypothetical protein	7	0	0	7	0	1	87.14	NE	MMAR_0314	FALSE
MMARE11_06990	-	FCD domain-containing protein	14	0	0	14	0	1	322.5	NE	MMAR_0749	FALSE
MMARE11_11950	-	DUF5994 family protein	3	0	0	3	0	0.6667	24.5	NE	MMAR_1227	FALSE
MMARE11_14020	-	alpha/beta fold hydrolase	16	0	16	0	0	0.4375	7.29	GD	MMAR_1502	FALSE
MMARE11_17890	-	hypothetical protein	5	0	0	5	0	0.8	104.25	NE	MMAR_1861	FALSE
MMARE11_19810	-	WhiB family transcriptional regulator	2	0	0	2	0	1	64	NE		FALSE
MMARE11_20270	-	nitronate monooxygenase	6	0	0	6	0	0.5	36.67	NE	MMAR_2084	FALSE
MMARE11_20740	-	XRE family transcriptional regulator	8	0	0	8	0	0.75	184	NE	MMAR_2152	FALSE
MMARE11_21080	-	GNAT family N-acetyltransferase	8	0	0	8	0	1	178.75	NE	MMAR_2186	FALSE
MMARE11_24760	-	glycosyltransferase	20	0	0	20	0	0.6	57.58	NE		FALSE
MMARE11_25610	-	class I SAM-dependent methyltransferase	8	0	0	8	0	0.875	87.86	NE	MMAR_2640	FALSE
MMARE11_28590	-	nitroreductase family protein	10	0	0	10	0	0.9	186.44	NE	MMAR_2938	FALSE
MMARE11_29580	-	DJ-1/PfpI family protein	12	0	0	12	0	0.9167	209.36	NE	MMAR_3035	FALSE
MMARE11_29920	-	DUF3375 domain-containing protein	14	0	0	14	0	0.8571	160.25	NE	MMAR_3070	FALSE
MMARE11_32210	-	AraC family transcriptional regulator	12	0	0	12	0	0.9167	129.91	NE	MMAR_3320	FALSE
MMARE11_33041	-	maleate cis-trans isomerase	8	0	0	8	0	1	33.88	NE	MMAR_3401	FALSE
MMARE11_34080	-	hydrogenase maturation protease	4	0	0	4	0	0.75	119	NE	MMAR_3496	FALSE
MMARE11_34410	-	multidrug effflux MFS transporter	22	0	0	22	0	0.7273	50.06	NE	MMAR_3524	FALSE
MMARE11_35690	-	WXG100 family type VII secretion target	6	0	0	6	0	1	329	NE		FALSE
MMARE11_37790	-	Rieske 2Fe-2S domain-containing protein	25	0	0	25	0	0.92	40.91	NE	MMAR_3971	FALSE
MMARE11_38040	-	Zn-dependent alcohol dehydrogenase	10	0	0	10	0	0.4	23.75	NE	MMAR_3997	FALSE
MMARE11_39850	-	serine/threonine protein kinase	31	0	0	31	0	0.9032	135.79	NE	MMAR_4174	FALSE
MMARE11_43220	-	hypothetical protein	21	0	0	21	0	0.8095	120.29	NE	MMAR_4508	FALSE
MMARE11_44610	-	hypothetical protein	3	0	0	3	0	1	74	NE	MMAR_4636	FALSE
MMARE11_45950	-	SDR family oxidoreductase	12	0	0	12	0	0.6667	119.12	NE	MMAR_4766	FALSE
MMARE11_46400	-	MMPL family transporter	30	0	0	30	0	0.7333	123.86	NE	MMAR_4810	FALSE
MMARE11_48190	-	TIGR03619 family F420-dependent LLM class oxidoreductase	14	0	0	14	0	1	150.57	NE	MMAR_5009	FALSE
MMARE11_49650	-	pilus assembly protein TadG-related protein	3	0	0	3	0	1	83.33	NE	MMAR_5143	FALSE
MMARE11_52571	-	ESX-1 secretion-associated protein	5	0	0	5	0	0.6	85.67	NE	MMAR_5433	FALSE
MMARE11_06630	-	glutamate ABC transporter substrate-binding protein	10	0	0	10	0	1	153.7	NE	MMAR_0714	FALSE	Rv0411c	glnH	Probable glutamine-binding lipoprotein GlnH (GLNBP)	NE
MMARE11_47520	phoP	two-component system response regulator PhoP	11	0	0	11	0	0.7273	378.75	NE	MMAR_4942	FALSE	Rv0757	phoP	Possible two component system response transcriptional positive regulator PhoP	NE
MMARE11_05890	-	helix-turn-helix domain-containing protein	3	0	0	3	0	1	114.33	NE	MMAR_0640	FALSE	Rv0353	hspR	Probable heat shock protein transcriptional repressor HspR (MerR family)	NE
MMARE11_02410	fadD10	fatty acid--CoA ligase FadD10	27	0	0	27	0	0.6667	78.5	NE	MMAR_0258	FALSE	Rv0099	fadD10	Possible fatty-acid-CoA ligase FadD10 (fatty-acid-CoA synthetase) (fatty-acid-CoA synthase)	NE
MMARE11_31430	-	DUF2561 family protein	14	0	0	14	0	0.9286	161.46	NE	MMAR_3241	FALSE	Rv2197c	-	Probable conserved transmembrane protein	NE
MMARE11_13380	-	PDZ domain-containing protein	17	0	0	17	0	0.9412	140.06	NE	MMAR_1370	FALSE	Rv3194c	-	Possible conserved secreted protein	NE
MMARE11_15290	-	multidrug efflux SMR transporter	4	0	0	4	0	1	548.5	NE	MMAR_1612	FALSE	Rv3065	mmr	Multidrugs-transport integral membrane protein Mmr	NE
MMARE11_19030	miaB	tRNA (N6-isopentenyl adenosine(37)-C2)-methylthiotransferase MiaB	19	0	0	19	0	0.8421	148.5	NE	MMAR_1979	FALSE	Rv2733c	-	Conserved hypothetical alanine, arginine-rich protein	NE
MMARE11_23830	-	PE domain-containing protein	29	0	0	29	0	0.931	122.15	NE	MMAR_2460	FALSE	Rv3812	PE_PGRS62	PE-PGRS family protein PE_PGRS62	NE
MMARE11_49630	-	DEAD/DEAH box helicase	37	0	0	37	0	0.9459	205.63	NE	MMAR_5141	FALSE	Rv3649	-	Probable helicase	NE
MMARE11_28970	-	DUF2254 domain-containing protein	19	0	0	19	0	0.8947	122.18	NE	MMAR_2975	FALSE	Rv1290c	-	hypothetical protein	NE
MMARE11_31250	-	hypothetical protein	11	0	0	11	0	0.8182	182.44	NE	MMAR_3224	FALSE	Rv2180c	-	Probable conserved integral membrane protein	NE
MMARE11_50530	-	type 1 glutamine amidotransferase	12	12	0	0	0	0	0	ES	MMAR_5230	FALSE	Rv3713	cobQ2	Possible cobyric acid synthase CobQ2	ES
MMARE11_35460	-	LppP/LprE family lipoprotein	12	0	0	12	0	0.8333	140.4	NE	MMAR_3638	FALSE	Rv2330c	lppP	Probable lipoprotein LppP	NE
MMARE11_33370	-	alpha/beta hydrolase	19	0	0	19	0	0.8947	56.53	NE	MMAR_3429	FALSE	Rv2284	lipM	Probable esterase LipM	NE
MMARE11_42220	-	lipoprotein LpqV	5	0	0	5	0	0.8	136.25	NE	MMAR_4402	FALSE	Rv1064c	lpqV	Possible lipoprotein LpqV	NE
MMARE11_17190	ffh	signal recognition particle protein	11	7	0	4	0	0.2727	111	ES	MMAR_1792	FALSE	Rv2916c	ffh	Probable signal recognition particle protein Ffh (fifty-four homolog) (SRP protein)	ES
MMARE11_02940	-	S1C family serine protease	7	0	0	7	0	1	208.43	NE	MMAR_0324	FALSE	Rv0125	pepA	Probable serine protease PepA (serine proteinase) (MTB32A)	NE
MMARE11_10580	mycP4	type VII secretion system ESX-4 serine protease mycosin MycP4	13	0	0	13	0	1	136.08	NE	MMAR_1100	FALSE	Rv3449	mycP4	Probable membrane-anchored mycosin MycP4 (serine protease) (subtilisin-like protease) (subtilase-like) (mycosin-4)	NE
MMARE11_20050	-	TetR/AcrR family transcriptional regulator	6	0	0	6	0	1	172.83	NE	MMAR_2062	FALSE	Rv3173c	-	Probable transcriptional regulatory protein (probably TetR/AcrR-family)	NE
MMARE11_02280	-	class I SAM-dependent methyltransferase	7	0	0	7	0	0.7143	44.4	NE	MMAR_0244	FALSE	Rv0089	-	Possible methyltransferase/methylase	NE
MMARE11_13820	-	NADH-quinone oxidoreductase subunit B	7	0	0	7	0	1	76.57	NE	MMAR_1482	FALSE	Rv3146	nuoB	Probable NADH dehydrogenase I (chain B) NuoB (NADH-ubiquinone oxidoreductase chain B)	NE
MMARE11_19040	-	hypothetical protein	4	0	0	4	0	0.75	147.33	NE	MMAR_1980	FALSE	Rv2732c	-	Probable conserved transmembrane protein	NE
MMARE11_19290	-	DUF3039 domain-containing protein	4	0	0	0	4	1	339	GA	MMAR_2005	FALSE	Rv2708c	-	hypothetical protein	GA
MMARE11_36120	-	sigma 54 modulation/S30EA ribosomal C-terminal domain-containing protein	11	0	0	11	0	0.8182	91.33	NE	MMAR_3705	FALSE	Rv0079	-	hypothetical protein	NE
MMARE11_44830	-	hypothetical protein	11	0	0	11	0	0.8182	145.67	NE	MMAR_4658	FALSE	Rv3555c	-	hypothetical protein	NE
MMARE11_09410	rplJ	50S ribosomal protein L10	7	5	0	2	0	0.2857	18.5	ES	MMAR_0990	FALSE	Rv0651	rplJ	50S ribosomal protein L10 RplJ	ES
MMARE11_15830	-	enoyl-CoA hydratase	7	0	0	7	0	0.5714	23.25	NE	MMAR_1662	FALSE	Rv3039c	echA17	Probable enoyl-CoA hydratase EchA17 (crotonase) (unsatured acyl-CoA hydratase) (enoyl hydrase)	ES
MMARE11_46870	-	folate-binding protein YgfZ	12	11	0	1	0	0.1667	31	ES	MMAR_4878	FALSE	Rv0811c	-	hypothetical protein	ES
MMARE11_49270	panC	pantoate--beta-alanine ligase	9	8	0	1	0	0.1111	13	ES	MMAR_5105	FALSE	Rv3602c	panC	Pantoate--beta-alanine ligase PanC (pantothenate synthetase) (pantoate activating enzyme)	ES
MMARE11_01500	-	GNAT family N-acetyltransferase	26	0	0	26	0	0.7692	81.5	NE	MMAR_0163	FALSE
MMARE11_02170	-	heavy-metal-associated domain-containing protein	2	0	0	2	0	1	38.5	NE	MMAR_0233	FALSE
MMARE11_02780	-	LLM class flavin-dependent oxidoreductase	19	0	0	19	0	0.8421	69.25	NE	MMAR_0308	FALSE
MMARE11_24370	-	UbiA family prenyltransferase	14	0	0	14	0	0.9286	77.23	NE	MMAR_2509	FALSE
MMARE11_24470	-	non-ribosomal peptide synthetase	152	0	0	152	0	0.875	130.18	NE	MMAR_2518	FALSE
MMARE11_25340	-	M48 family metallopeptidase	16	0	0	16	0	0.9375	226.53	NE	MMAR_2614	FALSE
MMARE11_26950	-	alpha/beta hydrolase	8	0	0	8	0	0.75	67.5	NE	MMAR_2774	FALSE
MMARE11_30510	-	hypothetical protein	22	0	0	22	0	0.6364	46.71	NE		FALSE
MMARE11_32720	-	HD domain-containing protein	9	0	0	9	0	1	177.89	NE	MMAR_3374	FALSE
MMARE11_33150	nifJ	pyruvate:ferredoxin (flavodoxin) oxidoreductase	51	0	0	51	0	0.7059	35.17	NE	MMAR_3408	FALSE
MMARE11_34640	-	TetR family transcriptional regulator	10	0	0	10	0	0.9	144	NE	MMAR_3548	FALSE
MMARE11_34690	-	dienelactone hydrolase family protein	17	0	0	17	0	0.6471	52.55	NE	MMAR_3553	FALSE
MMARE11_39290	-	TMEM175 family protein	10	0	0	10	0	1	108.6	NE	MMAR_4119	FALSE
MMARE11_39600	-	DUF732 domain-containing protein	6	0	0	6	0	0.6667	31.75	NE	MMAR_4150	FALSE
MMARE11_45580	-	ferredoxin	3	0	0	3	0	1	93.33	NE	MMAR_4730	FALSE
MMARE11_46340	-	hypothetical protein	4	0	0	4	0	1	183	NE	MMAR_4804	FALSE
MMARE11_48760	-	hypothetical protein	6	0	0	6	0	1	142.83	NE	MMAR_5061	FALSE
MMARE11_51220	-	histidine phosphatase family protein	6	0	0	6	0	1	146.67	NE	MMAR_5305	FALSE
MMARE11_51320	-	NADPH:quinone oxidoreductase family protein	13	0	0	13	0	0.8462	114.27	NE	MMAR_5313	FALSE
MMARE11_40080	-	hypothetical protein	8	0	0	8	0	0.875	91.29	NE	MMAR_4196	FALSE	Rv1244	lpqZ	Probable lipoprotein LpqZ	NE
MMARE11_12400	-	LCP family protein	15	0	0	15	0	0.6667	110.4	NE	MMAR_1274	FALSE	Rv3267	-	Conserved protein (CPSA-related protein)	NE
MMARE11_01784	-	PPE family protein	20	0	0	20	0	0.9	59.22	NE	MMAR_0191	FALSE	Rv3136	PPE51	PPE family protein PPE51	NE
MMARE11_47910	-	mammalian cell entry protein	10	0	0	10	0	0.7	118.43	NE	MMAR_4981	FALSE	Rv3493c	-	Conserved hypothetical Mce associated alanine and valine rich protein	NE
MMARE11_20840	-	transglutaminase family protein	17	0	0	17	0	1	160.06	NE	MMAR_2162	FALSE	Rv2569c	-	hypothetical protein	NE
MMARE11_29700	-	class I SAM-dependent methyltransferase	25	0	0	25	0	0.8	58.45	NE	MMAR_3047	FALSE	Rv2067c	-	hypothetical protein	NE
MMARE11_21710	-	hypothetical protein	9	0	0	9	0	0.7778	91.86	NE	MMAR_2249	FALSE	Rv1444c	-	hypothetical protein	NE
MMARE11_26130	-	hypothetical protein	6	0	0	6	0	1	144.17	NE	MMAR_2692	FALSE	Rv1815	-	hypothetical protein	NE
MMARE11_00520	-	YqgE/AlgH family protein	7	0	0	7	0	1	230.57	NE	MMAR_0053	FALSE	Rv0038	-	hypothetical protein	NE
MMARE11_05570	pcp	pyroglutamyl-peptidase I	8	0	0	0	8	1	180	GA	MMAR_0598	FALSE	Rv0319	pcp	Probable pyrrolidone-carboxylate peptidase Pcp (5-oxoprolyl-peptidase) (pyroglutamyl-peptidase I) (PGP-I) (pyrase)	NE
MMARE11_09340	-	NEW3 domain-containing protein	52	0	0	52	0	0.8846	188.02	NE	MMAR_0985	FALSE	Rv0648	-	Alpha-mannosidase	NE
MMARE11_09540	-	crotonase/enoyl-CoA hydratase family protein	11	0	0	11	0	0.8182	132.33	NE	MMAR_1002	FALSE	Rv0673	echA4	Possible enoyl-CoA hydratase EchA4 (enoyl hydrase) (unsaturated acyl-CoA hydratase) (crotonase)	NE
MMARE11_17390	-	YraN family protein	3	0	0	3	0	0.6667	40	NE	MMAR_1812	FALSE	Rv2898c	-	hypothetical protein	NE
MMARE11_32320	-	peroxiredoxin	3	0	0	3	0	1	159.33	NE	MMAR_3331	FALSE	Rv2238c	ahpE	Probable peroxiredoxin AhpE	NE
MMARE11_49920	-	ArsA family ATPase	14	0	0	14	0	0.7857	10.91	NE	MMAR_5168	TRUE	Rv3679	-	Probable anion transporter ATPase	NE
MMARE11_52960	-	hypothetical protein	7	0	0	7	0	0.8571	67.67	NE	MMAR_5467	FALSE	Rv2080	lppJ	Lipoprotein LppJ	NE
MMARE11_49280	-	Rossmann-like and DUF2520 domain-containing protein	12	0	0	12	0	0.6667	34.12	NE	MMAR_5106	FALSE	Rv3603c	-	Conserved hypothetical alanine and leucine rich protein	ESD
MMARE11_05560	-	hypothetical protein	6	0	0	0	6	1	227.17	GA	MMAR_0597	FALSE
MMARE11_13870	-	YceI family protein	2	0	0	2	0	0.5	11	NE	MMAR_1487	FALSE
MMARE11_14180	-	ferrous iron transporter B	39	0	0	39	0	0.8205	110.12	NE		FALSE
MMARE11_24920	-	hypothetical protein	16	0	0	16	0	0.8125	88.15	NE	MMAR_2573	FALSE
MMARE11_25040	-	RNA-binding transcriptional accessory protein	20	0	0	20	0	0.95	138.89	NE	MMAR_2585	FALSE
MMARE11_27990	-	ferredoxin	2	0	0	2	0	1	59	NE	MMAR_2879	FALSE
MMARE11_28660	-	pyridoxal-phosphate dependent enzyme	20	0	0	20	0	0.95	184.79	NE	MMAR_2945	FALSE
MMARE11_30430	-	HNH endonuclease	17	0	0	17	0	0.9412	181.69	NE	MMAR_3121	FALSE
MMARE11_34920	-	hypothetical protein	16	0	0	16	0	0.8125	62.62	NE	MMAR_3573	FALSE
MMARE11_38650	-	MCE family protein	23	0	0	23	0	0.913	207.95	NE	MMAR_4056	FALSE
MMARE11_39170	-	hypothetical protein	8	0	0	8	0	0.875	113.29	NE	MMAR_4107	FALSE
MMARE11_40130	-	amino acid permease	31	0	0	31	0	0.6774	61.24	NE	MMAR_4201	FALSE
MMARE11_43180	-	oligosaccharide flippase family protein	23	0	0	23	0	0.7391	117	NE	MMAR_4504	FALSE
MMARE11_45210	-	cytochrome C oxidase subunit IV family protein	6	0	0	6	0	0.6667	23.25	NE	MMAR_4695	FALSE
MMARE11_45450	-	acyl-CoA dehydrogenase family protein	20	0	0	20	0	0.85	33.47	NE	MMAR_4718	FALSE
MMARE11_45840	-	SDR family oxidoreductase	17	0	0	17	0	0.6471	46.45	NE	MMAR_4756	FALSE
MMARE11_45940	-	SDR family oxidoreductase	8	0	0	8	0	1	110.12	NE	MMAR_4765	FALSE
MMARE11_00880	-	non-ribosomal peptide synthetase	265	0	0	265	0	0.8906	128.93	NE	MMAR_0099	FALSE	Rv0101	nrp	Probable peptide synthetase Nrp (peptide synthase)	NE
MMARE11_49950	ponA2	transglycosylase/D,D-transpeptidase PonA2	32	0	0	32	0	0.9062	260.72	NE	MMAR_5171	FALSE	Rv3682	ponA2	Probable bifunctional membrane-associated penicillin-binding protein 1A/1B PonA2 (murein polymerase) [includes: penicillin-insensitive transglycosylase (peptidoglycan TGASE) + penicillin-sensitive transpeptidase (DD-transpeptidase)]	GA
MMARE11_43920	pstS	phosphate ABC transporter substrate-binding protein PstS	16	0	0	16	0	0.8125	147.62	NE	MMAR_4580	FALSE	Rv0928	pstS3	Periplasmic phosphate-binding lipoprotein PstS3 (PBP-3) (PstS3) (PHOS1)	NE
MMARE11_15690	-	DUF3349 domain-containing protein	4	0	0	4	0	0.75	52.67	NE	MMAR_1648	FALSE	Rv3046c	-	hypothetical protein	NE
MMARE11_48170	-	thiolase domain-containing protein	10	0	0	10	0	0.6	81.83	NE	MMAR_5007	FALSE	Rv3522	ltp4	Possible lipid transfer protein or keto acyl-CoA thiolase Ltp4	NE
MMARE11_08360	-	DUF2064 domain-containing protein	3	0	0	3	0	0.3333	21	NE	MMAR_0886	FALSE	Rv0540	-	hypothetical protein	NE
MMARE11_27230	-	FAD-binding oxidoreductase	12	0	0	0	12	0.9167	305.18	GA	MMAR_2801	FALSE	Rv1905c	aao	Probable D-amino acid oxidase Aao	NE
MMARE11_48610	kstR2	TetR family transcriptional regulator KstR2	10	0	0	10	0	1	234.9	NE	MMAR_5046	FALSE	Rv3557c	-	Transcriptional regulatory protein (probably TetR-family)	NE
MMARE11_25860	-	cytochrome P450	27	0	0	27	0	0.7778	127.9	NE	MMAR_2666	FALSE	Rv1785c	cyp143	Probable cytochrome P450 143 Cyp143	NE
MMARE11_12300	-	acyl-CoA dehydrogenase	11	0	0	11	0	1	20.27	NE	MMAR_1262	FALSE	Rv3274c	fadE25	Probable acyl-CoA dehydrogenase FadE25	NE
MMARE11_11370	-	DUF3017 domain-containing protein	2	0	0	2	0	0.5	8	NE	MMAR_1177	FALSE	Rv3355c	-	Probable integral membrane protein	GA
MMARE11_31180	idi	isopentenyl-diphosphate Delta-isomerase	10	0	0	10	0	0.9	93.33	NE	MMAR_3218	FALSE	Rv1745c	idi	Probable isopentenyl-diphosphate delta-isomerase Idi (IPP isomerase) (isopentenyl pyrophosphate isomerase)	NE
MMARE11_03230	-	chloride channel protein	21	0	0	21	0	0.9524	181.9	NE	MMAR_0353	FALSE	Rv0143c	-	Probable conserved transmembrane protein	NE
MMARE11_15580	-	TetR/AcrR family transcriptional regulator	5	0	0	5	0	1	168.6	NE	MMAR_1637	FALSE	Rv3055	-	Possible transcriptional regulatory protein (probably TetR-family)	GA
MMARE11_17450	-	M23 family metallopeptidase	4	0	0	4	0	1	186.5	NE	MMAR_1818	FALSE	Rv2891	-	hypothetical protein	NE
MMARE11_18340	-	DUF2277 family protein	2	0	0	2	0	1	117	NE	MMAR_1906	FALSE	Rv2828A	-	hypothetical protein	Uncertain
MMARE11_20950	-	shikimate dehydrogenase	8	0	0	8	0	0.375	22.33	NE	MMAR_2173	FALSE	Rv2552c	aroE	Probable shikimate 5-dehydrogenase AroE (5-dehydroshikimate reductase)	NE
MMARE11_36420	-	ComEC/Rec2 family competence protein	2	1	0	1	0	0.5	27	NE	MMAR_3735	FALSE	Rv2414c	-	hypothetical protein	NE
MMARE11_39040	-	ATP synthase subunit I	7	1	0	6	0	0.2857	97	NE	MMAR_4094	FALSE	Rv1303	-	hypothetical protein	NE
MMARE11_51510	-	NAD(P)H-quinone oxidoreductase	11	0	0	11	0	0.7273	92.75	NE	MMAR_5332	FALSE	Rv3777	-	Probable oxidoreductase	NE
MMARE11_52630	-	WhiB family transcriptional regulator	2	0	0	2	0	1	407.5	NE	MMAR_5437	FALSE	Rv3862c	whiB6	Possible transcriptional regulatory protein WhiB-like WhiB6	NE
MMARE11_19110	dapF	diaminopimelate epimerase	7	0	0	7	0	0.2857	141	NE	MMAR_1987	FALSE	Rv2726c	dapF	Probable diaminopimelate epimerase DapF (DAP epimerase)	ES
MMARE11_00790	-	alpha/beta fold hydrolase	10	0	0	10	0	0.9	106.67	NE	MMAR_0086	FALSE
MMARE11_01070	-	ATP-binding protein	18	0	0	18	0	0.7778	121.57	NE	MMAR_0120	FALSE
MMARE11_01740	-	PE family protein	5	0	0	5	0	1	33.6	NE	MMAR_0185	FALSE
MMARE11_03040	-	TetR family transcriptional regulator	7	0	0	7	0	0.7143	44	NE	MMAR_0334	FALSE
MMARE11_13500	-	hypothetical protein	2	0	0	2	0	0.5	53	NE	MMAR_1383	FALSE
MMARE11_19820	-	hypothetical protein	10	0	0	10	0	0.9	94.56	NE		FALSE
MMARE11_22610	-	class I SAM-dependent methyltransferase	13	0	0	13	0	0.9231	67	NE	MMAR_2339	FALSE
MMARE11_27500	-	maleylpyruvate isomerase family mycothiol-dependent enzyme	13	0	0	13	0	0.8462	102.45	NE	MMAR_2829	FALSE
MMARE11_28720	-	NAD(P)-dependent alcohol dehydrogenase	8	0	0	8	0	1	153.88	NE	MMAR_2950	FALSE
MMARE11_38660	-	hypothetical protein	6	0	0	6	0	1	210.83	NE	MMAR_4057	FALSE
MMARE11_41540	-	TetR/AcrR family transcriptional regulator	8	0	0	8	0	0.875	185.43	NE	MMAR_4335	FALSE
MMARE11_43770	-	diiron oxygenase	12	0	0	12	0	1	234.92	NE	MMAR_4564	FALSE
MMARE11_45220	-	cytochrome c oxidase subunit 3	16	0	0	16	0	0.6875	30.27	NE	MMAR_4696	FALSE
MMARE11_47220	-	aldehyde dehydrogenase family protein	23	0	0	23	0	0.913	160.1	NE	MMAR_4912	FALSE
MMARE11_50160	-	TetR family transcriptional regulator	10	0	0	10	0	0.9	106.44	NE	MMAR_5193	FALSE
MMARE11_51230	-	PE family protein	26	0	0	26	0	0.8846	125.7	NE	MMAR_5306	FALSE
MMARE11_52900	-	hypothetical protein	4	0	0	4	0	1	213.75	NE		FALSE
MMARE11_51950	-	exported repetitive protein	8	0	0	8	0	0.75	199.67	NE	MMAR_5374	FALSE	Rv3810	pirG	Exported repetitive protein precursor PirG (cell surface protein) (EXP53)	NE
MMARE11_50390	-	sensor domain-containing protein	12	0	0	12	0	0.9167	174	NE	MMAR_5216	FALSE	Rv3705c	-	hypothetical protein	NE
MMARE11_03000	-	MaoC family dehydratase	6	0	0	6	0	0.8333	65.4	NE	MMAR_0330	FALSE	Rv0130	htdZ	Probable 3-hydroxyl-thioester dehydratase	NE
MMARE11_18100	-	GNAT family N-acetyltransferase	8	0	0	8	0	0.75	96.5	NE	MMAR_1882	FALSE	Rv2851c	-	GCN5-related N-acetyltransferase	NE
MMARE11_40990	-	TetR/AcrR family transcriptional regulator	9	0	0	9	0	0.7778	165.86	NE	MMAR_4284	FALSE	Rv1167c	-	Probable transcriptional regulatory protein	NE
MMARE11_41310	-	enoyl-CoA hydratase-related protein	9	0	0	9	0	0.8889	143.88	NE	MMAR_4317	FALSE	Rv1136	-	Possible enoyl-CoA hydratase	NE
MMARE11_49690	-	type II secretion system F family protein	3	0	0	3	0	0.3333	71	NE	MMAR_5146	FALSE	Rv3658c	-	Probable conserved transmembrane protein	NE
MMARE11_50880	-	wax ester/triacylglycerol synthase family O-acyltransferase	13	0	0	13	0	1	182.69	NE	MMAR_5271	FALSE	Rv3734c	tgs2	Putative triacylglycerol synthase (diacylglycerol acyltransferase) Tgs2	NE
MMARE11_22900	-	SRPBCC family protein	4	0	0	4	0	1	318.5	NE	MMAR_2368	FALSE	Rv1546	-	hypothetical protein	NE
MMARE11_44870	-	YccF domain-containing protein	7	0	0	7	0	1	154.14	NE	MMAR_4662	FALSE	Rv0870c	-	Possible conserved integral membrane protein	NE
MMARE11_22670	-	carboxymuconolactone decarboxylase family protein	11	0	0	11	0	0.7273	104	NE	MMAR_2345	FALSE	Rv1531	-	hypothetical protein	NE
MMARE11_49970	-	PLP-dependent cysteine synthase family protein	14	0	0	14	0	0.9286	183.38	NE	MMAR_5173	FALSE	Rv3684	-	Probable lyase	NE
MMARE11_52250	rraA	ribonuclease E activity regulator RraA	2	0	0	2	0	0.5	67	NE	MMAR_5403	FALSE	Rv3853	rraA	Regulator of RNase E activity a RraA	NE
MMARE11_29290	-	PPE family protein	19	0	0	19	0	0.9474	57.11	NE	MMAR_3006	FALSE	Rv3738c	PPE66	PPE family protein PPE66	GA
MMARE11_40320	-	ABC transporter ATP-binding protein	9	0	0	9	0	0.6667	59.33	NE	MMAR_4220	FALSE	Rv1218c	-	Probable tetronasin-transport ATP-binding protein ABC transporter	NE
MMARE11_31270	-	1-acyl-sn-glycerol-3-phosphate acyltransferase	17	15	0	2	0	0.1176	35.5	ES	MMAR_3226	FALSE	Rv2182c	-	1-acylglycerol-3-phosphate O-acyltransferase	ES
MMARE11_12080	-	aldehyde dehydrogenase family protein	17	0	0	17	0	0.9412	242.62	NE	MMAR_1240	FALSE	Rv3293	pcd	Probable piperideine-6-carboxilic acid dehydrogenase Pcd (piperideine-6-carboxylate dehydrogenase)	NE
MMARE11_13480	-	bifunctional 2-methylcitrate synthase/citrate synthase	22	0	0	22	0	0.9545	81.52	NE	MMAR_1381	FALSE	Rv1131	prpC	Probable methylcitrate synthase PrpC	NE
MMARE11_00040	-	DUF721 family protein	4	0	0	4	0	0.75	66.67	NE	MMAR_0004	FALSE	Rv0004	-	hypothetical protein	NE
MMARE11_09750	mftD	mycofactocin biosynthesis FMN-dependent deaminase MftD	13	0	0	13	0	0.6923	75.56	NE	MMAR_1022	FALSE	Rv0694	lldD1	Possible L-lactate dehydrogenase (cytochrome) LldD1	NE
MMARE11_18570	-	Lrp/AsnC family transcriptional regulator	8	0	0	8	0	1	154.75	NE	MMAR_1929	FALSE	Rv2779c	-	Possible transcriptional regulatory protein (probably Lrp/AsnC-family)	NE
MMARE11_21340	-	methyltransferase domain-containing protein	14	0	0	14	0	1	125.64	NE	MMAR_2212	FALSE	Rv1403c	-	Putative methyltransferase	NE
MMARE11_23980	-	cytochrome P450	20	0	0	20	0	1	160.2	NE	MMAR_2475	FALSE	Rv1666c	cyp139	Probable cytochrome P450 139 Cyp139	NE
MMARE11_30310	-	SDR family oxidoreductase	10	0	0	10	0	1	193.3	NE	MMAR_3109	FALSE	Rv2129c	-	Probable oxidoreductase	NE
MMARE11_39940	-	FAD-binding protein	15	0	0	15	0	0.8667	120.46	NE	MMAR_4183	FALSE	Rv1257c	-	Probable oxidoreductase	NE
MMARE11_43380	-	SAF domain-containing protein	3	0	0	3	0	1	162.33	NE	MMAR_4524	FALSE	Rv0990c	-	Hypothetical protein	NE
MMARE11_48150	-	LLM class F420-dependent oxidoreductase	17	0	0	17	0	0.9412	159.06	NE	MMAR_5005	FALSE	Rv3520c	-	Possible coenzyme F420-dependent oxidoreductase	NE
MMARE11_48920	-	MBL fold metallo-hydrolase	19	0	0	19	0	0.9474	150	NE	MMAR_5077	FALSE	Rv3577	-	hypothetical protein	NE
MMARE11_08220	-	TlpA family protein disulfide reductase	5	0	5	0	0	0.4	1.5	GD	MMAR_0872	FALSE	Rv0526	-	Possible thioredoxin protein (thiol-disulfide interchange protein)	ES
MMARE11_18850	thyX	FAD-dependent thymidylate synthase	12	0	0	12	0	0.9167	5.55	NE	MMAR_1961	FALSE	Rv2754c	thyX	Probable thymidylate synthase ThyX (ts) (TSase)	ES
MMARE11_01750	-	PPE family protein	9	0	0	9	0	0.8889	37.5	NE	MMAR_0186	FALSE
MMARE11_02320	-	SDR family oxidoreductase	11	0	0	11	0	0.7273	87	NE	MMAR_0248	FALSE
MMARE11_14330	-	group III truncated hemoglobin	7	0	0	7	0	0.7143	104.2	NE	MMAR_1520	FALSE
MMARE11_24480	-	MbtH family protein	3	0	0	3	0	1	50	NE	MMAR_2519	FALSE
MMARE11_28560	-	YcaO-like family protein	31	0	0	31	0	0.6774	104.9	NE	MMAR_2935	TRUE
MMARE11_29410	-	phosphotransferase	32	0	0	32	0	0.7188	77.65	NE	MMAR_3019	FALSE
MMARE11_29620	-	molybdopterin-dependent oxidoreductase	18	0	0	18	0	0.5556	47.3	NE	MMAR_3039	FALSE
MMARE11_30460	-	recombinase family protein	23	0	0	23	0	0.913	169.67	NE	MMAR_3124	FALSE
MMARE11_33000	-	serine/threonine-protein kinase PknD	42	0	0	42	0	0.9048	84.32	NE	MMAR_3398	FALSE
MMARE11_37970	-	PE family protein	5	0	0	5	0	0.6	16.67	NE	MMAR_3990	FALSE
MMARE11_43270	-	class I SAM-dependent methyltransferase	9	0	0	9	0	1	284	NE	MMAR_4513	FALSE
MMARE11_43830	-	PE family protein	25	0	0	25	0	0.56	86.21	NE	MMAR_4571	FALSE
MMARE11_45180	-	hypothetical protein	10	0	0	10	0	0.8	180.25	NE	MMAR_4692	FALSE
MMARE11_51370	-	DUF6131 family protein	3	0	0	3	0	1	183.33	NE	MMAR_5318	FALSE
MMARE11_51380	-	hypothetical protein	7	0	0	7	0	1	258.86	NE	MMAR_5319	FALSE
MMARE11_07600	-	ROK family protein	17	0	0	17	0	0.8824	188.4	NE	MMAR_0811	FALSE	Rv0485	-	Possible transcriptional regulatory protein	NE
MMARE11_16830	-	MMPL family transporter	40	0	21	19	0	0.675	47.37	GD	MMAR_1764	TRUE	Rv2942	mmpL7	Conserved transmembrane transport protein MmpL7	NE
MMARE11_28110	-	DUF732 domain-containing protein	13	0	0	13	0	0.9231	113.42	NE	MMAR_2891	FALSE	Rv1974	-	Probable conserved membrane protein	NE
MMARE11_49680	-	type II secretion system F family protein	5	0	0	5	0	0.8	63.75	NE	MMAR_5145	FALSE	Rv3657c	-	Possible conserved alanine rich membrane protein	NE
MMARE11_21060	-	aminotransferase class I/II-fold pyridoxal phosphate-dependent enzyme	49	0	0	49	0	0.9184	129.47	NE	MMAR_2184	FALSE	Rv2531c	-	Probable amino acid decarboxylase	NE
MMARE11_32470	-	hypothetical protein	12	0	0	12	0	1	218.67	NE	MMAR_3346	FALSE	Rv2253	-	Possible secreted unknown protein	NE
MMARE11_13450	-	helix-turn-helix transcriptional regulator	16	0	0	16	0	0.75	109.75	NE	MMAR_1378	FALSE	Rv1129c	-	Probable transcriptional regulator protein	NE
MMARE11_49480	-	zinc-dependent metalloprotease	8	0	0	8	0	0.875	114.29	NE	MMAR_5126	FALSE	Rv3626c	-	hypothetical protein	NE
MMARE11_41620	-	antibiotic biosynthesis monooxygenase	4	0	0	4	0	1	94.5	NE	MMAR_4343	FALSE	Rv1117	-	hypothetical protein	NE
MMARE11_49860	nth	endonuclease III	7	0	0	7	0	1	96.43	NE	MMAR_5162	FALSE	Rv3674c	nth	Probable endonuclease III Nth (DNA-(apurinic or apyrimidinic site)lyase) (AP lyase) (AP endonuclease class I) (endodeoxyribonuclease (apurinic or apyrimidinic)) (deoxyribonuclease (apurinic or apyrimidinic))	NE
MMARE11_21260	coaBC	bifunctional phosphopantothenoylcysteine decarboxylase/phosphopantothenate--cysteine ligase CoaBC	15	0	11	4	0	0.3333	84.6	GD	MMAR_2204	FALSE	Rv1391	dfp	Probable DNA/pantothenate metabolism flavoprotein homolog Dfp	ES
MMARE11_05590	dcd	dCTP deaminase	9	0	0	0	9	1	279.33	GA	MMAR_0600	FALSE	Rv0321	dcd	Probable deoxycytidine triphosphate deaminase Dcd (dCTP deaminase)	NE
MMARE11_03190	-	NAD-dependent epimerase/dehydratase family protein	14	0	0	14	0	1	187.43	NE	MMAR_0349	FALSE	Rv0139	-	Possible oxidoreductase	GA
MMARE11_53060	trxB	thioredoxin-disulfide reductase	11	10	0	1	0	0.0909	6	ES	MMAR_5477	FALSE	Rv3913	trxB2	Probable thioredoxin reductase TrxB2 (TRXR) (TR)	ES
MMARE11_09310	-	AarF/ABC1/UbiB kinase family protein	15	0	0	15	0	0.8667	64.15	NE	MMAR_0982	FALSE	Rv0647c	-	hypothetical protein	ES
MMARE11_16520	-	D-alanine--D-alanine ligase	12	0	12	0	0	0.3333	1	GD	MMAR_1733	FALSE	Rv2981c	ddlA	Probable D-alanine--D-alanine ligase DdlA (D-alanylalanine synthetase) (D-ala-D-ala ligase)	ES
MMARE11_13250	-	PD-(D/E)XK nuclease family protein	23	0	0	23	0	0.7826	83.44	NE	MMAR_1358	FALSE	Rv3202c	-	Possible ATP-dependent DNA helicase	NE
MMARE11_24560	cmk	(d)CMP kinase	4	0	4	0	0	0.5	2.5	GD	MMAR_2527	FALSE	Rv1712	cmk	Cytidylate kinase Cmk (CMP kinase) (cytidine monophosphate kinase) (ck)	GD
MMARE11_03220	-	DNA-3-methyladenine glycosylase	8	0	0	8	0	0.5	165.5	NE	MMAR_0352	FALSE	Rv0142	-	hypothetical protein	NE
MMARE11_13290	-	sensor domain-containing protein	13	0	0	13	0	1	267.62	NE	MMAR_1362	FALSE	Rv0835	lpqQ	Possible lipoprotein LpqQ	NE
MMARE11_20480	-	DUF2617 family protein	7	0	0	7	0	1	192.71	NE	MMAR_2107	FALSE	Rv2598	-	hypothetical protein	GA
MMARE11_22490	-	DUF2029 domain-containing protein	24	0	0	24	0	1	143.08	NE	MMAR_2327	FALSE	Rv1508c	-	Probable membrane protein	NE
MMARE11_32400	kasB	3-oxoacyl-ACP synthase KasB	14	0	0	14	0	0.8571	29.17	NE	MMAR_3339	FALSE	Rv2246	kasB	3-oxoacyl-[acyl-carrier protein] synthase 2 KasB (beta-ketoacyl-ACP synthase) (KAS I)	NE
MMARE11_35310	-	Lrp/AsnC family transcriptional regulator	6	0	0	6	0	1	299.67	NE	MMAR_3624	FALSE	Rv2324	-	Probable transcriptional regulatory protein (probably AsnC-family)	NE
MMARE11_37140	-	single-stranded DNA-binding protein	8	0	0	8	0	0.875	119.14	NE	MMAR_3831	FALSE	Rv2478c	-	hypothetical protein	NE
MMARE11_51130	-	tRNA adenosine deaminase-associated protein	6	0	0	6	0	0.8333	42.8	NE	MMAR_5296	FALSE	Rv3753c	-	hypothetical protein	NE
MMARE11_51180	-	ABC transporter ATP-binding protein	12	0	0	12	0	0.9167	78	NE	MMAR_5301	FALSE	Rv3758c	proV	Possible osmoprotectant (glycine betaine/carnitine/choline/L-proline) transport ATP-binding protein ABC transporter ProV	NE
MMARE11_31020	rsmH	16S rRNA (cytosine(1402)-N(4))-methyltransferase RsmH	15	0	1	14	0	0.8	31.17	NE	MMAR_3202	FALSE	Rv2165c	-	hypothetical protein	GD
MMARE11_01700	-	PE family protein	34	0	0	34	0	0.8235	136.71	NE	MMAR_0183	FALSE
MMARE11_03630	-	zinc-binding dehydrogenase	12	0	0	12	0	0.5833	78.57	NE	MMAR_0400	FALSE
MMARE11_13470	prpB	methylisocitrate lyase	15	0	0	15	0	0.8	85.42	NE	MMAR_1380	FALSE
MMARE11_14210	-	thiamine pyrophosphate-dependent enzyme	7	0	0	7	0	0.1429	72	NE		FALSE
MMARE11_17120	-	fatty acid desaturase	29	0	0	29	0	1	239.52	NE		FALSE
MMARE11_17430	-	lactate 2-monooxygenase	16	0	0	16	0	1	272.69	NE	MMAR_1816	FALSE
MMARE11_23290	cphA	cyanophycin synthetase	37	0	0	37	0	0.973	283.86	NE	MMAR_2406	FALSE
MMARE11_24730	-	alpha/beta hydrolase	7	0	0	7	0	0.4286	118.67	NE	MMAR_2566	FALSE
MMARE11_25370	-	class II aldolase/adducin family protein	14	0	0	14	0	0.8571	95.42	NE	MMAR_2617	FALSE
MMARE11_25460	-	IS481 family transposase	21	0	0	21	0	0.9524	133.3	NE	MMAR_4073	FALSE
MMARE11_25950	-	WXG100 family type VII secretion target	5	0	0	5	0	1	158.2	NE		FALSE
MMARE11_27511	-	TetR family transcriptional regulator	29	0	0	29	0	0.8966	140.58	NE	MMAR_2830	FALSE
MMARE11_31160	mvaD	diphosphomevalonate decarboxylase	15	0	0	15	0	0.8667	31.15	NE	MMAR_3216	FALSE
MMARE11_3381	-	wax ester/triacylglycerol synthase family O-acyltransferase	16	0	0	16	0	0.875	189.21	NE	MMAR_3403	FALSE
MMARE11_34450	-	hypothetical protein	5	0	0	5	0	0.6	107.33	NE	MMAR_3528	FALSE
MMARE11_35620	-	WXG100 family type VII secretion target	5	0	0	5	0	0.8	185	NE	MMAR_3654	FALSE
MMARE11_36000	-	alpha/beta fold hydrolase	11	0	0	11	0	0.6364	77.14	NE	MMAR_3693	FALSE
MMARE11_39670	-	LysR family transcriptional regulator	14	0	0	14	0	0.7857	84	NE	MMAR_4157	FALSE
MMARE11_41670	-	YbaB/EbfC family nucleoid-associated protein	1	0	0	1	0	1	76	NE	MMAR_4348	FALSE
MMARE11_42980	-	serine acetyltransferase	13	0	0	13	0	0.8462	78	NE	MMAR_4484	FALSE
MMARE11_44130	-	hypothetical protein	6	0	0	6	0	1	118.17	NE		FALSE
MMARE11_44210	-	excisionase family DNA-binding protein	3	0	0	3	0	0.3333	2	NE		FALSE
MMARE11_46250	-	CoA transferase	16	0	0	16	0	0.75	63.5	NE	MMAR_4795	FALSE
MMARE11_46500	-	amidohydrolase	21	0	0	21	0	0.9524	117.6	NE	MMAR_4820	FALSE
MMARE11_04680	-	fumarate reductase/succinate dehydrogenase flavoprotein subunit	23	0	0	23	0	1	243.52	NE	MMAR_0511	FALSE	Rv0248c	-	Probable succinate dehydrogenase [iron-sulfur subunit] (succinic dehydrogenase)	NE
MMARE11_26450	-	urease subunit alpha	25	0	0	25	0	0.8	42.6	NE	MMAR_2724	FALSE	Rv1850	ureC	Urease alpha subunit UreC (urea amidohydrolase)	NE
MMARE11_47500	-	HIT family protein	4	0	0	4	0	0.75	88.67	NE	MMAR_4940	FALSE	Rv0759c	-	hypothetical protein	NE
MMARE11_49350	ftsH	ATP-dependent zinc metalloprotease FtsH	27	0	0	27	0	0.5556	117.13	NE	MMAR_5113	FALSE	Rv3610c	ftsH	Membrane-bound protease FtsH (cell division protein)	NE
MMARE11_26080	-	FAD-dependent oxidoreductase	25	0	0	25	0	0.96	129.42	NE	MMAR_2688	FALSE	Rv1812c	-	Probable dehydrogenase	NE
MMARE11_18940	-	helix-turn-helix domain-containing protein	3	0	0	3	0	1	221.33	NE	MMAR_1970	FALSE	Rv2745c	clgR	Transcriptional regulatory protein ClgR	NE
MMARE11_00700	-	DJ-1/PfpI family protein	4	0	0	4	0	1	206.25	NE	MMAR_0071	FALSE	Rv0052	-	hypothetical protein	NE
MMARE11_13550	-	alpha/beta hydrolase	11	0	0	11	0	0.8182	111.89	NE	MMAR_1388	FALSE	Rv3171c	hpx	Possible non-heme haloperoxidase Hpx	NE
MMARE11_46630	-	TetR/AcrR family transcriptional regulator	16	0	0	16	0	1	204.31	NE	MMAR_4855	FALSE	Rv0825c	-	hypothetical protein	NE
MMARE11_00690	-	glycosyltransferase family 87 protein	31	0	0	31	0	0.871	124.22	NE	MMAR_0070	FALSE	Rv0051	-	Probable conserved transmembrane protein	NE
MMARE11_09470	-	DNA-directed RNA polymerase subunit beta'	54	44	0	10	0	0.2222	98.92	ES	MMAR_0996	TRUE	Rv0668	rpoC	DNA-directed RNA polymerase (beta' chain) RpoC (transcriptase beta' chain) (RNA polymerase beta' subunit)	ES
MMARE11_04110	-	NYN domain-containing protein	6	0	0	6	0	0.8333	96	NE	MMAR_0447	FALSE	Rv0207c	-	hypothetical protein	NE
MMARE11_03010	-	acyl-CoA dehydrogenase family protein	19	0	0	19	0	0.7895	79.93	NE	MMAR_0331	FALSE	Rv0131c	fadE1	Probable acyl-CoA dehydrogenase FadE1	NE
MMARE11_33950	-	erythromycin esterase family protein	29	0	0	29	0	0.931	193.37	NE	MMAR_3483	FALSE	Rv2030c	-	hypothetical protein	NE
MMARE11_08420	-	VOC family protein	7	0	0	7	0	0.8571	91.17	NE	MMAR_0892	FALSE	Rv0546c	-	hypothetical protein	NE
MMARE11_26480	-	urease accessory protein UreD	7	0	0	7	0	0.4286	37.33	NE	MMAR_2727	FALSE	Rv1853	ureD	Probable urease accessory protein UreD	NE
MMARE11_09070	recB	exodeoxyribonuclease V subunit beta	34	0	0	34	0	0.8529	111.28	NE	MMAR_0957	FALSE	Rv0630c	recB	Probable exonuclease V (beta chain) RecB (exodeoxyribonuclease V beta chain)(exodeoxyribonuclease V polypeptide) (chi-specific endonuclease)	NE
MMARE11_44750	-	DUF2537 domain-containing protein	2	0	0	2	0	1	38.5	NE	MMAR_4650	FALSE	Rv0882	-	Probable transmembrane protein	NE
MMARE11_00100	cwsA	cell wall synthesis protein CwsA	4	0	0	4	0	0.75	174	NE	MMAR_0010	FALSE	Rv0008c	-	Possible membrane protein	NE
MMARE11_01560	-	hypothetical protein	10	0	0	10	0	0.7	40.29	NE	MMAR_0169	FALSE	Rv1443c	-	hypothetical protein	NE
MMARE11_05750	iniC	isoniazid-induced protein IniC	15	0	0	15	0	0.8667	119.38	NE	MMAR_0616	FALSE	Rv0343	iniC	Isoniazid inductible gene protein IniC	NE
MMARE11_09600	-	DUF3060 domain-containing protein	4	0	0	4	0	1	323.75	NE	MMAR_1008	FALSE	Rv0679c	-	Conserved threonine rich protein	NE
MMARE11_18350	-	DUF1802 family protein	6	0	0	6	0	0.5	46	NE	MMAR_1907	FALSE	Rv2828c	-	hypothetical protein	NE
MMARE11_25440	fadD1	fatty-acid--CoA ligase FadD1	32	0	0	32	0	0.75	86.67	NE	MMAR_2625	FALSE	Rv1750c	fadD1	Possible fatty-acid-CoA ligase FadD1 (fatty-acid-CoA synthetase) (fatty-acid-CoA synthase)	NE
MMARE11_35840	-	hemolysin family protein	18	0	0	18	0	0.5	24.89	NE	MMAR_3676	FALSE	Rv2366c	-	Probable conserved transmembrane protein	NE
MMARE11_43400	-	MogA/MoaB family molybdenum cofactor biosynthesis protein	8	0	0	8	0	0.875	168.57	NE	MMAR_4526	FALSE	Rv0984	moaB2	Possible pterin-4-alpha-carbinolamine dehydratase MoaB2 (PHS) (4-alpha-hydroxy-tetrahydropterin dehydratase) (pterin-4-a-carbinolamine dehydratase) (phenylalanine hydroxylase-stimulating protein) (PHS) (pterin carbinolamine dehydratase) (PCD)	NE
MMARE11_51470	-	TIGR03086 family metal-binding protein	7	0	0	7	0	1	216.29	NE	MMAR_5328	FALSE	Rv3773c	-	hypothetical protein	NE
MMARE11_06660	thiE	thiamine phosphate synthase	7	0	0	7	0	0.2857	9.5	NE	MMAR_0717	FALSE	Rv0414c	thiE	Thiamine-phosphate pyrophosphorylase ThiE (TMP pyrophosphorylase) (TMP-PPASE) (thiamine-phosphate synthase)	ES
MMARE11_23140	nadA	quinolinate synthase NadA	16	0	15	1	0	0.4375	9.57	GD	MMAR_2391	TRUE	Rv1594	nadA	Probable quinolinate synthetase NadA	ES
MMARE11_23160	nadC	carboxylating nicotinate-nucleotide diphosphorylase	9	0	9	0	0	0.3333	8	GD	MMAR_2393	FALSE	Rv1596	nadC	Probable nicotinate-nucleotide pyrophosphatase NadC	ES
MMARE11_06740	-	DUF2752 domain-containing protein	6	0	0	6	0	1	90.83	NE	MMAR_0725	FALSE
MMARE11_09960	-	TetR/AcrR family transcriptional regulator	9	0	0	9	0	0.8889	156.88	NE		FALSE
MMARE11_11300	-	AMP-binding protein	33	0	0	33	0	0.9697	142.03	NE	MMAR_1170	FALSE
MMARE11_19930	-	DUF2510 domain-containing protein	9	0	0	9	0	0.8889	139.38	NE	MMAR_3949	FALSE
MMARE11_24800	-	GAF and ANTAR domain-containing protein	14	0	0	14	0	0.7857	75.73	NE		FALSE
MMARE11_24870	-	glycogen/starch/alpha-glucan phosphorylase	42	0	0	42	0	0.8571	94.5	NE	MMAR_2568	FALSE
MMARE11_31190	-	polyprenyl synthetase family protein	13	0	0	13	0	0.6154	13.88	NE	MMAR_3219	FALSE
MMARE11_32700	-	potassium channel family protein	22	0	0	22	0	0.9091	147.2	NE	MMAR_3370	FALSE
MMARE11_38140	-	acyl-CoA synthetase	29	2	0	27	0	0.8276	59.75	NE	MMAR_4007	FALSE
MMARE11_38490	-	DUF4395 domain-containing protein	7	0	0	7	0	1	488	NE	MMAR_4041	FALSE
MMARE11_44290	-	PPE family protein	23	0	0	23	0	0.6957	90.75	NE	MMAR_4606	FALSE
MMARE11_45240	-	hypothetical protein	6	0	0	6	0	0.8333	23	NE	MMAR_4698	FALSE
MMARE11_46710	pstS	phosphate ABC transporter substrate-binding protein PstS	13	0	0	13	0	1	262.15	NE	MMAR_4863	FALSE
MMARE11_50400	-	catalase	24	0	0	24	0	0.9167	182.27	NE	MMAR_5217	FALSE
MMARE11_47940	-	virulence factor Mce family protein	17	0	0	17	0	0.8235	156.07	NE	MMAR_4984	FALSE	Rv3496c	mce4D	Mce-family protein Mce4D	NE
MMARE11_20900	-	hypothetical protein	4	0	0	4	0	1	287.25	NE	MMAR_2168	FALSE	Rv2558	-	hypothetical protein	NE
MMARE11_03370	-	acyl-CoA dehydrogenase family protein	10	0	0	10	0	1	266.2	NE	MMAR_0374	FALSE	Rv0154c	fadE2	Probable acyl-CoA dehydrogenase FadE2	NE
MMARE11_26680	-	phosphoenolpyruvate synthase	38	0	0	38	0	0.7895	150.77	NE	MMAR_2747	FALSE	Rv1868	-	hypothetical protein	NE
MMARE11_05850	-	amino acid permease	25	0	0	25	0	1	247.76	NE	MMAR_0627	FALSE	Rv0346c	ansP2	Possible L-asparagine permease AnsP2 (L-asparagine transport protein)	NE
MMARE11_14840	-	patatin-like phospholipase family protein	18	0	0	18	0	0.9444	210.24	NE	MMAR_1571	FALSE	Rv3091	-	hypothetical protein	NE
MMARE11_18080	-	alpha/beta hydrolase	18	0	0	18	0	0.9444	101.29	NE	MMAR_1880	FALSE	Rv2854	-	hypothetical protein	NE
MMARE11_00110	-	peptidylprolyl isomerase	8	0	0	8	0	1	177.75	NE	MMAR_0011	FALSE	Rv0009	ppiA	Probable iron-regulated peptidyl-prolyl cis-trans isomerase A PpiA (PPIase A) (rotamase A)	NE
MMARE11_30420	-	quinone-dependent dihydroorotate dehydrogenase	16	0	15	1	0	0.1875	32.67	GD	MMAR_3120	TRUE	Rv2139	pyrD	Probable dihydroorotate dehydrogenase PyrD	ES
MMARE11_15740	-	metalloregulator ArsR/SmtB family transcription factor	4	0	0	4	0	1	226.75	NE	MMAR_1653	FALSE	Rv0081	-	Probable transcriptional regulatory protein	NE
MMARE11_24300	steA	putative cytokinetic ring protein SteA	13	11	0	2	0	0.1538	52	ES	MMAR_2502	FALSE	Rv1697	-	hypothetical protein	ES
MMARE11_39660	-	serine/threonine protein kinase	24	0	0	24	0	0.9583	184.04	NE	MMAR_4156	FALSE	Rv1266c	pknH	Probable transmembrane serine/threonine-protein kinase H PknH (protein kinase H) (STPK H)	NE
MMARE11_03940	-	metallothionein	4	0	0	4	0	1	201.25	NE		FALSE	Rv0186A	mymT	Metallothionein, MymT	NE
MMARE11_11140	-	phosphoglycerate mutase family protein	11	0	0	11	0	0.9091	233.2	NE	MMAR_1154	FALSE	Rv3390	lpqD	Probable conserved lipoprotein LpqD	GA
MMARE11_19650	-	class I SAM-dependent methyltransferase	12	0	0	12	0	0.9167	328.36	NE	MMAR_2041	FALSE	Rv2675c	-	hypothetical protein	GA
MMARE11_25000	-	serine/threonine protein kinase PknE	30	0	0	30	0	0.8667	192.65	NE	MMAR_2581	FALSE	Rv1743	pknE	Probable transmembrane serine/threonine-protein kinase E PknE (protein kinase E) (STPK E)	NE
MMARE11_25470	-	FAD-dependent oxidoreductase	18	0	0	18	0	0.9444	113.88	NE	MMAR_2627	FALSE	Rv1751	-	Probable oxidoreductase	NE
MMARE11_27410	-	hypothetical protein	5	0	0	5	0	1	156.4	NE	MMAR_2820	FALSE	Rv1914c	-	hypothetical protein	NE
MMARE11_33960	-	Hsp20/alpha crystallin family protein	6	0	0	6	0	0.6667	185.25	NE	MMAR_3484	FALSE	Rv2031c	hspX	Heat shock protein HspX (alpha-crystallin homolog) (14 kDa antigen) (HSP16.3)	NE
MMARE11_37060	-	phospholipase C	26	0	0	26	0	0.8846	105.17	NE	MMAR_3823	FALSE	Rv2350c	plcB	Membrane-associated phospholipase C 2 PlcB	GA
MMARE11_37340	-	acetyl/propionyl/methylcrotonyl-CoA carboxylase subunit alpha	18	0	6	12	0	0.6667	24.92	NE	MMAR_3848	FALSE	Rv2501c	accA1	Probable acetyl-/propionyl-coenzyme A carboxylase alpha chain (alpha subunit) AccA1: biotin carboxylase + biotin carboxyl carrier protein (BCCP)	NE
MMARE11_44810	-	MFS transporter	16	0	0	16	0	1	96.88	NE	MMAR_4656	FALSE	Rv0876c	-	Possible conserved transmembrane protein	NE
MMARE11_04530	-	alpha-(1->3)-arabinofuranosyltransferase family protein	44	43	0	1	0	0.0682	44	ES	MMAR_0496	TRUE	Rv0236c	aftD	Possible arabinofuranosyltransferase AftD	ES
MMARE11_36710	proB	glutamate 5-kinase	17	15	0	2	0	0.1176	149.5	ES	MMAR_3764	TRUE	Rv2439c	proB	Probable glutamate 5-kinase protein ProB (gamma-glutamyl kinase) (GK)	ES
MMARE11_01670	-	MCE family protein	24	0	0	24	0	0.8333	59.15	NE	MMAR_0180	FALSE
MMARE11_02130	-	transcriptional regulator	8	0	0	8	0	0.625	100.6	NE	MMAR_0229	FALSE
MMARE11_14080	-	thiamine pyrophosphate-binding protein	4	0	0	4	0	0.5	32.5	NE		FALSE
MMARE11_19230	-	trypsin-like peptidase domain-containing protein	7	0	0	7	0	0.8571	128.83	NE	MMAR_1999	FALSE
MMARE11_22600	-	hypothetical protein	26	0	0	26	0	0.8462	45.41	NE	MMAR_2338	FALSE
MMARE11_29110	-	acetyltransferase	6	0	0	6	0	0.8333	50	NE	MMAR_2988	FALSE
MMARE11_30190	-	amino acid adenylation domain-containing protein	239	0	0	239	0	0.9121	75.13	NE	MMAR_3097	FALSE
MMARE11_32020	-	heme-binding protein	6	0	0	6	0	1	216.17	NE	MMAR_3300	FALSE
MMARE11_33240	-	nitrite/sulfite reductase	13	0	0	13	0	0.7692	111.7	NE	MMAR_3416	FALSE
MMARE11_33670	-	Pigment protein	12	0	0	12	0	0.8333	146.5	NE	MMAR_3457	FALSE
MMARE11_38220	-	enoyl-CoA hydratase	10	0	0	10	0	0.8	62.62	NE	MMAR_4015	FALSE
MMARE11_38370	-	acyl-CoA dehydrogenase family protein	24	0	0	24	0	0.625	46.53	NE	MMAR_4030	FALSE
MMARE11_39860	-	hypothetical protein	5	0	0	5	0	1	156.2	NE	MMAR_4175	FALSE
MMARE11_41680	-	ESX-1 secretion-associated protein	2	0	0	2	0	1	213.5	NE	MMAR_4349	FALSE
MMARE11_45140	-	FadD3 family acyl-CoA ligase	20	0	0	20	0	0.65	32.92	NE	MMAR_4688	FALSE
MMARE11_50800	-	PPE family protein	21	0	0	21	0	0.9524	164.65	NE	MMAR_5259	FALSE
MMARE11_51060	-	MBL fold metallo-hydrolase	21	0	0	21	0	0.8571	63.83	NE	MMAR_5289	FALSE
MMARE11_06970	-	superoxide dismutase family protein	9	0	0	9	0	0.8889	157.75	NE	MMAR_0747	FALSE	Rv0432	sodC	Periplasmic superoxide dismutase [Cu-Zn] SodC	NE
MMARE11_09300	-	alpha/beta fold hydrolase	8	0	0	0	8	1	293.75	GA	MMAR_0981	FALSE	Rv0646c	lipG	Probable lipase/esterase LipG	GA
MMARE11_29530	-	amidohydrolase	12	0	0	12	0	0.9167	135.82	NE	MMAR_3030	FALSE	Rv2052c	-	hypothetical protein	NE
MMARE11_49450	-	SIMPL domain-containing protein	8	0	0	8	0	1	197.75	NE	MMAR_5123	FALSE	Rv3623	lpqG	Probable conserved lipoprotein LpqG	NE
MMARE11_52080	-	septum formation family protein	11	0	0	11	0	0.8182	153.11	NE	MMAR_5387	FALSE	Rv3835	-	hypothetical protein	NE
MMARE11_20190	-	universal stress protein	8	0	0	8	0	0.625	54	NE	MMAR_2076	FALSE	Rv2624c	-	Universal stress protein family protein	NE
MMARE11_25900	-	PE family protein	6	0	0	6	0	0.8333	322.2	NE	MMAR_2670	FALSE	Rv1788	PE18	PE family protein PE18	GA
MMARE11_40960	-	hypothetical protein	6	0	0	6	0	0.8333	150.8	NE	MMAR_4281	FALSE	Rv1171	-	hypothetical protein	NE
MMARE11_05250	-	muconolactone Delta-isomerase family protein	3	0	0	3	0	0.6667	43.5	NE	MMAR_0568	FALSE	Rv0316	-	Possible muconolactone isomerase	NE
MMARE11_08670	-	NAD(P)/FAD-dependent oxidoreductase	32	0	0	32	0	0.9062	138.59	NE	MMAR_0917	FALSE	Rv0565c	-	Probable monooxygenase	NE
MMARE11_14670	-	cellulase family glycosylhydrolase	19	0	0	19	0	1	175.74	NE	MMAR_1554	FALSE	Rv3096	-	hypothetical protein	GA
MMARE11_24440	-	PPE family protein	15	0	0	15	0	0.8667	424.46	NE	MMAR_2516	FALSE	Rv1705c	PPE22	PPE family protein PPE22	NE
MMARE11_25650	-	carboxymuconolactone decarboxylase family protein	4	0	0	4	0	1	234.5	NE	MMAR_2644	FALSE	Rv1767	-	hypothetical protein	NE
MMARE11_30170	-	RecB family exonuclease	19	0	0	19	0	0.9474	193.33	NE	MMAR_3095	FALSE	Rv2119	-	hypothetical protein	NE
MMARE11_36010	-	polyketide synthase	17	0	0	17	0	0.7059	24.17	NE	MMAR_3694	TRUE	Rv2382c	mbtC	Polyketide synthetase MbtC (polyketide synthase)	NE
MMARE11_36260	-	hypothetical protein	4	0	0	4	0	0.75	60.67	NE	MMAR_3719	FALSE	Rv2401A	-	Possible conserved membrane protein	Uncertain
MMARE11_43500	-	enoyl-CoA hydratase family protein	6	0	0	6	0	1	133.17	NE	MMAR_4536	FALSE	Rv0971c	echA7	Probable enoyl-CoA hydratase EchA7 (enoyl hydrase) (unsaturated acyl-CoA hydratase) (crotonase)	NE
MMARE11_44640	-	NAD(P)/FAD-dependent oxidoreductase	23	0	0	23	0	0.8261	200.42	NE	MMAR_4639	FALSE	Rv0897c	-	Probable oxidoreductase	NE
MMARE11_44700	-	VOC family protein	7	0	0	7	0	1	82.43	NE	MMAR_4645	FALSE	Rv0887c	-	hypothetical protein	NE
MMARE11_51710	-	GreA/GreB family elongation factor	4	0	0	4	0	1	318.25	NE	MMAR_5350	FALSE	Rv3788	-	Hypothetical protein	GA
MMARE11_09780	mftG	mycofactocin system GMC family oxidoreductase MftG	18	0	0	18	0	0.5556	36.5	NE	MMAR_1025	TRUE	Rv0697	-	Probable dehydrogenase	GD
MMARE11_00900	-	type I polyketide synthase	129	0	0	129	0	0.7984	77.62	NE	MMAR_0101	FALSE
MMARE11_00940	-	2TM domain-containing protein	5	0	0	5	0	0.8	81	NE	MMAR_0105	FALSE
MMARE11_01540	-	aspartate aminotransferase family protein	21	0	0	21	0	0.5238	57.36	NE	MMAR_0167	FALSE
MMARE11_01570	-	hypothetical protein	18	0	0	18	0	0.8333	90.47	NE	MMAR_0170	FALSE
MMARE11_01880	-	TetR family transcriptional regulator	6	0	0	6	0	0.8333	231.4	NE	MMAR_0204	FALSE
MMARE11_03660	-	NAD(P)/FAD-dependent oxidoreductase	30	0	0	30	0	0.7667	47.26	NE	MMAR_0403	FALSE
MMARE11_04330	-	crotonase/enoyl-CoA hydratase family protein	8	0	0	8	0	1	115.12	NE	MMAR_0471	FALSE
MMARE11_06820	-	TetR/AcrR family transcriptional regulator	17	0	0	17	0	1	208.76	NE	MMAR_5559	FALSE
MMARE11_08560	-	hypothetical protein	22	0	0	22	0	0.8182	102.94	NE	MMAR_0906	FALSE
MMARE11_12590	-	rubredoxin	4	0	0	4	0	0.75	228	NE	MMAR_1293	FALSE
MMARE11_25290	-	APC family permease	28	0	0	28	0	0.9286	181.73	NE	MMAR_2609	FALSE
MMARE11_25660	-	PE family protein	23	0	0	23	0	0.6957	164.94	NE	MMAR_2645	FALSE
MMARE11_27310	-	metal-dependent hydrolase	16	0	0	16	0	1	177.69	NE	MMAR_2810	FALSE
MMARE11_27440	-	hypothetical protein	3	0	0	3	0	1	149.33	NE	MMAR_2823	FALSE
MMARE11_28430	-	class I SAM-dependent methyltransferase	9	0	0	9	0	0.7778	60.71	NE	MMAR_2922	FALSE
MMARE11_38530	-	hypothetical protein	9	0	0	9	0	1	166.33	NE	MMAR_4045	FALSE
MMARE11_41400	-	transposase	19	0	0	19	0	1	186.95	NE	MMAR_4323	FALSE
MMARE11_43160	-	WecB/TagA/CpsF family glycosyltransferase	10	0	0	10	0	1	167.5	NE	MMAR_4502	FALSE
MMARE11_45500	-	phospholipase C	27	0	0	27	0	0.7407	98.45	NE	MMAR_4722	FALSE
MMARE11_52310	-	hypothetical protein	4	0	0	4	0	1	193.5	NE	MMAR_5548	FALSE
MMARE11_39570	-	ABC transporter ATP-binding protein/permease	20	0	0	20	0	0.9	113.78	NE	MMAR_4147	FALSE	Rv1273c	-	Probable drugs-transport transmembrane ATP-binding protein ABC transporter	NE
MMARE11_42170	-	alpha/beta-hydrolase family protein	28	0	0	28	0	1	259.61	NE	MMAR_4397	FALSE	Rv1069c	-	hypothetical protein	NE
MMARE11_04950	-	PPE family protein	19	0	0	19	0	0.8421	220.31	NE	MMAR_0538	FALSE	Rv0280	PPE3	PPE family protein PPE3	NE
MMARE11_00070	-	DUF3566 domain-containing protein	13	1	0	0	12	0.7692	188.6	GA	MMAR_0007	FALSE	Rv0007	-	Possible conserved membrane protein	NE
MMARE11_10140	-	class I SAM-dependent methyltransferase	11	0	0	11	0	0.8182	126.56	NE	MMAR_1057	FALSE	Rv1729c	-	Possible S-adenosylmethionine-dependent methyltransferase	NE
MMARE11_16690	rsmD	16S rRNA (guanine(966)-N(2))-methyltransferase RsmD	6	0	0	6	0	0.8333	91.4	NE	MMAR_1750	FALSE	Rv2966c	-	Possible methyltransferase (methylase)	NE
MMARE11_12760	-	Rv3235 family protein	5	0	0	5	0	0.8	164	NE	MMAR_1310	FALSE	Rv3235	-	Hypothetical alanine arginine proline rich protein	NE
MMARE11_50360	egtC	ergothioneine biosynthesis protein EgtC	10	0	0	10	0	1	46.9	NE	MMAR_5213	FALSE	Rv3702c	-	hypothetical protein	NE
MMARE11_02080	-	TetR/AcrR family transcriptional regulator	7	0	0	7	0	0.8571	108.83	NE	MMAR_0224	FALSE	Rv0078	-	Probable transcriptional regulatory protein	NE
MMARE11_46290	-	class I SAM-dependent methyltransferase	14	0	0	14	0	0.9286	117.23	NE	MMAR_4799	FALSE	Rv0839	-	hypothetical protein	NE
MMARE11_27590	-	MPT63 family protein	10	0	0	10	0	0.9	170.11	NE	MMAR_2839	FALSE	Rv1926c	mpt63	Immunogenic protein Mpt63 (antigen Mpt63/MPB63) (16 kDa immunoprotective extracellular protein)	GA
MMARE11_38010	-	hypothetical protein	15	0	0	15	0	0.8667	32.62	NE	MMAR_3994	FALSE	Rv1363c	-	Possible membrane protein	NE
MMARE11_41860	-	DUF4245 domain-containing protein	11	0	0	11	0	1	206.27	NE	MMAR_4366	FALSE	Rv1100	-	hypothetical protein	NE
MMARE11_03160	-	cytochrome P450	16	0	0	16	0	0.9375	122.2	NE	MMAR_0346	FALSE	Rv0136	cyp138	Probable cytochrome P450 138 Cyp138	NE
MMARE11_04270	-	crotonase/enoyl-CoA hydratase family protein	6	0	0	6	0	0.3333	23	NE	MMAR_0465	FALSE	Rv0222	echA1	Probable enoyl-CoA hydratase EchA1 (enoyl hydrase) (unsaturated acyl-CoA hydratase) (crotonase)	NE
MMARE11_04540	-	DUF2613 domain-containing protein	3	0	0	3	0	0.6667	77	NE	MMAR_0497	FALSE	Rv0236A	-	Small secreted protein	NE
MMARE11_10010	-	DUF4436 domain-containing protein	16	0	0	16	0	1	179.19	NE	MMAR_1044	FALSE	Rv0713	-	Probable conserved transmembrane protein	NE
MMARE11_17040	mutM	DNA-formamidopyrimidine glycosylase	11	0	0	11	0	0.8182	155.78	NE	MMAR_1783	FALSE	Rv2924c	fpg	Probable formamidopyrimidine-DNA glycosylase Fpg (FAPY-DNA glycosylase)	NE
MMARE11_17150	glnB	nitrogen regulatory protein P-II	5	0	0	5	0	1	49.2	NE	MMAR_1788	FALSE	Rv2919c	glnB	Probable nitrogen regulatory protein P-II GlnB	NE
MMARE11_35240	-	sugar ABC transporter permease	14	0	0	14	0	0.8571	105.67	NE	MMAR_3617	FALSE	Rv2316	uspA	Probable sugar-transport integral membrane protein ABC transporter UspA	NE
MMARE11_10420	infA	translation initiation factor IF-1	8	8	0	0	0	0.25	2	ES	MMAR_1085	FALSE	Rv3462c	infA	Probable translation initiation factor if-1 InfA	GD
MMARE11_31010	-	hypothetical protein	13	0	13	0	0	0.1538	2.5	GD	MMAR_3201	TRUE	Rv2164c	-	Probable conserved proline rich membrane protein	GD
MMARE11_04400	-	PE family protein	16	0	0	16	0	0.75	151	NE	MMAR_0478	FALSE
MMARE11_05400	-	TIM barrel protein	8	0	0	8	0	0.75	112.5	NE	MMAR_0583	FALSE
MMARE11_08170	-	glutathione S-transferase N-terminal domain-containing protein	4	0	0	4	0	0.75	136.67	NE	MMAR_0867	FALSE
MMARE11_13890	-	DUF6285 domain-containing protein	3	0	0	3	0	1	88.33	NE	MMAR_1489	FALSE
MMARE11_14530	-	hypothetical protein	3	0	0	3	0	1	171.67	NE	MMAR_5566	FALSE
MMARE11_14650	-	hypothetical protein	2	0	0	2	0	1	237.5	NE	MMAR_1552	FALSE
MMARE11_17070	-	transglutaminase family protein	19	0	0	19	0	0.8421	115.94	NE		FALSE
MMARE11_18620	-	TetR/AcrR family transcriptional regulator	7	0	0	7	0	1	89	NE	MMAR_1934	FALSE
MMARE11_22570	rfbH	lipopolysaccharide biosynthesis protein RfbH	23	0	0	23	0	0.913	61.67	NE	MMAR_2335	FALSE
MMARE11_24380	-	EboA domain-containing protein	22	0	0	22	0	0.7273	46.81	NE	MMAR_2510	FALSE
MMARE11_28440	-	prenyltransferase	13	0	4	9	0	0.4615	39	NE	MMAR_2923	FALSE
MMARE11_30600	-	hypothetical protein	35	0	0	35	0	0.7714	58.07	NE		FALSE
MMARE11_32220	-	SRPBCC family protein	17	0	0	17	0	0.8235	109.93	NE	MMAR_3321	FALSE
MMARE11_33490	-	hypothetical protein	8	0	0	8	0	0.875	54.57	NE	MMAR_3442	FALSE
MMARE11_35880	-	alpha/beta fold hydrolase	13	0	0	13	0	0.7692	55.1	NE	MMAR_3680	FALSE
MMARE11_37720	-	aldehyde dehydrogenase	20	0	0	20	0	0.75	83.2	NE	MMAR_3965	FALSE
MMARE11_38090	-	SDR family NAD(P)-dependent oxidoreductase	13	0	0	13	0	0.6154	66.12	NE	MMAR_4002	FALSE
MMARE11_38360	-	GntR family transcriptional regulator	14	0	0	14	0	0.8571	83.75	NE	MMAR_4029	FALSE
MMARE11_40300	-	PPE family protein	40	0	0	40	0	0.775	196.61	NE	MMAR_4218	FALSE
MMARE11_40360	-	PE family protein	18	0	0	18	0	0.8889	111.12	NE	MMAR_4224	FALSE
MMARE11_44020	-	terminase family protein	15	0	0	15	0	0.9333	133.71	NE	MMAR_1945	FALSE
MMARE11_45280	-	hypothetical protein	9	0	0	9	0	0.8889	129.5	NE	MMAR_4702	FALSE
MMARE11_45710	-	carboxymuconolactone decarboxylase family protein	6	0	0	6	0	1	106	NE	MMAR_4743	FALSE
MMARE11_50080	-	SpoIIE family protein phosphatase	8	0	0	8	0	0.875	126.57	NE	MMAR_5185	FALSE
MMARE11_50690	-	hypothetical protein	15	0	0	15	0	0.8	43.67	NE	MMAR_5248	FALSE
MMARE11_03830	-	hypothetical protein	9	0	0	9	0	0.7778	85.86	NE	MMAR_0420	FALSE	Rv0177	-	Probable conserved Mce associated protein	NE
MMARE11_37110	-	acyl-CoA thioesterase	6	0	0	6	0	1	80.17	NE	MMAR_3828	FALSE	Rv2475c	-	hypothetical protein	NE
MMARE11_07440	-	cyclopropane mycolic acid synthase family methyltransferase	22	0	0	22	0	1	237	NE	MMAR_0794	FALSE	Rv0469	umaA	Possible mycolic acid synthase UmaA	NE
MMARE11_10270	secY	preprotein translocase subunit SecY	28	27	0	1	0	0.0357	64	ES	MMAR_1070	TRUE	Rv0732	secY	Probable preprotein translocase SecY	ES
MMARE11_49780	-	ABC transporter substrate-binding protein	27	0	0	27	0	0.8519	137.22	NE	MMAR_5154	FALSE	Rv3666c	dppA	Probable periplasmic dipeptide-binding lipoprotein DppA	NE
MMARE11_30910	-	cell division protein FtsQ/DivIB	12	0	11	1	0	0.25	72	GD	MMAR_3191	FALSE	Rv2151c	ftsQ	Possible cell division protein FtsQ	ES
MMARE11_35790	-	decaprenyl diphosphate synthase	16	14	0	2	0	0.125	94.5	ES	MMAR_3671	FALSE	Rv2361c	-	Long (C50) chain Z-isoprenyl diphosphate synthase (Z-decaprenyl diphosphate synthase)	ES
MMARE11_08900	galT	galactose-1-phosphate uridylyltransferase	16	0	0	16	0	0.8125	59.62	NE	MMAR_0940	FALSE	Rv0618	galTa	Probable galactose-1-phosphate uridylyltransferase GalTa [first part]	NE
MMARE11_06210	-	hypothetical protein	11	0	0	11	0	0.9091	126.1	NE	MMAR_0671	FALSE	Rv0361	-	Probable conserved membrane protein	NE
MMARE11_42230	-	patatin family protein	9	0	0	9	0	1	91	NE	MMAR_4403	FALSE	Rv1063c	-	hypothetical protein	NE
MMARE11_40440	fadD6	long-chain-acyl-CoA synthetase FadD6	30	0	0	30	0	1	237.6	NE	MMAR_4232	FALSE	Rv1206	fadD6	Probable fatty-acid-CoA ligase FadD6 (fatty-acid-CoA synthetase) (fatty-acid-CoA synthase)	NE
MMARE11_31970	-	alpha/beta hydrolase	29	0	0	29	0	0.931	134.37	NE	MMAR_3295	FALSE	Rv2223c	-	Probable exported protease	NE
MMARE11_27460	-	SRPBCC family protein	8	0	0	8	0	1	234.38	NE	MMAR_2825	FALSE	Rv1919c	-	hypothetical protein	NE
MMARE11_17260	rpsP	30S ribosomal protein S16	5	0	5	0	0	0.2	16	GD	MMAR_1799	FALSE	Rv2909c	rpsP	30S ribosomal protein S16 RpsP	GD
MMARE11_09490	-	neutral/alkaline ceramidase	27	0	0	27	0	0.9259	269.48	NE	MMAR_0997	FALSE	Rv0669c	-	Possible hydrolase	NE
MMARE11_29970	-	Xaa-Pro peptidase family protein	27	0	0	27	0	0.7037	109.16	NE	MMAR_3075	FALSE	Rv2089c	pepE	Dipeptidase PepE	NE
MMARE11_38870	-	adenylate/guanylate cyclase domain-containing protein	12	0	0	12	0	1	245.83	NE	MMAR_4078	FALSE	Rv1318c	-	Possible adenylate cyclase (ATP pyrophosphate-lyase) (adenylyl cyclase)	NE
MMARE11_15970	-	hypothetical protein	8	0	0	8	0	0.75	79.5	NE	MMAR_1676	FALSE	Rv3032A	-	hypothetical protein	NE
MMARE11_17300	-	lipoprotein lppW precursor	9	0	0	9	0	0.7778	61.86	NE	MMAR_1803	FALSE	Rv2905	lppW	Probable conserved alanine rich lipoprotein LppW	NE
MMARE11_18500	rpsO	30S ribosomal protein S15	4	0	0	4	0	0.25	14	NE	MMAR_1922	FALSE	Rv2785c	rpsO	30S ribosomal protein S15 RpsO	NE
MMARE11_20910	-	secondary thiamine-phosphate synthase enzyme YjbQ	4	0	0	4	0	0.5	130.5	NE	MMAR_2169	FALSE	Rv2556c	-	hypothetical protein	NE
MMARE11_32190	-	hypothetical protein	4	0	0	4	0	1	182.75	NE	MMAR_3318	FALSE	Rv2237A	-	hypothetical protein	NE
MMARE11_35780	-	hypothetical protein	8	0	0	8	0	1	203.25	NE	MMAR_3670	FALSE	Rv2360c	-	hypothetical protein	NE
MMARE11_41420	-	PPE family protein	18	0	0	18	0	0.8333	182.2	NE	MMAR_4324	FALSE	Rv3125c	PPE49	PPE family protein PPE49	NE
MMARE11_49370	-	LLM class flavin-dependent oxidoreductase	19	0	0	19	0	0.9474	125.61	NE	MMAR_5115	FALSE	Rv3618	-	Possible monooxygenase	NE
MMARE11_07530	-	DUF2993 domain-containing protein	7	0	0	7	0	0.1429	153	NE	MMAR_0804	FALSE	Rv0479c	-	Probable conserved membrane protein	ES
MMARE11_18810	-	dihydrofolate reductase	6	5	0	1	0	0.1667	71	ES	MMAR_1957	FALSE	Rv2763c	dfrA	Dihydrofolate reductase DfrA (DHFR) (tetrahydrofolate dehydrogenase)	GD
MMARE11_31460	-	cytochrome c oxidase subunit II	16	13	0	3	0	0.3125	28.8	ES	MMAR_3244	TRUE	Rv2200c	ctaC	Probable transmembrane cytochrome C oxidase (subunit II) CtaC	GD
MMARE11_39060	-	L-threonylcarbamoyladenylate synthase	6	3	0	3	0	0.5	39	NE	MMAR_4096	FALSE	Rv1301	-	hypothetical protein	GD
MMARE11_49600	topA	type I DNA topoisomerase	40	34	0	6	0	0.2	18.25	ES	MMAR_5138	TRUE	Rv3646c	topA	DNA topoisomerase I TopA (omega-protein) (relaxing enzyme) (untwisting enzyme) (swivelase) (type I DNA topoisomerase) (nicking-closing enzyme) (TOPO I)	ES
MMARE11_51940	glf	UDP-galactopyranose mutase	35	34	0	1	0	0.0571	33.5	ES	MMAR_5373	TRUE	Rv3809c	glf	UDP-galactopyranose mutase Glf (UDP-GALP mutase) (NAD+-flavin adenine dinucleotide-requiring enzyme)	ES
MMARE11_01600	-	acyl carrier protein	1	0	0	1	0	1	17	NE	MMAR_0173	FALSE
MMARE11_01890	-	FAD-binding protein	29	0	0	29	0	0.931	133.63	NE	MMAR_0205	FALSE
MMARE11_02900	-	hypothetical protein	5	0	0	5	0	1	245.6	NE	MMAR_0320	FALSE
MMARE11_14150	-	PPE family protein	21	0	11	10	0	0.4762	19.8	GD		FALSE
MMARE11_17900	hypF	carbamoyltransferase HypF	27	0	0	27	0	0.8519	74.52	NE	MMAR_1862	FALSE
MMARE11_25450	-	alpha/beta fold hydrolase	29	0	0	29	0	0.8966	104.77	NE	MMAR_2626	FALSE
MMARE11_27650	-	peroxiredoxin	10	0	0	10	0	1	101.6	NE	MMAR_2845	FALSE
MMARE11_30560	-	tetratricopeptide repeat protein	51	0	0	51	0	0.7843	66.72	NE		FALSE
MMARE11_30660	-	integrase core domain-containing protein	8	0	0	8	0	1	102	NE		FALSE
MMARE11_31780	-	RNA polymerase sigma factor	9	0	0	9	0	0.7778	154.71	NE	MMAR_3276	FALSE
MMARE11_32830	-	hypothetical protein	17	0	0	17	0	0.9412	144.94	NE	MMAR_3382	FALSE
MMARE11_34590	-	DUF4349 domain-containing protein	37	0	0	37	0	0.8649	109	NE	MMAR_3543	FALSE
MMARE11_42190	-	PE family protein	28	0	0	28	0	0.6786	95.74	NE	MMAR_4399	FALSE
MMARE11_42640	-	hypothetical protein	8	0	0	8	0	0.875	124.57	NE	MMAR_4437	FALSE
MMARE11_44120	-	HNH endonuclease	19	0	0	19	0	0.8947	227.76	NE		FALSE
MMARE11_45520	-	amidohydrolase family protein	26	0	0	26	0	0.7308	131.74	NE	MMAR_4724	FALSE
MMARE11_45590	-	OB-fold domain-containing protein	19	0	0	19	0	0.8947	179.41	NE	MMAR_4731	FALSE
MMARE11_46540	-	DEAD/DEAH box helicase	8	0	0	8	0	0.875	196.43	NE	MMAR_4824	FALSE
MMARE11_27370	-	metalloregulator ArsR/SmtB family transcription factor	5	0	0	5	0	0.8	175.75	NE	MMAR_2816	FALSE	Rv2034	-	ArsR repressor protein	NE
MMARE11_36540	-	histidine phosphatase family protein	4	0	0	4	0	0.75	63.67	NE	MMAR_3747	FALSE	Rv2419c	gpgP	Glucosyl-3-phosphoglycerate phosphatase GpgP	NE
MMARE11_50580	-	FAD-binding oxidoreductase	37	0	0	37	0	0.8378	253.97	NE	MMAR_5235	FALSE	Rv3719	-	hypothetical protein	NE
MMARE11_47990	-	ABC transporter permease	7	0	0	7	0	0.7143	108	NE	MMAR_4989	FALSE	Rv3501c	yrbE4A	Conserved integral membrane protein YrbE4A Possible ABC transporter	NE
MMARE11_44660	-	NAD(P)/FAD-dependent oxidoreductase	32	0	0	32	0	0.8438	254.04	NE	MMAR_4641	FALSE	Rv0892	-	Probable monooxygenase	NE
MMARE11_39620	-	LppX_LprAFG lipoprotein	10	0	0	10	0	1	149.6	NE	MMAR_4152	FALSE	Rv1270c	lprA	Possible lipoprotein LprA	NE
MMARE11_00470	-	DUF5631 domain-containing protein	13	0	0	13	0	0.8462	104.45	NE	MMAR_0048	FALSE	Rv0029	-	hypothetical protein	NE
MMARE11_03270	-	class I SAM-dependent methyltransferase	11	0	0	11	0	1	266.45	NE	MMAR_0357	FALSE	Rv0146	-	Possible S-adenosylmethionine-dependent methyltransferase	GA
MMARE11_21730	opcA	glucose-6-phosphate dehydrogenase assembly protein OpcA	5	0	0	5	0	1	138.6	NE	MMAR_2251	FALSE	Rv1446c	opcA	Putative OXPP cycle protein OpcA	NE
MMARE11_31560	-	MFS transporter	22	0	0	22	0	0.8636	231.89	NE	MMAR_3254	FALSE	Rv2209	-	Probable conserved integral membrane protein	GA
MMARE11_41470	-	DUF3556 domain-containing protein	24	0	0	24	0	0.875	84.71	NE	MMAR_4329	FALSE	Rv1132	-	hypothetical protein	NE
MMARE11_24240	-	tetratricopeptide repeat protein	6	0	0	6	0	0.8333	54.4	NE	MMAR_2496	FALSE	Rv1691	-	hypothetical protein	NE
MMARE11_08860	-	arylsulfatase	42	0	0	42	0	0.881	173.14	NE	MMAR_0936	FALSE	Rv0711	atsA	Possible arylsulfatase AtsA (aryl-sulfate sulphohydrolase) (arylsulphatase)	NE
MMARE11_08910	-	galactokinase	8	0	0	8	0	0.75	45.83	NE	MMAR_0941	FALSE	Rv0620	galK	Probable galactokinase GalK (galactose kinase)	NE
MMARE11_17690	-	GNAT family N-acetyltransferase	7	0	0	7	0	0.8571	126.5	NE	MMAR_1839	FALSE	Rv2867c	-	GCN5-related N-acetyltransferase	NE
MMARE11_18700	-	PPE family protein	17	0	0	17	0	0.9412	198.31	NE	MMAR_1947	FALSE	Rv2770c	PPE44	PPE family protein PPE44	NE
MMARE11_20240	-	helix-turn-helix domain-containing protein	3	0	0	3	0	1	21.67	NE	MMAR_2081	FALSE	Rv2621c	-	Possible transcriptional regulatory protein	NE
MMARE11_22160	-	SPFH/Band 7/PHB domain protein	13	0	0	13	0	1	196.69	NE	MMAR_2294	FALSE	Rv1488	-	Possible exported conserved protein	NE
MMARE11_39640	-	C39 family peptidase	7	0	0	7	0	1	100	NE	MMAR_4154	FALSE	Rv1268c	-	Hypothetical protein	NE
MMARE11_41590	-	adenylate/guanylate cyclase domain-containing protein	9	0	0	9	0	0.6667	82	NE	MMAR_4340	FALSE	Rv1120c	-	hypothetical protein	NE
MMARE11_43450	-	DUF1446 domain-containing protein	23	0	0	23	0	0.913	143.71	NE	MMAR_4531	FALSE	Rv0976c	-	hypothetical protein	NE
MMARE11_49900	-	RidA family protein	8	0	0	8	0	0.875	141.14	NE	MMAR_5166	FALSE	Rv3678c	-	hypothetical protein	NE
MMARE11_52240	-	hypothetical protein	3	0	0	3	0	1	90.67	NE	MMAR_5402	FALSE	Rv3852	hns	Possible histone-like protein Hns	NE
MMARE11_05020	-	PPE family protein	21	19	2	0	0	0.0952	13	ES	MMAR_0545	TRUE	Rv0286	PPE4	PPE family protein PPE4	ES
MMARE11_12250	-	biotin--[acetyl-CoA-carboxylase] ligase	7	0	0	7	0	0.2857	92.5	NE	MMAR_1257	FALSE	Rv3279c	birA	Possible bifunctional protein BirA: biotin operon repressor + biotin--[acetyl-CoA-carboxylase] synthetase (biotin--protein ligase)	ES
MMARE11_21240	gmk	guanylate kinase	5	0	5	0	0	0.2	3	GD	MMAR_2202	FALSE	Rv1389	gmk	Probable guanylate kinase Gmk	ES
MMARE11_32410	-	acyl-CoA carboxylase subunit beta	15	15	0	0	0	0.2	1.33	ES	MMAR_3340	TRUE	Rv2247	accD6	Acetyl/propionyl-CoA carboxylase (beta subunit) AccD6	GD
MMARE11_00950	-	fused (3R)-hydroxyacyl-ACP dehydratase subunits HadA/HadB	18	0	0	18	0	0.8889	139.38	NE	MMAR_0106	FALSE
MMARE11_01550	-	hypothetical protein	13	0	0	13	0	0.7692	90.2	NE	MMAR_0168	FALSE
MMARE11_05520	-	haloacid dehalogenase-like hydrolase	36	0	0	0	36	1	241.72	GA		FALSE
MMARE11_11240	-	class I SAM-dependent methyltransferase	8	0	0	8	0	1	191.5	NE	MMAR_1164	FALSE
MMARE11_15430	-	hypothetical protein	6	0	0	6	0	0.6667	50.5	NE	MMAR_1622	FALSE
MMARE11_17850	hypD	hydrogenase formation protein HypD	14	0	0	14	0	0.7857	140.64	NE	MMAR_1857	FALSE
MMARE11_19750	-	alpha/beta hydrolase	5	0	0	5	0	0.8	134	NE	MMAR_2050	FALSE
MMARE11_24850	-	DUF5994 family protein	8	0	0	8	0	0.875	74.29	NE		FALSE
MMARE11_31940	-	PaaI family thioesterase	6	0	0	6	0	0.6667	192.5	NE	MMAR_3292	FALSE
MMARE11_32790	-	PPE domain-containing protein	36	0	0	36	0	0.6944	43.8	NE	MMAR_3379	FALSE
MMARE11_32820	-	SIR2 family protein	21	0	0	21	0	0.7143	56.47	NE	MMAR_3381	FALSE
MMARE11_34050	-	pyridoxamine 5'-phosphate oxidase family protein	5	0	0	5	0	1	143.8	NE	MMAR_3493	FALSE
MMARE11_34670	-	hypothetical protein	9	0	0	9	0	0.5556	60.2	NE	MMAR_3551	FALSE
MMARE11_39790	-	serine/threonine protein kinase	24	0	0	24	0	0.9167	121	NE	MMAR_4169	FALSE
MMARE11_43250	-	class I SAM-dependent methyltransferase	11	0	0	11	0	0.9091	151	NE	MMAR_4511	FALSE
MMARE11_43290	-	O-antigen ligase family protein	17	0	0	17	0	0.8824	179.93	NE	MMAR_4515	FALSE
MMARE11_45250	-	TetR/AcrR family transcriptional regulator	9	0	0	9	0	0.7778	48.14	NE	MMAR_4699	FALSE
MMARE11_45490	-	nitroreductase family protein	12	0	0	12	0	0.75	71.44	NE	MMAR_4721	FALSE
MMARE11_50680	-	hypothetical protein	6	0	0	6	0	0.8333	37.6	NE	MMAR_5247	FALSE
MMARE11_51601	-	PE family protein	37	0	0	37	0	0.8919	141.52	NE	MMAR_5341	FALSE
MMARE11_52170	-	hypothetical protein	6	0	0	6	0	1	404.17	NE	MMAR_5547	FALSE
MMARE11_52581	-	YbaB/EbfC family nucleoid-associated protein	3	0	0	3	0	1	120.33	NE	MMAR_5419	FALSE
MMARE11_23090	bioB	biotin synthase BioB	13	0	0	13	0	0.7692	142.1	NE	MMAR_2387	FALSE	Rv1589	bioB	Probable biotin synthetase BioB	NE
MMARE11_16890	-	ABC transporter permease	9	0	8	1	0	0.5556	22.6	GD	MMAR_1769	FALSE	Rv2938	drrC	Probable daunorubicin-dim-transport integral membrane protein ABC transporter DrrC	GA
MMARE11_20010	-	metalloregulator ArsR/SmtB family transcription factor	1	0	0	1	0	1	108	NE	MMAR_2058	FALSE	Rv2640c	-	Possible transcriptional regulatory protein (probably ArsR-family)	NE
MMARE11_05080	eccE	type VII secretion protein EccE	14	12	0	2	0	0.1429	33	ES	MMAR_0551	FALSE	Rv0292	eccE3	ESX conserved component EccE3 ESX-3 type VII secretion system protein Probable transmembrane protein	ES
MMARE11_25850	-	type VII secretion protein EccC	47	46	0	1	0	0.0851	10	ES	MMAR_2665	TRUE	Rv1783	eccC5	ESX conserved component EccC5 ESX-5 type VII secretion system protein	GD
MMARE11_10360	-	CoA-acylating methylmalonate-semialdehyde dehydrogenase	20	0	0	20	0	0.95	189.58	NE	MMAR_1079	FALSE	Rv0753c	mmsA	Probable methylmalonate-semialdehyde dehydrogenase MmsA (methylmalonic acid semialdehyde dehydrogenase) (MMSDH)	NE
MMARE11_14510	-	PecA family PE domain-processing aspartic protease	36	0	0	36	0	1	199.61	NE	MMAR_1538	FALSE	Rv2519	PE26	PE family protein PE26	NE
MMARE11_52140	-	bacterioferritin	7	0	0	7	0	1	171.71	NE	MMAR_5393	FALSE	Rv3841	bfrB	Bacterioferritin BfrB	NE
MMARE11_15550	-	cytochrome P450	27	0	0	27	0	1	162.19	NE	MMAR_1634	FALSE	Rv3059	cyp136	Probable cytochrome P450 136 Cyp136	GA
MMARE11_39510	-	GMC family oxidoreductase N-terminal domain-containing protein	27	0	0	27	0	0.8889	69.88	NE	MMAR_4141	FALSE	Rv1279	-	Probable dehydrogenase FAD flavoprotein GMC oxidoreductase	NE
MMARE11_00460	-	DUF2694 family protein	3	0	0	3	0	1	138.67	NE	MMAR_0047	FALSE	Rv0028	-	hypothetical protein	NE
MMARE11_32550	-	SDR family oxidoreductase	15	0	0	15	0	0.7333	32.27	NE	MMAR_3355	FALSE	Rv2263	-	Possible oxidoreductase	NE
MMARE11_51140	-	prephenate dehydrogenase	9	8	0	1	0	0.1111	33	ES	MMAR_5297	FALSE	Rv3754	tyrA	Prephenate dehydrogenase TyrA (PDH) (hydroxyphenylpyruvate synthase)	ES
MMARE11_18660	dapB	4-hydroxy-tetrahydrodipicolinate reductase	9	0	9	0	0	0.3333	1	GD	MMAR_1938	FALSE	Rv2773c	dapB	Dihydrodipicolinate reductase DapB (DHPR)	ES
MMARE11_26670	-	acetyl-CoA acetyltransferase	21	0	0	21	0	0.8571	185.61	NE	MMAR_2746	FALSE	Rv1867	-	hypothetical protein	NE
MMARE11_53090	-	hypothetical protein	9	0	0	9	0	1	116.44	NE	MMAR_5480	FALSE	Rv3916c	-	hypothetical protein	NE
MMARE11_51100	-	hypothetical protein	8	0	0	8	0	1	89.88	NE	MMAR_5293	FALSE	Rv3748	-	hypothetical protein	NE
MMARE11_08320	-	NAD-dependent epimerase/dehydratase family protein	16	0	0	16	0	0.9375	195.93	NE	MMAR_0882	FALSE	Rv0536	galE3	Probable UDP-glucose 4-epimerase GalE3 (galactowaldenase) (UDP-galactose 4-epimerase) (uridine diphosphate galactose 4-epimerase) (uridine diphospho-galactose 4-epimerase)	NE
MMARE11_16970	fadD26	long-chain-fatty-acid--AMP ligase FAAL26/FadD26	28	0	0	28	0	1	240.57	NE	MMAR_1777	FALSE	Rv2930	fadD26	Fatty-acid-AMP ligase FadD26 (fatty-acid-AMP synthetase) (fatty-acid-AMP synthase)	NE
MMARE11_26660	-	CoA transferase	34	0	0	34	0	0.8529	131.24	NE	MMAR_2745	FALSE	Rv1866	-	hypothetical protein	NE
MMARE11_35450	-	NarK/NasA family nitrate transporter	23	0	0	23	0	0.7826	77.94	NE	MMAR_3637	FALSE	Rv2329c	narK1	Probable nitrite extrusion protein 1 NarK1 (nitrite facilitator 1)	NE
MMARE11_46910	-	sterol carrier family protein	2	0	0	0	2	1	321	GA	MMAR_4882	FALSE	Rv0807	-	hypothetical protein	NE
MMARE11_13310	-	ATP-dependent DNA helicase UvrD2	26	22	0	4	0	0.1154	154.67	ES	MMAR_1364	TRUE	Rv3198c	uvrD2	Probable ATP-dependent DNA helicase II UvrD2	ESD
MMARE11_17320	lepB	signal peptidase I	11	0	10	1	0	0.1818	11.5	GD	MMAR_1805	FALSE	Rv2903c	lepB	Probable signal peptidase I LepB (SPASE I) (leader peptidase I)	ES
MMARE11_43020	-	aminodeoxychorismate synthase component I	17	16	0	1	0	0.2353	10	ES	MMAR_4488	TRUE	Rv1005c	pabB	Probable para-aminobenzoate synthase component I PABD	ES
MMARE11_51850	pks13	polyketide synthase Pks13	62	61	0	1	0	0.0323	33	ES	MMAR_5364	TRUE	Rv3800c	pks13	Polyketide synthase Pks13	ES
MMARE11_11340	-	FHA domain-containing protein	21	0	0	21	0	0.8571	203.56	NE	MMAR_1174	FALSE
MMARE11_12830	-	acetyl-CoA C-acyltransferase	9	0	0	9	0	0.6667	97	NE	MMAR_1317	FALSE
MMARE11_17930	-	hypothetical protein	19	0	0	19	0	0.7895	32.67	NE	MMAR_1865	FALSE
MMARE11_17990	hypB	hydrogenase nickel incorporation protein HypB	11	0	0	11	0	1	117.27	NE	MMAR_1871	FALSE
MMARE11_22180	-	nitroreductase family deazaflavin-dependent oxidoreductase	10	0	0	10	0	0.9	234.56	NE	MMAR_2296	FALSE
MMARE11_22310	-	nucleotide sugar dehydrogenase	19	0	1	18	0	0.8947	28	NE	MMAR_2309	FALSE
MMARE11_25890	-	PPE family protein	25	0	0	25	0	0.96	237.25	NE	MMAR_2669	FALSE
MMARE11_31640	-	ABC transporter permease	32	0	0	32	0	0.9375	94.83	NE	MMAR_3262	FALSE
MMARE11_31820	-	RraA family protein	9	0	0	9	0	0.6667	65.83	NE	MMAR_3280	FALSE
MMARE11_34780	-	nitroreductase/quinone reductase family protein	4	0	0	4	0	0.75	82.33	NE	MMAR_3562	FALSE
MMARE11_37520	-	MCE family protein	8	0	0	8	0	0.75	70	NE	MMAR_3867	FALSE
MMARE11_43130	-	DUF4239 domain-containing protein	14	0	0	14	0	0.7857	126	NE	MMAR_4499	FALSE
MMARE11_49210	-	PE family protein	23	0	0	23	0	0.8696	146.15	NE	MMAR_5099	FALSE
MMARE11_27550	-	fatty acyl-AMP ligase	33	0	0	33	0	0.9394	193.52	NE	MMAR_2835	FALSE	Rv1925	fadD31	Probable acyl-CoA ligase FadD31 (acyl-CoA synthetase) (acyl-CoA synthase)	GA
MMARE11_08410	-	inorganic phosphate transporter	12	0	0	12	0	0.9167	100.82	NE	MMAR_0891	FALSE	Rv0545c	pitA	Probable low-affinity inorganic phosphate transporter integral membrane protein PitA	NE
MMARE11_42810	-	TetR/AcrR family transcriptional regulator	7	0	0	7	0	1	267.14	NE	MMAR_4466	FALSE	Rv1019	-	Probable transcriptional regulatory protein (probably TetR-family)	NE
MMARE11_26510	-	SDR family oxidoreductase	4	0	0	4	0	1	153	NE	MMAR_2730	FALSE	Rv1856c	-	Possible oxidoreductase	GA
MMARE11_48010	-	ferredoxin	4	0	0	4	0	1	274.5	NE	MMAR_4991	FALSE	Rv3503c	fdxD	Probable ferredoxin FdxD	NE
MMARE11_11880	-	amidohydrolase	17	0	0	17	0	0.9412	160.5	NE	MMAR_1221	FALSE	Rv3305c	amiA1	Possible N-acyl-L-amino acid amidohydrolase AmiA1 (N-acyl-L-amino acid aminohydrolase)	NE
MMARE11_42050	mca	mycothiol conjugate amidase Mca	10	0	0	10	0	0.8	206.38	NE	MMAR_4385	FALSE	Rv1082	mca	Mycothiol conjugate amidase Mca (mycothiol S-conjugate amidase)	NE
MMARE11_26590	-	GlsB/YeaQ/YmgE family stress response membrane protein	5	0	0	5	0	1	108.8	NE	MMAR_2738	FALSE	Rv1861	-	Probable conserved transmembrane protein	NE
MMARE11_14800	-	DUF808 domain-containing protein	12	0	0	12	0	1	112.08	NE	MMAR_1567	FALSE	Rv3092c	-	Probable conserved integral membrane protein	NE
MMARE11_00450	-	ESX-1 secretion-associated protein	5	0	0	5	0	1	124.4	NE	MMAR_0046	FALSE	Rv0027	-	hypothetical protein	NE
MMARE11_09140	-	MBL fold metallo-hydrolase	10	0	0	10	0	0.9	191.56	NE	MMAR_0965	FALSE	Rv0634c	-	Possible glyoxalase II (hydroxyacylglutathione hydrolase) (GLX II)	NE
MMARE11_28090	-	hypothetical protein	4	0	0	4	0	1	123	NE	MMAR_2889	FALSE	Rv1973	-	Possible conserved Mce associated membrane protein	NE
MMARE11_35950	-	hypothetical protein	2	0	0	2	0	1	81.5	NE	MMAR_3688	FALSE	Rv2376c	cfp2	Low molecular weight antigen CFP2 (low molecular weight protein antigen 2) (CFP-2)	Uncertain
MMARE11_45720	-	aromatic ring-hydroxylating dioxygenase subunit alpha	29	0	0	29	0	1	173.38	NE	MMAR_4744	FALSE	Rv3161c	-	Possible dioxygenase	NE
MMARE11_36880	clpX	ATP-dependent Clp protease ATP-binding subunit ClpX	18	16	0	2	0	0.0556	146	ES	MMAR_3805	TRUE	Rv2457c	clpX	Probable ATP-dependent CLP protease ATP-binding subunit ClpX	ES
MMARE11_42760	-	septum formation initiator family protein	7	6	0	1	0	0.1429	47	ES	MMAR_4461	FALSE	Rv1024	-	Possible conserved membrane protein	ES
MMARE11_00080	-	methyltransferase domain-containing protein	12	0	0	12	0	0.6667	293.88	NE	MMAR_0008	FALSE
MMARE11_02580	-	DUF2236 domain-containing protein	16	0	0	16	0	0.9375	131.67	NE	MMAR_0288	FALSE
MMARE11_06790	-	adenylate/guanylate cyclase domain-containing response regulator	11	0	0	11	0	0.9091	362	NE	MMAR_0730	FALSE
MMARE11_11760	-	aldolase/citrate lyase family protein	20	0	0	20	0	0.9	139.67	NE	MMAR_1209	FALSE
MMARE11_13620	-	SDR family NAD(P)-dependent oxidoreductase	10	0	0	10	0	0.7	123.14	NE	MMAR_1395	FALSE
MMARE11_15360	-	hypothetical protein	5	0	0	5	0	1	111	NE		FALSE
MMARE11_25540	-	SDR family oxidoreductase	15	0	0	15	0	0.7333	214.27	NE	MMAR_2633	FALSE
MMARE11_31130	-	hydroxymethylglutaryl-CoA synthase	34	0	0	34	0	0.7647	39.42	NE	MMAR_3213	FALSE
MMARE11_31690	-	MmpS family transport accessory protein	20	0	0	20	0	0.85	94.29	NE	MMAR_3267	FALSE
MMARE11_32570	-	hypothetical protein	4	0	0	4	0	1	132.5	NE	MMAR_3357	FALSE
MMARE11_34260	-	SDR family NAD(P)-dependent oxidoreductase	9	0	0	9	0	0.8889	90.5	NE		FALSE
MMARE11_36100	-	MerR family transcriptional regulator	9	0	0	9	0	0.7778	69.57	NE	MMAR_3703	FALSE
MMARE11_36490	-	hypothetical protein	20	0	0	20	0	0.95	187.68	NE	MMAR_3742	FALSE
MMARE11_41350	-	PPE domain-containing protein	45	0	0	45	0	0.9333	154.17	NE	MMAR_4320	FALSE
MMARE11_42650	-	adenylate/guanylate cyclase domain-containing protein	21	0	0	21	0	0.8571	182	NE	MMAR_4438	FALSE
MMARE11_43010	-	RNA polymerase sigma-70 factor	14	0	0	14	0	1	180.86	NE	MMAR_4487	FALSE
MMARE11_44030	-	hypothetical protein	4	0	0	4	0	0.75	153.33	NE		FALSE
MMARE11_46080	-	helix-turn-helix domain-containing protein	6	0	0	6	0	0.8333	204.8	NE	MMAR_4779	FALSE
MMARE11_47730	-	hypothetical protein	9	0	0	9	0	1	414.33	NE	MMAR_4963	FALSE
MMARE11_43960	-	Nramp family divalent metal transporter	16	0	0	16	0	0.875	245.86	NE	MMAR_4584	FALSE	Rv0924c	mntH	Divalent cation-transport integral membrane protein MntH (BRAMP) (MRAMP)	NE
MMARE11_10700	-	alpha/beta hydrolase	10	0	0	10	0	0.9	58.67	NE	MMAR_1112	FALSE	Rv3438	-	hypothetical protein	GA
MMARE11_07280	-	crotonase/enoyl-CoA hydratase family protein	15	0	0	15	0	1	172.73	NE	MMAR_0778	FALSE	Rv0456c	echA2	enoyl-CoA hydratase EchA2 (enoyl hydrase) (unsaturated acyl-CoA hydratase) (crotonase)	NE
MMARE11_52030	-	hypothetical protein	3	0	0	3	0	1	18.33	NE	MMAR_5382	FALSE	Rv3819	-	hypothetical protein	NE
MMARE11_28890	-	AAA family ATPase	15	0	0	15	0	0.7333	121.36	NE	MMAR_2965	FALSE	Rv0212c	nadR	Possible transcriptional regulatory protein NadR (probably AsnC-family)	NE
MMARE11_12330	-	CoA transferase	12	0	0	12	0	1	220.5	NE	MMAR_1267	FALSE	Rv3272	-	hypothetical protein	NE
MMARE11_07290	-	prolyl oligopeptidase family protein	38	0	0	38	0	0.8421	149.38	NE	MMAR_0779	FALSE	Rv0457c	-	Probable peptidase	NE
MMARE11_40230	-	lytic murein transglycosylase	16	0	0	16	0	0.9375	161	NE	MMAR_4211	FALSE	Rv1230c	-	Possible membrane protein	NE
MMARE11_19660	msrB	peptide-methionine (R)-S-oxide reductase MsrB	8	0	0	8	0	0.75	134.5	NE	MMAR_2042	FALSE	Rv2674	msrB	Probable peptide methionine sulfoxide reductase MsrB (protein-methionine-R-oxide reductase) (peptide met(O) reductase)	GA
MMARE11_53020	-	hypothetical protein	28	27	0	1	0	0.0714	33.5	ES	MMAR_5473	TRUE	Rv3909	-	hypothetical protein	ES
MMARE11_20490	-	DUF4178 domain-containing protein	9	0	0	9	0	1	183.11	NE	MMAR_2108	FALSE	Rv2597	-	Probable membrane protein	GA
MMARE11_32580	-	Hsp70 family protein	24	0	0	24	0	0.8333	142.6	NE	MMAR_3358	FALSE	Rv2264c	-	Conserved hypothetical proline rich protein	NE
MMARE11_39890	-	nitroreductase family deazaflavin-dependent oxidoreductase	11	0	0	11	0	1	131.27	NE	MMAR_4178	FALSE	Rv1261c	-	hypothetical protein	NE
MMARE11_10610	-	type VII secretion-associated protein	4	0	0	4	0	1	58.75	NE	MMAR_1103	FALSE	Rv3446c	-	Hypothetical alanine and valine rich protein	NE
MMARE11_28550	-	cutinase family protein	10	0	0	10	0	1	126.6	NE	MMAR_2934	FALSE	Rv1984c	cfp21	Probable cutinase precursor CFP21	GA
MMARE11_13660	-	hypothetical protein	9	0	0	9	0	0.8889	237.38	NE	MMAR_1401	FALSE	Rv3162c	-	Possible integral membrane protein	NE
MMARE11_13110	-	AAA family ATPase	9	1	0	8	0	0.7778	169.57	NE	MMAR_1344	FALSE	Rv3213c	-	Possible SOJ/para-related protein	NE
MMARE11_16720	purU	formyltetrahydrofolate deformylase	10	0	0	10	0	0.9	35.22	NE	MMAR_1753	FALSE	Rv2964	purU	Probable formyltetrahydrofolate deformylase PurU (formyl-FH(4) hydrolase)	NE
MMARE11_17380	fdhD	formate dehydrogenase accessory sulfurtransferase FdhD	9	0	0	9	0	0.8889	105.5	NE	MMAR_1811	FALSE	Rv2899c	fdhD	Possible FdhD protein homolog	NE
MMARE11_17610	-	protein disulfide oxidoreductase	5	0	0	5	0	0.8	129.5	NE	MMAR_1831	FALSE	Rv2878c	mpt53	Soluble secreted antigen Mpt53 precursor	NE
MMARE11_18430	-	metallophosphoesterase	16	0	0	16	0	0.875	53.5	NE	MMAR_1915	FALSE	Rv2795c	-	hypothetical protein	NE
MMARE11_20780	-	SRPBCC family protein	7	0	0	7	0	0.7143	75	NE	MMAR_2156	FALSE	Rv2574	-	hypothetical protein	NE
MMARE11_26030	-	PPE family protein	22	0	0	22	0	0.9545	158.43	NE	MMAR_2683	FALSE	Rv1807	PPE31	PPE family protein PPE31	NE
MMARE11_27000	-	DUF4389 domain-containing protein	22	0	0	22	0	0.9091	147.25	NE	MMAR_2780	FALSE	Rv1888c	-	Possible transmembrane protein	NE
MMARE11_30140	-	hypothetical protein	4	0	0	4	0	1	265.5	NE	MMAR_3092	FALSE	Rv2116	lppK	Conserved lipoprotein LppK	NE
MMARE11_34570	-	TVP38/TMEM64 family protein	11	0	0	11	0	0.8182	155.44	NE	MMAR_3541	FALSE	Rv0625c	-	Probable conserved transmembrane protein	NE
MMARE11_42780	-	lytic murein transglycosylase	16	0	0	16	0	0.9375	128.93	NE	MMAR_4463	FALSE	Rv1022	lpqU	Probable conserved lipoprotein LpqU	NE
MMARE11_12530	manA	mannose-6-phosphate isomerase, class I	18	18	0	0	0	0	0	ES	MMAR_1287	TRUE	Rv3255c	manA	Probable mannose-6-phosphate isomerase ManA (phosphomannose isomerase) (phosphomannoisomerase) (PMI) (phosphohexoisomerase) (phosphohexomutase)	ES
MMARE11_12020	pstS	phosphate ABC transporter substrate-binding protein PstS	16	0	0	16	0	0.875	131.64	NE	MMAR_1234	FALSE
MMARE11_15170	-	DUF732 domain-containing protein	6	0	0	6	0	0.8333	102.4	NE	MMAR_1600	FALSE
MMARE11_15230	-	long-chain fatty acid--CoA ligase	20	0	0	20	0	0.95	60.21	NE	MMAR_1606	FALSE
MMARE11_24810	-	fatty acyl-AMP ligase	25	0	0	25	0	0.72	47.44	NE		FALSE
MMARE11_25380	-	amidohydrolase	18	0	0	18	0	0.7222	69.23	NE	MMAR_2618	FALSE
MMARE11_31680	-	MMPL family transporter	60	0	0	60	0	0.9667	233.1	NE	MMAR_3266	FALSE
MMARE11_33560	-	PE family protein	33	0	0	33	0	0.7576	144.84	NE		FALSE
MMARE11_35160	-	hypothetical protein	4	0	0	4	0	0.5	69	NE	MMAR_3610	FALSE
MMARE11_38410	-	acyl-CoA dehydrogenase family protein	16	0	0	16	0	0.75	61	NE	MMAR_4034	FALSE
MMARE11_40860	-	FAD-dependent monooxygenase	26	0	0	26	0	0.8077	67.52	NE	MMAR_4271	FALSE
MMARE11_44060	-	hypothetical protein	4	0	0	4	0	1	73	NE		FALSE
MMARE11_45400	-	CoA transferase	16	0	0	16	0	0.875	98.29	NE	MMAR_4713	FALSE
MMARE11_46260	-	TIGR03564 family F420-dependent LLM class oxidoreductase	11	0	0	11	0	0.7273	65.62	NE	MMAR_4796	FALSE
MMARE11_47720	-	TDT family transporter	15	0	0	15	0	0.9333	218.14	NE	MMAR_4962	FALSE
MMARE11_51110	-	hypothetical protein	5	0	0	5	0	1	98.4	NE		FALSE
MMARE11_52500	-	hypothetical protein	5	0	0	5	0	0.6	21.67	NE		FALSE
MMARE11_31260	-	glycosyltransferase 87 family protein	18	0	0	18	0	0.9444	194.65	NE	MMAR_3225	FALSE	Rv2181	-	Alpha(1->2)mannosyltransferase	GA
MMARE11_23760	-	PE family protein	15	0	0	15	0	0.8667	194.08	NE	MMAR_2453	FALSE	Rv1646	PE17	PE family protein PE17	NE
MMARE11_50560	-	Rv3717 family N-acetylmuramoyl-L-alanine amidase	13	0	0	13	0	0.9231	217.75	NE	MMAR_5233	FALSE	Rv3717	-	hypothetical protein	NE
MMARE11_15790	-	hydrogenase	10	0	0	10	0	0.9	65.56	NE	MMAR_1658	FALSE	Rv0086	hycQ	Possible hydrogenase HycQ	NE
MMARE11_15820	-	hypothetical protein	8	0	0	8	0	1	53.38	NE	MMAR_1661	FALSE	Rv3040c	-	hypothetical protein	NE
MMARE11_11900	-	gamma-glutamylcyclotransferase	8	0	0	8	0	0.875	163.71	NE	MMAR_1223	FALSE	Rv3304	-	hypothetical protein	NE
MMARE11_45070	-	CoA transferase	11	0	0	11	0	1	87.36	NE	MMAR_4681	FALSE	Rv0855	far	Probable fatty-acid-CoA racemase Far	NE
MMARE11_21160	pyrR	bifunctional pyr operon transcriptional regulator/uracil phosphoribosyltransferase PyrR	6	0	0	6	0	1	50.33	NE	MMAR_2194	FALSE	Rv1379	pyrR	Probable pyrimidine operon regulatory protein PyrR	NE
MMARE11_06470	-	acyl-CoA dehydrogenase family protein	16	0	0	16	0	0.8125	87.62	NE	MMAR_0698	FALSE	Rv0400c	fadE7	Acyl-CoA dehydrogenase FadE7	NE
MMARE11_09020	-	GH92 family glycosyl hydrolase	48	0	0	48	0	0.875	146.36	NE	MMAR_0952	FALSE	Rv0584	-	Possible conserved exported protein	NE
MMARE11_03360	-	tyrosine-protein phosphatase	9	0	0	9	0	0.8889	187.38	NE	MMAR_0373	FALSE	Rv0153c	ptbB	Phosphotyrosine protein phosphatase PTPB (protein-tyrosine-phosphatase) (PTPase)	NE
MMARE11_29300	-	DUF3097 domain-containing protein	11	0	0	11	0	0.8182	124.44	NE	MMAR_3007	FALSE	Rv2033c	-	hypothetical protein	NE
MMARE11_24260	-	hypothetical protein	2	0	0	2	0	1	90	NE	MMAR_2498	FALSE	Rv1693	-	hypothetical protein	Uncertain
MMARE11_21560	-	acyltransferase family protein	12	0	0	12	0	0.8333	72.1	NE	MMAR_2234	FALSE	Rv1428c	-	hypothetical protein	NE
MMARE11_23960	-	type I polyketide synthase	39	0	0	39	0	0.7692	105.23	NE	MMAR_2473	FALSE	Rv1664	pks9	Probable polyketide synthase Pks9	NE
MMARE11_27680	-	DUF2071 domain-containing protein	9	0	0	9	0	0.6667	167.83	NE	MMAR_2848	FALSE	Rv1927	-	hypothetical protein	NE
MMARE11_40310	-	TetR family transcriptional regulator	11	0	0	11	0	1	156.45	NE	MMAR_4219	FALSE	Rv1219c	-	Probable transcriptional regulatory protein	NE
MMARE11_51430	-	nuclear transport factor 2 family protein	4	0	0	4	0	1	204	NE	MMAR_5324	FALSE	Rv3768	-	hypothetical protein	NE
MMARE11_01390	-	PadR family transcriptional regulator	11	0	0	11	0	1	103	NE	MMAR_0152	FALSE
MMARE11_01630	-	ABC transporter permease	20	0	0	20	0	0.95	113.26	NE	MMAR_0176	FALSE
MMARE11_02510	-	heavy-metal-associated domain-containing protein	3	0	1	2	0	0.3333	56	NE	MMAR_0268	FALSE
MMARE11_09050	-	class I SAM-dependent methyltransferase	8	0	0	8	0	1	212.25	NE	MMAR_0955	FALSE
MMARE11_10520	-	PPE family protein	16	0	0	16	0	0.8125	130.69	NE	MMAR_1095	FALSE
MMARE11_13950	-	alpha/beta fold hydrolase	20	0	0	20	0	0.9	109.72	NE	MMAR_1495	FALSE
MMARE11_14920	-	amidohydrolase family protein	20	0	0	20	0	0.85	152.24	NE	MMAR_1579	FALSE
MMARE11_16860	-	class I SAM-dependent methyltransferase	28	0	0	28	0	1	178.64	NE	MMAR_1766	FALSE
MMARE11_19740	-	DUF732 domain-containing protein	3	0	0	3	0	1	263.67	NE	MMAR_2049	FALSE
MMARE11_19920	-	hypothetical protein	15	0	0	15	0	0.8667	187	NE		FALSE
MMARE11_29150	-	GTP cyclohydrolase I	15	0	0	15	0	0.8667	43.38	NE	MMAR_2992	FALSE
MMARE11_34770	-	oxidoreductase	11	0	0	11	0	0.9091	35.4	NE	MMAR_3561	FALSE
MMARE11_39690	-	MaoC family dehydratase	10	0	0	10	0	0.8	65	NE	MMAR_4159	FALSE
MMARE11_44421	-	hypothetical protein	11	0	0	11	0	0.9091	125.7	NE	MMAR_4618	FALSE
MMARE11_45360	-	MCE family protein	15	0	0	15	0	0.6667	66.3	NE	MMAR_4710	FALSE
MMARE11_45810	-	cytochrome P450	21	0	0	21	0	0.8571	73	NE	MMAR_4753	FALSE
MMARE11_46000	-	alpha/beta fold hydrolase	12	0	0	12	0	0.5833	78.43	NE	MMAR_4771	FALSE
MMARE11_46090	-	FAD-dependent oxidoreductase	20	0	0	20	0	0.8	99.5	NE	MMAR_4780	FALSE
MMARE11_07450	pcaA	cyclopropane mycolic acid synthase	15	0	0	15	0	1	335.33	NE	MMAR_0796	FALSE	Rv0470c	pcaA	Mycolic acid synthase PcaA (cyclopropane synthase)	NE
MMARE11_36920	tig	trigger factor	13	0	0	13	0	0.9231	69	NE	MMAR_3809	FALSE	Rv2462c	tig	Probable trigger factor (TF) protein Tig	NE
MMARE11_05630	-	maleylpyruvate isomerase family mycothiol-dependent enzyme	4	0	0	4	0	0.75	195.33	NE	MMAR_0604	FALSE	Rv0332	-	hypothetical protein	NE
MMARE11_22930	-	lysophospholipid acyltransferase	29	0	0	29	0	0.8966	197.23	NE	MMAR_2371	FALSE	Rv1551	plsB1	Possible acyltransferase PlsB1	NE
MMARE11_20450	-	polyamine aminopropyltransferase	21	0	0	21	0	0.9048	238.47	NE	MMAR_2104	FALSE	Rv2601	speE	Probable spermidine synthase SpeE (putrescine aminopropyltransferase) (aminopropyltransferase) (SPDSY)	NE
MMARE11_23530	-	lipid-transfer protein	19	0	0	19	0	0.7368	148.93	NE	MMAR_2430	FALSE	Rv1627c	-	Probable nonspecific lipid-transfer protein	NE
MMARE11_34350	-	rubredoxin	5	0	0	5	0	1	89.2	NE	MMAR_3518	FALSE	Rv3250c	rubB	Probable rubredoxin RubB	NE
MMARE11_00650	-	PadR family transcriptional regulator	8	0	0	8	0	1	132.25	NE	MMAR_0066	FALSE	Rv0047c	-	hypothetical protein	NE
MMARE11_08990	-	haloacid dehalogenase-like hydrolase	14	0	0	14	0	1	132.79	NE	MMAR_0949	FALSE	Rv1921c	lppF	Probable conserved lipoprotein LppF	NE
MMARE11_11280	-	ATP/GTP-binding protein	8	0	0	8	0	0.75	105.33	NE	MMAR_1168	FALSE	Rv3362c	-	Probable ATP/GTP-binding protein	NE
MMARE11_36200	ggt	gamma-glutamyltransferase	25	0	0	25	0	0.92	127.35	NE	MMAR_3713	FALSE	Rv2394	ggtB	Probable gamma-glutamyltranspeptidase precursor GgtB (gamma-glutamyltransferase) (glutamyl transpeptidase)	NE
MMARE11_43490	-	acyl-CoA dehydrogenase	15	0	0	15	0	0.8667	148.15	NE	MMAR_4535	FALSE	Rv0972c	fadE12	Acyl-CoA dehydrogenase FadE12	NE
MMARE11_49130	mhuD	mycobilin-forming heme oxygenase MhuD	4	0	0	4	0	0.75	128.33	NE	MMAR_5091	FALSE	Rv3592	mhuD	Possible heme degrading protein MhuD	NE
MMARE11_19100	miaA	tRNA (adenosine(37)-N6)-dimethylallyltransferase MiaA	11	0	0	11	0	0.6364	32.43	NE	MMAR_1986	FALSE	Rv2727c	miaA	Probable tRNA delta(2)-isopentenylpyrophosphate transferase MiaA (IPP transferase) (isopentenyl-diphosphate:tRNA isopentenyltransferase) (iptase) (IPPT)	GD
MMARE11_14680	-	helix-turn-helix transcriptional regulator	5	0	0	5	0	0.8	181	NE	MMAR_1555	FALSE	Rv3095	-	Hypothetical transcriptional regulatory protein	NE
MMARE11_15700	-	NAD(P)-dependent alcohol dehydrogenase	15	0	0	15	0	1	218.13	NE	MMAR_1649	FALSE	Rv3045	adhC	Probable NADP-dependent alcohol dehydrogenase AdhC	NE
MMARE11_16130	-	methionine synthase	7	0	0	7	0	0.7143	119.4	NE	MMAR_1692	FALSE	Rv3015c	-	hypothetical protein	NE
MMARE11_16780	-	AMP-binding protein	30	0	0	30	0	0.9	190.19	NE	MMAR_1759	FALSE	Rv2950c	fadD29	Fatty-acid-AMP ligase FadD29 (fatty-acid-AMP synthetase) (fatty-acid-AMP synthase)	NE
MMARE11_35630	-	hypothetical protein	7	0	0	7	0	0.8571	90.33	NE	MMAR_3655	FALSE	Rv2348c	-	Hypothetical protein	GA
MMARE11_46980	-	GNAT family N-acetyltransferase	5	0	0	5	0	0.6	166.33	NE	MMAR_4889	FALSE	Rv0802c	-	Possible succinyltransferase in the GCN5-related N-acetyltransferase family	NE
MMARE11_01330	-	AAA family ATPase	12	0	0	12	0	0.8333	137.1	NE	MMAR_0146	FALSE
MMARE11_03600	-	hypothetical protein	9	0	0	9	0	0.6667	41.5	NE	MMAR_0397	FALSE
MMARE11_14890	-	DUF2750 domain-containing protein	7	0	0	7	0	0.8571	43.17	NE	MMAR_1576	FALSE
MMARE11_15200	-	helix-turn-helix domain-containing protein	18	0	0	18	0	0.5556	32.8	NE	MMAR_1603	FALSE
MMARE11_17860	-	HypC/HybG/HupF family hydrogenase formation chaperone	4	0	0	4	0	1	99	NE	MMAR_1858	FALSE
MMARE11_17870	hypE	hydrogenase expression/formation protein HypE	6	0	0	6	0	0.6667	149.75	NE	MMAR_1859	FALSE
MMARE11_24030	-	hypothetical protein	3	0	0	3	0	0.6667	111.5	NE		FALSE
MMARE11_24960	-	STAS/SEC14 domain-containing protein	8	0	0	8	0	0.875	67.14	NE	MMAR_2577	FALSE
MMARE11_25530	-	hypothetical protein	5	0	0	5	0	0.8	72.25	NE	MMAR_2632	FALSE
MMARE11_29390	-	DoxX family protein	9	0	0	9	0	0.7778	70.43	NE	MMAR_3017	FALSE
MMARE11_29660	-	adenylate/guanylate cyclase domain-containing protein	41	0	0	41	0	0.878	131.61	NE	MMAR_3043	FALSE
MMARE11_29900	-	AAA family ATPase	38	0	0	38	0	0.8421	72.03	NE	MMAR_3068	FALSE
MMARE11_33310	-	TetR/AcrR family transcriptional regulator	9	0	0	9	0	0.5556	35.6	NE	MMAR_3423	FALSE
MMARE11_33580	-	M23 family metallopeptidase	20	0	0	20	0	0.85	98.88	NE	MMAR_3448	FALSE
MMARE11_35350	-	ABC transporter permease	27	0	0	27	0	0.9259	132.88	NE	MMAR_3628	FALSE
MMARE11_43280	-	glycosyltransferase family 4 protein	9	0	0	9	0	0.8889	89.25	NE	MMAR_4514	FALSE
MMARE11_50780	-	adenylate/guanylate cyclase domain-containing protein	31	0	0	31	0	0.9032	173.43	NE	MMAR_5257	FALSE
MMARE11_48400	-	acyl-CoA dehydrogenase family protein	15	0	0	15	0	0.6667	55.4	NE	MMAR_5030	FALSE	Rv3543c	fadE29	Probable acyl-CoA dehydrogenase FadE29	NE
MMARE11_12380	-	DUF1490 family protein	3	0	0	3	0	1	215	NE	MMAR_1272	FALSE	Rv3269	-	hypothetical protein	NE
MMARE11_29360	-	sugar ABC transporter substrate-binding protein	13	0	0	13	0	0.9231	135.83	NE	MMAR_3014	FALSE	Rv2041c	-	Probable sugar-binding lipoprotein	NE
MMARE11_07790	-	acyltransferase family protein	14	0	0	14	0	1	294.79	NE	MMAR_0830	FALSE	Rv0502	-	hypothetical protein	NE
MMARE11_08500	-	alpha/beta hydrolase	14	0	0	14	0	0.9286	138.15	NE	MMAR_0900	FALSE	Rv0554	bpoC	Possible peroxidase BpoC (non-haem peroxidase)	NE
MMARE11_19460	-	TrkA family potassium uptake protein	3	0	0	3	0	1	123	NE	MMAR_2022	FALSE	Rv2692	ceoC	TRK system potassium uptake protein CeoC	NE
MMARE11_21390	rpe	ribulose-phosphate 3-epimerase	7	0	6	1	0	0.5714	41.5	GD	MMAR_2217	FALSE	Rv1408	rpe	Probable ribulose-phosphate 3-epimerase Rpe (PPE) (R5P3E) (pentose-5-phosphate 3-epimerase)	GD
MMARE11_06120	-	VWA domain-containing protein	12	0	0	12	0	1	128	NE	MMAR_0662	FALSE	Rv0368c	-	hypothetical protein	NE
MMARE11_10380	rfbC	dTDP-4-dehydrorhamnose 3,5-epimerase	8	6	0	2	0	0.25	201	ES	MMAR_1081	FALSE	Rv3465	rmlC	dTDP-4-dehydrorhamnose 3,5-epimerase RmlC (dTDP-4-keto-6-deoxyglucose 3,5-epimerase) (dTDP-L-rhamnose synthetase) (thymidine diphospho-4-keto-rhamnose 3,5-epimerase)	ES
MMARE11_49300	-	DUF3180 domain-containing protein	6	0	0	6	0	0.8333	328.4	NE	MMAR_5108	FALSE	Rv3605c	-	Probable conserved secreted protein	NE
MMARE11_18890	-	mycofactocin-coupled SDR family oxidoreductase	13	0	0	13	0	0.7692	102.5	NE	MMAR_1965	FALSE	Rv2750	-	Probable dehydrogenase	NE
MMARE11_12790	-	hypothetical protein	9	0	0	9	0	1	205.56	NE	MMAR_1313	FALSE	Rv3231c	-	hypothetical protein	GA
MMARE11_10950	-	DUF5319 domain-containing protein	7	0	0	7	0	1	355.57	NE	MMAR_1136	FALSE	Rv3412	-	hypothetical protein	NE
MMARE11_12350	-	CocE/NonD family hydrolase	22	0	0	22	0	0.9091	89.65	NE	MMAR_1269	FALSE	Rv1215c	-	hypothetical protein	NE
MMARE11_22620	-	SDR family NAD(P)-dependent oxidoreductase	87	0	0	87	0	0.7931	93.61	NE	MMAR_2340	FALSE	Rv1527c	pks5	Probable polyketide synthase Pks5	NE
MMARE11_26060	-	DUF732 domain-containing protein	6	0	0	6	0	1	392.67	NE	MMAR_2686	FALSE	Rv1804c	-	hypothetical protein	NE
MMARE11_26390	gndA	NADP-dependent phosphogluconate dehydrogenase	20	0	0	20	0	0.95	266.84	NE	MMAR_2718	FALSE	Rv1844c	gnd1	Probable 6-phosphogluconate dehydrogenase Gnd1	GA
MMARE11_36430	-	ComEA family DNA-binding protein	2	0	0	2	0	1	18.5	NE	MMAR_3736	FALSE	Rv2415c	-	hypothetical protein	NE
MMARE11_40660	pruA	L-glutamate gamma-semialdehyde dehydrogenase	25	0	0	25	0	0.92	122.13	NE	MMAR_4253	FALSE	Rv1187	rocA	Probable pyrroline-5-carboxylate dehydrogenase RocA	NE
MMARE11_48120	-	crotonase/enoyl-CoA hydratase family protein	8	0	0	8	0	1	121.25	NE	MMAR_5002	FALSE	Rv3516	echA19	Possible enoyl-CoA hydratase EchA19 (enoyl hydrase) (unsaturated acyl-CoA hydratase) (crotonase)	NE
MMARE11_49750	-	ABC transporter ATP-binding protein	16	0	0	16	0	0.875	140.36	NE	MMAR_5151	FALSE	Rv3663c	dppD	Probable dipeptide-transport ATP-binding protein ABC transporter DppD	NE
MMARE11_47870	-	hypothetical protein	6	0	0	6	0	0.8333	142.4	NE	MMAR_4977	FALSE	Rv3489	-	hypothetical protein	GD
MMARE11_01650	-	MCE family protein	22	0	0	22	0	0.7727	103.06	NE	MMAR_0178	FALSE
MMARE11_01960	-	aromatic ring-hydroxylating dioxygenase subunit alpha	20	0	0	20	0	0.9	111.11	NE	MMAR_0212	FALSE
MMARE11_08660	-	trypsin-like peptidase domain-containing protein	18	0	0	18	0	0.9444	205.76	NE	MMAR_0916	FALSE
MMARE11_22500	-	FGGY family carbohydrate kinase	20	0	0	20	0	0.95	167.63	NE	MMAR_2328	FALSE
MMARE11_25920	-	DUF732 domain-containing protein	11	0	0	11	0	1	258.27	NE	MMAR_2672	FALSE
MMARE11_27670	-	STAS/SEC14 domain-containing protein	3	0	0	3	0	0.6667	39	NE	MMAR_2847	FALSE
MMARE11_32710	-	haloacid dehalogenase type II	7	0	0	7	0	1	140.71	NE	MMAR_3371	FALSE
MMARE11_35660	-	GAP family protein	11	0	0	11	0	1	466.91	NE	MMAR_3658	FALSE
MMARE11_35830	-	hypothetical protein	3	0	0	3	0	1	71.33	NE	MMAR_3675	FALSE
MMARE11_36510	-	MMPL family transporter	36	0	0	36	0	0.8611	93.35	NE	MMAR_3744	FALSE
MMARE11_37950	-	amidohydrolase	17	0	0	17	0	0.8824	205.67	NE	MMAR_3988	FALSE
MMARE11_42360	-	dihydrodipicolinate reductase	8	0	0	8	0	0.375	25.67	NE	MMAR_4411	FALSE	Rv1059	-	hypothetical protein	NE
MMARE11_10500	-	amino acid permease	26	0	0	26	0	0.9615	148.72	NE	MMAR_1093	FALSE	Rv1704c	cycA	Probable D-serine/alanine/glycine transporter protein CycA	NE
MMARE11_13150	-	MmpS family transport accessory protein	20	0	0	20	0	0.95	161.68	NE	MMAR_1348	FALSE	Rv3209	-	Conserved hypothetical threonine and proline rich protein	NE
MMARE11_11460	-	NADP-dependent isocitrate dehydrogenase	20	0	0	20	0	0.95	195	NE	MMAR_1186	FALSE	Rv3339c	icd1	Probable isocitrate dehydrogenase [NADP] Icd1 (oxalosuccinate decarboxylase) (IDH) (NADP+-specific ICDH) (IDP)	NE
MMARE11_44800	-	DUF3027 domain-containing protein	15	0	0	15	0	0.8667	140.31	NE	MMAR_4655	FALSE	Rv0877	-	hypothetical protein	GA
MMARE11_13860	-	two-component system response regulator	6	0	0	6	0	1	201	NE	MMAR_1486	FALSE	Rv3143	-	Probable response regulator	NE
MMARE11_47380	-	aldehyde dehydrogenase	17	0	0	17	0	0.8824	44.67	NE	MMAR_4928	FALSE	Rv0768	aldA	Probable aldehyde dehydrogenase NAD dependent AldA (aldehyde dehydrogenase [NAD+])	NE
MMARE11_21990	trxA	thioredoxin	5	0	0	5	0	1	130.4	NE	MMAR_2277	FALSE	Rv1471	trxB1	Probable thioredoxin TrxB1	NE
MMARE11_05140	-	hypothetical protein	10	0	0	10	0	0.9	269.89	NE	MMAR_0557	FALSE	Rv0307c	-	hypothetical protein	NE
MMARE11_07150	-	anti-sigma factor	4	0	0	4	0	1	169.25	NE	MMAR_0765	FALSE	Rv0444c	rskA	Anti-sigma factor RskA (regulator of sigma K)	NE
MMARE11_08530	-	glycosyltransferase family 1 protein	12	0	0	12	0	0.8333	46.9	NE	MMAR_0903	FALSE	Rv0557	mgtA	Mannosyltransferase MgtA	NE
MMARE11_21050	-	hypothetical protein	6	0	0	6	0	1	136.5	NE	MMAR_2183	FALSE	Rv2532c	-	Hypothetical protein	NE
MMARE11_23720	rpmI	50S ribosomal protein L35	4	0	4	0	0	0.5	3	GD	MMAR_2449	FALSE	Rv1642	rpmI	50S ribosomal protein L35 RpmI	Uncertain
MMARE11_23930	-	type III polyketide synthase	12	0	0	12	0	0.9167	314.91	NE	MMAR_2470	FALSE	Rv1660	pks10	Chalcone synthase Pks10	NE
MMARE11_40670	-	helix-turn-helix domain-containing protein	27	0	0	27	0	0.8519	110.39	NE	MMAR_4254	FALSE	Rv1186c	-	hypothetical protein	NE
MMARE11_43360	-	5-formyltetrahydrofolate cyclo-ligase	4	0	0	4	0	1	71.5	NE	MMAR_4522	FALSE	Rv0992c	-	hypothetical protein	NE
MMARE11_47150	-	DHA2 family efflux MFS transporter permease subunit	22	0	0	22	0	0.8182	132.94	NE	MMAR_4905	FALSE	Rv0783c	emrB	Possible multidrug resistance integral membrane efflux protein EmrB	NE
MMARE11_47740	-	DUF2510 domain-containing protein	10	0	0	10	0	1	396.9	NE	MMAR_4964	FALSE	Rv3482c	-	Probable conserved membrane protein	NE
MMARE11_10970	-	GuaB3 family IMP dehydrogenase-related protein	8	0	0	8	0	0.875	40.57	NE	MMAR_1138	FALSE	Rv3410c	guaB3	Probable inosine-5'-monophosphate dehydrogenase GuaB3 (imp dehydrogenase) (inosinic acid dehydrogenase) (inosinate dehydrogenase) (imp oxidoreductase) (inosine-5'-monophosphate oxidoreductase) (IMPDH) (IMPD)	GD
MMARE11_41950	-	serine hydroxymethyltransferase	13	0	13	0	0	0.3846	2	GD	MMAR_4375	TRUE	Rv1093	glyA1	Serine hydroxymethyltransferase 1 GlyA1	ES
MMARE11_47880	-	trehalose-6-phosphate synthase	21	0	0	21	0	0.9524	242.05	NE	MMAR_4978	FALSE	Rv3490	otsA	Alpha, alpha-trehalose-phosphate synthase [UDP-forming] OtsA (trehalose-6-phosphate synthase) (UDP-glucose-glucosephosphate glucosyltransferase) (trehalosephosphate-UDP glucosyltransferase) (trehalose-6-phosphate synthetase) (trehalose-phosphate synthase) (trehalose-phosphate synthetase) (transglucosylase) (trehalosephosphate-UDP glucosyl transferase)	GD
MMARE11_04190	-	acyl-CoA dehydrogenase family protein	20	0	0	20	0	0.9	79.44	NE		FALSE
MMARE11_15130	-	class I SAM-dependent methyltransferase	11	0	0	11	0	0.7273	212.38	NE	MMAR_1596	FALSE
MMARE11_15390	-	multicopper oxidase domain-containing protein	32	0	0	32	0	0.8125	140.46	NE	MMAR_1618	FALSE
MMARE11_16000	-	TIGR01777 family oxidoreductase	19	0	0	19	0	0.7368	63.79	NE	MMAR_1679	FALSE
MMARE11_17910	-	HypC/HybG/HupF family hydrogenase formation chaperone	4	0	0	4	0	0.75	87	NE	MMAR_1863	FALSE
MMARE11_20100	-	PE family protein	34	0	0	34	0	0.7059	77.79	NE	MMAR_2067	FALSE
MMARE11_24740	-	hypothetical protein	5	0	0	5	0	1	33.8	NE	MMAR_2567	FALSE
MMARE11_27360	-	SRPBCC domain-containing protein	4	0	0	4	0	1	40.75	NE	MMAR_2815	FALSE
MMARE11_28610	-	DUF3179 domain-containing protein	18	0	0	18	0	1	272.33	NE	MMAR_2940	FALSE
MMARE11_29720	-	MmpS family transport accessory protein	4	0	0	4	0	0.75	108.67	NE	MMAR_3049	FALSE
MMARE11_31830	-	acetolactate synthase large subunit	13	0	0	13	0	0.8462	64.36	NE	MMAR_3281	FALSE
MMARE11_37540	-	MlaD family protein	24	0	0	24	0	0.7083	89.06	NE	MMAR_3869	FALSE
MMARE11_37740	-	MaoC family dehydratase N-terminal domain-containing protein	8	0	0	8	0	1	40.5	NE	MMAR_3967	FALSE
MMARE11_38560	-	CAP domain-containing protein	11	0	0	11	0	1	254.45	NE	MMAR_4048	FALSE
MMARE11_44050	-	hypothetical protein	2	0	0	2	0	0.5	123	NE		FALSE
MMARE11_48300	-	carboxylate--amine ligase/circularly permuted type 2 ATP-grasp protein	34	0	0	34	0	0.9118	243.87	NE		FALSE
MMARE11_50740	-	PPOX class F420-dependent oxidoreductase	10	0	0	10	0	0.9	181	NE	MMAR_5253	FALSE
MMARE11_51611	-	VOC family protein	5	0	0	5	0	1	186.2	NE	MMAR_5342	FALSE
MMARE11_52430	-	YbaB/EbfC family nucleoid-associated protein	3	0	0	3	0	1	118.33	NE		FALSE
MMARE11_07310	-	DUF779 domain-containing protein	8	0	0	8	0	1	201.38	NE	MMAR_0781	FALSE	Rv0459	-	hypothetical protein	NE
MMARE11_53030	murJ	murein biosynthesis integral membrane protein MurJ	41	21	0	20	0	0.3415	132.64	ES	MMAR_5474	TRUE	Rv3910	-	Probable conserved transmembrane protein	ESD
MMARE11_26330	-	substrate-binding domain-containing protein	22	0	0	22	0	0.8182	74.72	NE	MMAR_2712	FALSE	Rv1836c	-	hypothetical protein	NE
MMARE11_14900	-	sulfatase-like hydrolase/transferase	29	0	0	29	0	0.931	126.81	NE	MMAR_1577	FALSE	Rv3077	-	Possible hydrolase	NE
MMARE11_04090	-	AI-2E family transporter	12	0	0	12	0	0.9167	234.91	NE	MMAR_0445	FALSE	Rv0205	-	Probable conserved transmembrane protein	NE
MMARE11_49310	folK	2-amino-4-hydroxy-6- hydroxymethyldihydropteridine diphosphokinase	5	0	0	5	0	0.2	55	NE	MMAR_5109	FALSE	Rv3606c	folK	2-amino-4-hydroxy-6- hydroxymethyldihydropteridinepyrophosphokinase FolK (7,8-dihydro-6-hydroxymethylpterin-pyrophosphokinase) (HPPK) (6-hydroxymethyl-7,8-dihydropterin pyrophosphokinase) (PPPK) (2-amino-4-hydroxy-6-hydroxymethyldihydropteridine diphosphokinase) (7,8-dihydro-6-hydroxymethylpterin-diphosphokinase) (6-hydroxymethyl-7,8-dihydropterin diphosphokinase)	GD
MMARE11_29340	-	carbohydrate ABC transporter permease	17	0	0	17	0	0.8824	99.53	NE	MMAR_3012	FALSE	Rv2039c	-	Probable sugar-transport integral membrane protein ABC transporter	NE
MMARE11_02870	-	LysR family transcriptional regulator	13	0	0	13	0	1	196.23	NE	MMAR_0317	FALSE	Rv0117	oxyS	Oxidative stress response regulatory protein OxyS	NE
MMARE11_08650	-	NAD(P)H-dependent glycerol-3-phosphate dehydrogenase	12	0	0	12	0	1	106.33	NE	MMAR_0915	FALSE	Rv0564c	gpdA1	Probable glycerol-3-phosphate dehydrogenase [NAD(P)+] GpdA1 (NAD(P)H-dependent glycerol-3-phosphate dehydrogenase) (NAD(P)H-dependent dihydroxyacetone-phosphate reductase)	NE
MMARE11_28950	-	PE domain-containing protein	20	0	0	20	0	0.95	72.21	NE	MMAR_2973	FALSE	Rv2328	PE23	PE family protein PE23	NE
MMARE11_46140	-	thiamine pyrophosphate-dependent enzyme	11	0	0	11	0	0.9091	217.6	NE	MMAR_4784	FALSE	Rv0843	-	Probable dehydrogenase	NE
MMARE11_50100	-	HNH endonuclease	13	0	0	13	0	0.9231	179	NE	MMAR_5187	FALSE	Rv0515	-	Conserved 13E12 repeat family protein	NE
MMARE11_23390	-	prolipoprotein diacylglyceryl transferase	34	0	17	17	0	0.7059	106.38	NE	MMAR_2416	TRUE	Rv1614	lgt	Possible prolipoprotein diacylglyceryl transferases Lgt	ESD
MMARE11_30060	prcA	proteasome subunit alpha	18	0	0	18	0	0.9444	73.82	NE	MMAR_3084	FALSE	Rv2109c	prcA	Proteasome alpha subunit PrcA; assembles with beta subunit PrcB	ES
MMARE11_01430	-	acyl-CoA dehydrogenase family protein	16	0	0	16	0	0.875	76.21	NE	MMAR_0156	FALSE
MMARE11_02050	-	DUF1214 domain-containing protein	17	0	0	17	0	0.8235	194.14	NE	MMAR_0221	FALSE
MMARE11_02710	-	SRPBCC family protein	9	0	0	9	0	0.6667	237	NE	MMAR_0301	FALSE
MMARE11_05390	-	alcohol dehydrogenase catalytic domain-containing protein	5	0	0	5	0	0.8	95.25	NE	MMAR_0582	FALSE
MMARE11_05810	-	xanthine dehydrogenase family protein subunit M	14	0	0	14	0	0.7143	39.8	NE	MMAR_0622	FALSE
MMARE11_08720	-	FtsX-like permease family protein	26	0	0	26	0	0.9615	225.16	NE	MMAR_0921	FALSE
MMARE11_13930	-	hydroxymethylglutaryl-CoA lyase	8	0	0	8	0	0.875	131.71	NE	MMAR_1493	FALSE
MMARE11_13970	-	PPE family protein	44	0	0	44	0	0.8864	186.59	NE	MMAR_1497	FALSE
MMARE11_15520	-	sensor histidine kinase	16	0	0	16	0	0.875	271.79	NE	MMAR_1631	FALSE
MMARE11_18710	-	acyl--CoA ligase	20	0	0	20	0	0.7	73.5	NE	MMAR_1948	FALSE
MMARE11_24780	-	GAF and ANTAR domain-containing protein	9	0	0	9	0	0.7778	52.14	NE		FALSE
MMARE11_26770	-	hydrogen peroxide-inducible genes activator	18	0	0	18	0	0.5556	132.2	NE	MMAR_2756	FALSE
MMARE11_27020	-	alcohol dehydrogenase catalytic domain-containing protein	21	0	0	21	0	0.9048	117.37	NE	MMAR_2782	FALSE
MMARE11_28230	-	glycoside hydrolase family 16 protein	18	0	0	18	0	0.9444	216.71	NE	MMAR_2902	FALSE
MMARE11_28710	-	hypothetical protein	10	0	0	10	0	1	95	NE		FALSE
MMARE11_28780	-	DUF3018 family protein	2	0	0	2	0	1	67	NE		FALSE
MMARE11_29260	-	PPE family protein	25	0	0	25	0	0.56	36.43	NE	MMAR_3002	FALSE
MMARE11_30270	-	PE family protein	23	0	0	23	0	0.8696	161.65	NE	MMAR_3105	TRUE
MMARE11_31770	-	peroxidase-related enzyme	9	0	0	9	0	1	108	NE	MMAR_3275	FALSE
MMARE11_33990	-	nitroreductase family protein	10	0	0	10	0	0.5	198.4	NE	MMAR_3487	FALSE
MMARE11_34520	-	PhzF family phenazine biosynthesis protein	12	0	0	12	0	0.9167	175.73	NE	MMAR_3536	FALSE
MMARE11_35140	-	hypothetical protein	20	0	0	20	0	1	205.5	NE	MMAR_3608	FALSE
MMARE11_36700	-	PE family protein	60	0	0	60	0	0.6333	85.11	NE		FALSE
MMARE11_40520	-	hypothetical protein	6	0	0	6	0	1	42.33	NE	MMAR_4239	FALSE
MMARE11_40600	-	MaoC family dehydratase N-terminal domain-containing protein	6	0	0	6	0	1	146.67	NE	MMAR_4247	FALSE
MMARE11_40730	cysC	adenylyl-sulfate kinase	11	0	0	11	0	0.9091	74.6	NE	MMAR_4259	FALSE
MMARE11_45330	-	MCE family protein	20	0	0	20	0	0.85	42.65	NE	MMAR_4707	FALSE
MMARE11_47090	-	PPE family protein	27	0	0	27	0	0.963	111.88	NE	MMAR_4899	FALSE
MMARE11_51700	-	flotillin family protein	7	0	0	7	0	1	226.29	NE	MMAR_5349	FALSE
MMARE11_52380	-	hypothetical protein	13	0	0	13	0	1	223.23	NE	MMAR_5414	FALSE
MMARE11_28870	-	FAD-dependent oxidoreductase	25	0	0	25	0	0.8	105.2	NE	MMAR_2963	FALSE	Rv3727	-	Possible oxidoreductase	GA
MMARE11_12360	-	cation transporter	5	0	0	5	0	1	131	NE	MMAR_1270	FALSE	Rv3271c	-	Probable conserved integral membrane protein	NE
MMARE11_19720	-	hypothetical protein	8	0	0	8	0	1	96.12	NE	MMAR_2047	FALSE	Rv2668	-	Possible exported alanine and valine rich protein	NE
MMARE11_43310	-	FkbM family methyltransferase	7	0	0	7	0	0.7143	113	NE	MMAR_4517	FALSE	Rv2955c	-	hypothetical protein	NE
MMARE11_31110	-	protein kinase	17	0	0	17	0	0.8235	90	NE	MMAR_3211	FALSE	Rv2176	pknL	Probable transmembrane serine/threonine-protein kinase L PknL (protein kinase L) (STPK L)	NE
MMARE11_17620	-	1-deoxy-D-xylulose-5-phosphate reductoisomerase	21	0	0	21	0	0.9524	197	NE	MMAR_1832	FALSE	Rv2877c	-	Probable conserved integral membrane protein	NE
MMARE11_22950	-	nitroreductase family deazaflavin-dependent oxidoreductase	14	0	0	14	0	1	240.21	NE	MMAR_2373	FALSE	Rv1558	-	hypothetical protein	NE
MMARE11_39880	-	HIT family protein	7	0	0	7	0	1	186.86	NE	MMAR_4177	FALSE	Rv1262c	-	Hypothetical hit-like protein	NE
MMARE11_21310	-	alpha/beta hydrolase	22	0	0	22	0	0.6364	75.64	NE	MMAR_2209	FALSE	Rv1400c	lipI	Probable lipase LipH	NE
MMARE11_05000	-	type VII secretion protein EccC	41	40	0	1	0	0.0732	18	ES	MMAR_0543	TRUE	Rv0284	eccC3	ESX conserved component EccC3 ESX-3 type VII secretion system protein Possible membrane protein	ES
MMARE11_08710	-	YajQ family cyclic di-GMP-binding protein	4	0	0	4	0	1	366.75	NE	MMAR_0920	FALSE	Rv0566c	-	hypothetical protein	NE
MMARE11_06020	secE2	calcium dodecin	3	0	0	3	0	1	210.67	NE	MMAR_0652	FALSE	Rv0379	secE2	Possible protein transport protein SecE2	NE
MMARE11_46120	-	response regulator transcription factor	12	0	0	12	0	1	173.67	NE	MMAR_4782	FALSE	Rv0844c	narL	Possible nitrate/nitrite response transcriptional regulatory protein NarL	NE
MMARE11_46300	-	M15 family metallopeptidase	10	0	0	10	0	1	155.6	NE	MMAR_4800	FALSE	Rv0838	lpqR	Probable conserved lipoprotein LpqR	NE
MMARE11_43870	-	Ku protein	11	0	0	11	0	0.8182	78	NE	MMAR_4575	FALSE	Rv0937c	mku	DNA end-binding protein, Mku	NE
MMARE11_46190	-	proline iminopeptidase-family hydrolase	7	0	0	7	0	1	112.57	NE	MMAR_4789	FALSE	Rv0840c	pip	Probable proline iminopeptidase Pip (prolyl aminopeptidase) (pap)	NE
MMARE11_04560	-	beta-glucosidase	18	0	0	18	0	0.8333	183.27	NE	MMAR_0499	FALSE	Rv0237	lpqI	Probable conserved lipoprotein LpqI	NE
MMARE11_05090	-	alpha/beta hydrolase	25	0	0	25	0	0.96	145.96	NE	MMAR_0552	FALSE	Rv0293c	-	hypothetical protein	NE
MMARE11_18690	-	flavodoxin family protein	8	0	0	8	0	0.875	220.57	NE	MMAR_1941	FALSE	Rv2771c	-	hypothetical protein	NE
MMARE11_20220	-	NarK/NasA family nitrate transporter	20	0	0	20	0	0.95	182.16	NE	MMAR_2079	FALSE	Rv0261c	narK3	Probable integral membrane nitrite extrusion protein NarK3 (nitrite facilitator)	NE
MMARE11_31510	-	glycerate kinase	11	0	0	11	0	0.9091	67.5	NE	MMAR_3249	FALSE	Rv2205c	-	hypothetical protein	NE
MMARE11_42100	-	cystathionine beta-synthase	20	0	0	20	0	0.95	173.89	NE	MMAR_4390	FALSE	Rv1077	cbs	Probable cystathionine beta-synthase Cbs (serine sulfhydrase) (beta-thionase) (hemoprotein H-450)	NE
MMARE11_50570	-	SRPBCC family protein	4	0	0	4	0	1	148.75	NE	MMAR_5234	FALSE	Rv3718c	-	hypothetical protein	NE
MMARE11_00280	-	hypothetical protein	29	0	0	29	0	0.931	190.19	NE		FALSE
MMARE11_08550	-	sulfotransferase	18	0	0	18	0	0.8333	83.33	NE	MMAR_0905	FALSE
MMARE11_11890	-	hypothetical protein	9	0	0	9	0	1	196	NE	MMAR_1222	FALSE
MMARE11_25120	-	divalent metal cation transporter	15	0	0	15	0	1	254.07	NE	MMAR_2593	FALSE
MMARE11_29140	-	HSP20 family small heat-shock protein	8	0	0	8	0	1	95.12	NE	MMAR_2991	FALSE
MMARE11_32300	-	wax ester/triacylglycerol synthase family O-acyltransferase	10	0	0	10	0	0.8	224.5	NE	MMAR_3329	FALSE
MMARE11_32840	-	SDR family oxidoreductase	8	0	0	8	0	1	214.88	NE	MMAR_3383	FALSE
MMARE11_33620	-	DUF190 domain-containing protein	22	0	0	22	0	0.7727	67.35	NE	MMAR_3452	FALSE
MMARE11_34270	-	crotonase/enoyl-CoA hydratase family protein	3	0	0	3	0	0.6667	274	NE	MMAR_3510	FALSE
MMARE11_34490	-	class I SAM-dependent methyltransferase	9	0	0	9	0	0.8889	59.5	NE	MMAR_3533	FALSE
MMARE11_36090	-	NAD(P)/FAD-dependent oxidoreductase	26	0	0	26	0	0.8462	33.55	NE	MMAR_3702	FALSE
MMARE11_37450	-	hypothetical protein	4	0	0	4	0	0.75	91	NE	MMAR_3860	FALSE
MMARE11_41990	-	hypothetical protein	18	0	0	18	0	1	174.5	NE	MMAR_4379	FALSE
MMARE11_42590	-	iron-containing redox enzyme family protein	14	0	0	14	0	1	123.57	NE	MMAR_4432	FALSE
MMARE11_45380	-	ABC transporter permease	8	0	0	8	0	0.75	81.5	NE	MMAR_4712	FALSE
MMARE11_49200	-	CbtB-domain containing protein	4	0	0	4	0	0.75	137.33	NE	MMAR_5098	FALSE
MMARE11_05110	-	sulfatase	29	0	0	29	0	0.8621	89.08	NE	MMAR_0554	FALSE	Rv0296c	-	Probable sulfatase	NE
MMARE11_48320	-	acetaldehyde dehydrogenase (acetylating)	11	0	0	11	0	0.9091	259.3	NE	MMAR_5022	FALSE	Rv3535c	hsaG	Probable acetaldehyde dehydrogenase (acetaldehyde dehydrogenase [acetylating])	NE
MMARE11_29740	sigC	RNA polymerase sigma factor SigC	4	0	0	4	0	1	96.75	NE	MMAR_3051	FALSE	Rv2069	sigC	RNA polymerase sigma factor, ECF subfamily, SigC	NE
MMARE11_26230	-	DUF881 domain-containing protein	8	0	0	8	0	0.75	156.83	NE	MMAR_2702	FALSE	Rv1825	-	hypothetical protein	NE
MMARE11_45020	-	3-hydroxyacyl-CoA dehydrogenase NAD-binding domain-containing protein	21	0	0	21	0	0.7619	89.81	NE	MMAR_4676	FALSE	Rv0860	fadB	Probable fatty oxidation protein FadB	NE
MMARE11_48990	-	hypothetical protein	4	0	0	4	0	1	216.25	NE	MMAR_5084	FALSE	Rv3584	lpqE	Possible conserved lipoprotein LpqE	NE
MMARE11_22630	-	AMP-binding protein	42	0	0	42	0	0.8095	63.88	NE	MMAR_2341	FALSE	Rv1521	fadD25	Probable fatty-acid-AMP ligase FadD25 (fatty-acid-AMP synthetase) (fatty-acid-AMP synthase)	NE
MMARE11_47290	-	alpha/beta hydrolase-fold protein	13	0	0	13	0	0.9231	147.67	NE	MMAR_4919	FALSE	Rv0774c	-	Probable conserved exported protein	NE
MMARE11_26050	-	PPE family protein	21	0	0	8	13	0.9524	332.1	GA	MMAR_2685	FALSE	Rv1802	PPE30	PPE family protein PPE30	NE
MMARE11_39120	thrC	threonine synthase	12	12	0	0	0	0.0833	1	ES	MMAR_4102	FALSE	Rv1295	thrC	Threonine synthase ThrC (ts)	ES
MMARE11_02300	-	DUF2127 domain-containing protein	6	0	0	6	0	1	91	NE	MMAR_0246	FALSE	Rv0090	-	Possible membrane protein	NE
MMARE11_04930	-	TetR/AcrR family transcriptional regulator	11	0	0	11	0	0.9091	253.4	NE	MMAR_0536	FALSE	Rv0275c	-	Possible transcriptional regulatory protein (possibly TetR-family)	NE
MMARE11_09360	-	ROK family protein	6	0	0	6	0	0.6667	138.75	NE	MMAR_0987	FALSE	Rv0650	-	Possible sugar kinase	NE
MMARE11_19510	-	ABC transporter permease	12	0	0	12	0	0.9167	128.91	NE	MMAR_2027	FALSE	Rv2687c	-	Antibiotic-transport integral membrane leucine and valine rich protein ABC transporter	NE
MMARE11_21090	-	serine hydrolase	16	0	0	16	0	0.9375	156.4	NE	MMAR_2187	FALSE	Rv1367c	-	hypothetical protein	NE
MMARE11_26620	-	MOSC domain-containing protein	9	0	0	9	0	1	171.44	NE	MMAR_2741	FALSE	Rv1864c	-	hypothetical protein	NE
MMARE11_29420	-	carboxylesterase/lipase family protein	23	0	0	23	0	0.913	107.14	NE	MMAR_3020	FALSE	Rv2045c	lipT	Carboxylesterase LipT	NE
MMARE11_32100	-	HAD-IA family hydrolase	6	0	0	6	0	0.6667	105.75	NE	MMAR_3308	FALSE	Rv2232	ptkA	Protein tyrosine kinase transcriptional regulatory protein PtkA	NE
MMARE11_32900	-	biotin carboxylase	21	0	0	21	0	0.9048	87.84	NE	MMAR_3388	FALSE	Rv1722	-	Possible carboxylase	NE
MMARE11_34680	-	L,D-transpeptidase	19	0	0	19	0	0.8947	128.59	NE	MMAR_3552	FALSE	Rv1433	-	Possible conserved exported protein	NE
MMARE11_43850	-	ATP-dependent DNA ligase	34	0	0	34	0	0.6765	59	NE	MMAR_4573	FALSE	Rv0938	ligD	ATP dependent DNA ligase LigD (ATP dependent polydeoxyribonucleotide synthase) (thermostable DNA ligase) (ATP dependent polynucleotide ligase) (sealase) (DNA repair enzyme) (DNA joinase)	NE
MMARE11_52040	-	NAD(P)/FAD-dependent oxidoreductase	24	0	0	24	0	0.9167	157.55	NE	MMAR_5383	FALSE	Rv3829c	-	Probable dehydrogenase	NE
MMARE11_16460	leuD	3-isopropylmalate dehydratase small subunit	10	7	3	0	0	0.2	9.5	ES	MMAR_1727	FALSE	Rv2987c	leuD	Probable 3-isopropylmalate dehydratase (small subunit) LeuD (isopropylmalate isomerase) (alpha-IPM isomerase) (IPMI)	GD
MMARE11_00340	-	ABC transporter permease	10	0	0	10	0	1	348.3	NE	MMAR_0035	FALSE
MMARE11_03640	-	aldolase/citrate lyase family protein	12	0	0	12	0	0.8333	42.3	NE	MMAR_0401	FALSE
MMARE11_05270	-	FGGY-family carbohydrate kinase	18	0	0	18	0	0.6667	67	NE	MMAR_0570	FALSE
MMARE11_14580	-	PadR family transcriptional regulator	11	0	0	11	0	0.9091	186.5	NE	MMAR_1544	FALSE
MMARE11_14590	-	maleylpyruvate isomerase N-terminal domain-containing protein	13	0	0	13	0	1	308.62	NE	MMAR_1545	FALSE
MMARE11_19060	-	serine/threonine protein kinase	21	0	0	21	0	0.9524	195.6	NE	MMAR_1982	FALSE
MMARE11_28960	-	enoyl-CoA hydratase-related protein	7	0	0	7	0	0.7143	145.2	NE	MMAR_2974	FALSE
MMARE11_29561	-	DUF389 domain-containing protein	9	0	0	9	0	0.6667	130.67	NE	MMAR_3033	FALSE
MMARE11_31920	-	PE family protein	20	0	0	20	0	0.7	98	NE	MMAR_3290	FALSE
MMARE11_32930	-	hypothetical protein	15	0	0	15	0	0.9333	116.93	NE	MMAR_3391	FALSE
MMARE11_33790	-	PE-PPE domain-containing protein	47	0	0	47	0	0.9149	196.12	NE	MMAR_3467	FALSE
MMARE11_37650	-	DUF5931 domain-containing protein	10	0	0	10	0	0.7	72.86	NE	MMAR_3958	FALSE
MMARE11_46860	-	IS481 family transposase	20	0	0	20	0	0.8	238.12	NE		FALSE
MMARE11_50850	-	cytochrome P450	12	0	0	12	0	0.9167	127.91	NE	MMAR_5268	FALSE
MMARE11_50920	-	long-chain fatty acid--CoA ligase	23	0	0	23	0	0.913	115.33	NE	MMAR_5275	FALSE
MMARE11_23700	lysX	bifunctional lysylphosphatidylglycerol synthetase/lysine--tRNA ligase LysX	51	0	0	51	0	0.9608	137.27	NE	MMAR_2447	FALSE	Rv1640c	lysX	Lysyl-tRNA synthetase 2 LysX	NE
MMARE11_50630	-	hypothetical protein	10	0	0	10	0	0.9	215.33	NE	MMAR_5242	FALSE	Rv3723	-	Probable conserved transmembrane protein	NE
MMARE11_03770	-	MCE family protein	18	0	0	18	0	0.8333	183.73	NE	MMAR_0414	FALSE	Rv0171	mce1C	Mce-family protein Mce1C	NE
MMARE11_40880	dapC	succinyldiaminopimelate transaminase	15	0	0	15	0	0.8	177.5	NE	MMAR_4273	FALSE	Rv1178	-	Probable aminotransferase	NE
MMARE11_44530	-	cysteine synthase	20	0	0	20	0	0.85	147.06	NE	MMAR_4629	FALSE	Rv1336	cysM	Cysteine synthase B CysM (CSASE B) (O-phosphoserine sulfhydrylase B) (O-phosphoserine (thiol)-lyase B)	GA
MMARE11_41790	-	NAD-dependent epimerase/dehydratase family protein	18	0	0	18	0	0.8889	80.62	NE	MMAR_4359	FALSE	Rv1106c	-	3-beta-hydroxysteroid dehydrogenase	NE
MMARE11_13730	nuoK	NADH-quinone oxidoreductase subunit NuoK	7	0	0	7	0	0.8571	192.5	NE	MMAR_1473	FALSE	Rv3155	nuoK	Probable NADH dehydrogenase I (chain K) NuoK (NADH-ubiquinone oxidoreductase chain K)	NE
MMARE11_23610	-	MFS transporter	22	0	0	22	0	0.8636	246.68	NE	MMAR_2438	FALSE	Rv1634	-	Possible drug efflux membrane protein	GA
MMARE11_36580	-	VWA domain-containing protein	18	0	0	18	0	0.6667	75.17	NE	MMAR_3751	FALSE	Rv2425c	-	hypothetical protein	NE
MMARE11_01040	-	hypothetical protein	14	0	0	14	0	0.8571	131.25	NE	MMAR_0116	FALSE	Rv0614	-	hypothetical protein	NE
MMARE11_31060	-	DUF3153 domain-containing protein	4	0	0	4	0	1	162.25	NE	MMAR_3206	FALSE	Rv2171	lppM	Probable conserved lipoprotein LppM	NE
MMARE11_13460	-	MmgE/PrpD family protein	15	0	0	15	0	0.8	157.92	NE	MMAR_1379	FALSE	Rv1130	prpD	Possible methylcitrate dehydratase PrpD	NE
MMARE11_26320	-	alpha/beta hydrolase	16	0	0	16	0	1	179.06	NE	MMAR_2711	FALSE	Rv1834	lipZ	Probable hydrolase	GA
MMARE11_40870	-	DEAD/DEAH box helicase family protein	28	0	0	28	0	0.8214	130.65	NE	MMAR_4272	FALSE	Rv1179c	-	hypothetical protein	NE
MMARE11_13630	-	hypothetical protein	6	0	0	6	0	0.8333	86.6	NE	MMAR_1398	FALSE	Rv3165c	-	hypothetical protein	NE
MMARE11_20940	mltG	endolytic transglycosylase MltG	18	0	0	18	0	0.9444	36.12	NE	MMAR_2172	TRUE	Rv2553c	-	Probable conserved membrane protein	NE
MMARE11_50470	-	hypothetical protein	22	0	0	22	0	0.9091	196.25	NE	MMAR_5224	FALSE	Rv0193c	-	Hypothetical protein	GA
MMARE11_10260	-	SAM-dependent methyltransferase	11	0	0	11	0	0.9091	210.9	NE	MMAR_1069	FALSE	Rv0731c	-	Possible S-adenosylmethionine-dependent methyltransferase	GA
MMARE11_12040	-	esterase	13	0	0	13	0	0.7692	140.9	NE	MMAR_1236	FALSE	Rv3298c	lpqC	Possible esterase lipoprotein LpqC	NE
MMARE11_12690	-	ComF family protein	2	0	0	2	0	0.5	61	NE	MMAR_1303	FALSE	Rv3242c	-	hypothetical protein	GA
MMARE11_18330	-	PPE family protein	17	0	0	17	0	0.8235	77.07	NE	MMAR_1905	FALSE	Rv2892c	PPE45	PPE family protein PPE45	NE
MMARE11_20640	-	adenine phosphoribosyltransferase	7	0	0	7	0	0.8571	270.83	NE	MMAR_2123	FALSE	Rv2584c	apt	Adenine phosphoribosyltransferase Apt (APRT) (AMP diphosphorylase) (AMP pyrophosphorylase) (transphosphoribosidase)	NE
MMARE11_26040	-	PPE family protein	24	0	0	0	24	0.875	416.71	GA	MMAR_2684	FALSE	Rv1808	PPE32	PPE family protein PPE32	GA
MMARE11_28040	-	virulence factor Mce family protein	21	0	0	21	0	0.6667	81.71	NE	MMAR_2884	FALSE	Rv1968	mce3C	Mce-family protein Mce3C	NE
MMARE11_37240	-	hypothetical protein	8	0	0	8	0	0.875	331.14	NE	MMAR_3839	FALSE	Rv0061c	-	Hypothetical protein	NE
MMARE11_39520	-	AAA family ATPase	35	0	0	35	0	0.8	57.32	NE	MMAR_4142	FALSE	Rv1278	-	Hypothetical protein	NE
MMARE11_48290	-	hypothetical protein	18	0	0	18	0	0.8889	191.75	NE	MMAR_5019	FALSE	Rv3531c	-	Hypothetical protein	NE
MMARE11_01770	-	WXG100 family type VII secretion target	3	0	0	3	0	1	17	NE	MMAR_0188	FALSE
MMARE11_01980	-	STAS domain-containing protein	4	0	0	4	0	1	204.25	NE	MMAR_0214	FALSE
MMARE11_03480	-	alpha/beta fold hydrolase	15	0	0	15	0	0.8	111.83	NE	MMAR_0385	FALSE
MMARE11_03950	-	PE family protein	47	0	0	47	0	0.7021	97.33	NE	MMAR_0431	FALSE
MMARE11_08760	-	cation:proton antiporter	8	0	0	8	0	0.875	186.43	NE	MMAR_0925	FALSE
MMARE11_11420	-	heme-binding protein	4	0	0	4	0	0.75	218.67	NE	MMAR_1182	FALSE
MMARE11_15320	-	FAD-binding oxidoreductase	23	0	0	23	0	0.9565	171.14	NE		FALSE
MMARE11_16320	wrbA	NAD(P)H:quinone oxidoreductase	11	0	2	9	0	0.9091	89.7	NE	MMAR_1713	FALSE
MMARE11_16550	-	DUF1330 domain-containing protein	8	0	0	8	0	0.75	85.67	NE	MMAR_1736	FALSE
MMARE11_16710	-	hypothetical protein	6	0	0	6	0	1	239	NE	MMAR_1752	FALSE
MMARE11_20230	-	ferredoxin family protein	8	0	0	8	0	1	307.12	NE	MMAR_2080	FALSE
MMARE11_22510	-	3-dehydroquinate synthase	13	0	0	13	0	0.9231	128.75	NE	MMAR_2329	FALSE
MMARE11_22720	-	class I SAM-dependent methyltransferase	18	0	0	18	0	0.8889	80.75	NE	MMAR_2350	FALSE
MMARE11_28170	-	NAD(P)-dependent oxidoreductase	14	0	0	14	0	1	235.79	NE	MMAR_2896	FALSE
MMARE11_28400	-	DUF899 family protein	13	0	0	13	0	1	183.46	NE	MMAR_2919	FALSE
MMARE11_34560	-	hypothetical protein	9	0	0	9	0	0.7778	197	NE	MMAR_3540	FALSE
MMARE11_37580	-	TetR family transcriptional regulator	9	0	3	6	0	0.6667	123	NE	MMAR_3952	FALSE
MMARE11_37960	-	PPE family protein	36	0	0	36	0	0.75	54.04	NE	MMAR_3989	FALSE
MMARE11_38280	-	hypothetical protein	8	0	0	8	0	0.75	43.67	NE	MMAR_4021	FALSE
MMARE11_39700	-	acetyl-CoA hydrolase/transferase family protein	34	0	0	34	0	0.7647	48.85	NE	MMAR_4160	FALSE
MMARE11_40090	-	NADP-dependent malic enzyme	16	0	0	16	0	0.9375	127.47	NE	MMAR_4197	FALSE
MMARE11_41270	-	type III polyketide synthase	14	0	0	14	0	0.9286	166	NE	MMAR_4313	FALSE
MMARE11_48430	-	steroid 3-ketoacyl-CoA thiolase	8	0	0	8	0	0.625	227.4	NE	MMAR_5033	FALSE	Rv3546	fadA5	Probable acetyl-CoA acetyltransferase FadA5 (acetoacetyl-CoA thiolase)	NE
MMARE11_26170	-	ABC transporter ATP-binding protein/permease	36	0	0	36	0	0.9722	261.63	NE	MMAR_2696	FALSE	Rv1819c	bacA	Probable drug-transport transmembrane ATP-binding protein ABC transporter BacA	NE
MMARE11_20250	-	hypothetical protein	8	0	0	8	0	0.875	189.29	NE	MMAR_2082	FALSE	Rv2620c	-	Probable conserved transmembrane protein	NE
MMARE11_15860	-	RsiV family protein	12	0	0	12	0	1	166.25	NE	MMAR_1665	FALSE	Rv3036c	TB22.2	Probable conserved secreted protein TB22.2	NE
MMARE11_44960	-	DEAD/DEAH box helicase	22	0	0	22	0	0.9545	68.33	NE	MMAR_4671	FALSE	Rv0861c	ercc3	DNA helicase Ercc3	NE
MMARE11_19330	-	RidA family protein	5	0	0	0	5	1	147.6	GA	MMAR_2009	FALSE	Rv2704	-	hypothetical protein	GA
MMARE11_47390	-	TetR/AcrR family transcriptional regulator	12	0	0	12	0	0.9167	147.73	NE	MMAR_4929	FALSE	Rv0767c	-	hypothetical protein	NE
MMARE11_24140	-	DNA-3-methyladenine glycosylase	12	0	0	12	0	0.8333	101.9	NE	MMAR_2487	FALSE	Rv1688	mpg	Possible 3-methyladenine DNA glycosylase Mpg	NE
MMARE11_23170	-	nitroreductase family deazaflavin-dependent oxidoreductase	8	0	0	8	0	0.875	182.57	NE	MMAR_2394	FALSE	Rv1598c	-	hypothetical protein	NE
MMARE11_05950	clpB	ATP-dependent chaperone ClpB	25	0	0	25	0	0.92	157.96	NE	MMAR_0645	FALSE	Rv0384c	clpB	Probable endopeptidase ATP binding protein (chain B) ClpB (ClpB protein) (heat shock protein F84.1)	GD
MMARE11_02350	-	5'-methylthioadenosine/adenosylhomocysteine nucleosidase	15	0	0	15	0	0.9333	125.14	NE	MMAR_0251	FALSE	Rv0091	mtn	Probable bifunctional MTA/SAH nucleosidase Mtn: 5'-methylthioadenosine nucleosidase (methylthioadenosine methylthioribohydrolase) + S-adenosylhomocysteine nucleosidase (S-adenosyl-L-homocysteine homocysteinylribohydrolase)	NE
MMARE11_07130	-	mycothiol transferase	8	0	0	8	0	0.875	290.86	NE	MMAR_0763	FALSE	Rv0443	-	hypothetical protein	NE
MMARE11_19000	-	(2Fe-2S)-binding protein	9	0	0	9	0	0.8889	185	NE	MMAR_1976	FALSE	Rv2737A	-	Conserved hypothetical cysteine rich protein (fragment)	Uncertain
MMARE11_21460	-	PH domain-containing protein	10	0	0	10	0	0.8	88.88	NE	MMAR_2224	FALSE	Rv1417	-	Possible conserved membrane protein	NE
MMARE11_29770	-	bifunctional cobalt-precorrin-7 (C(5))-methyltransferase/cobalt-precorrin-6B (C(15))-methyltransferase	10	5	0	5	0	0.5	32.4	NE	MMAR_3054	FALSE	Rv2072c	cobL	Precorrin-6Y C(5,15)-methyltransferase (decarboxylating) CobL	NE
MMARE11_24550	-	rRNA pseudouridine synthase	9	8	0	1	0	0.2222	2	ES	MMAR_2526	FALSE	Rv1711	-	hypothetical protein	GD
MMARE11_43680	-	chorismate mutase	4	0	0	4	0	0.75	76	NE	MMAR_4555	FALSE	Rv0948c	-	Chorismate mutase	ES
MMARE11_01180	-	aromatic/alkene/methane monooxygenase hydroxylase/oxygenase subunit alpha	24	0	0	24	0	0.9583	215.52	NE	MMAR_0131	FALSE
MMARE11_01260	-	acyl-CoA dehydrogenase	24	0	0	24	0	0.7083	104.76	NE	MMAR_0139	FALSE
MMARE11_02040	-	sulfotransferase	24	0	0	24	0	0.8333	163.8	NE	MMAR_0220	FALSE
MMARE11_06430	-	methyltransferase domain-containing protein	29	0	0	29	0	0.9655	212.5	NE	MMAR_0694	FALSE
MMARE11_08640	-	SulP family inorganic anion transporter	21	0	0	21	0	0.8095	112	NE	MMAR_0914	FALSE
MMARE11_11980	-	magnesium transporter CorA family protein	14	0	0	14	0	0.8571	88.5	NE	MMAR_1230	FALSE
MMARE11_14630	-	PPE family protein	30	0	0	30	0	0.9	166.7	NE	MMAR_1550	FALSE
MMARE11_22370	-	class I SAM-dependent methyltransferase	17	0	0	17	0	0.9412	207.44	NE	MMAR_2315	FALSE
MMARE11_25090	-	NYN domain-containing protein	14	0	0	14	0	0.9286	138.31	NE	MMAR_2590	FALSE
MMARE11_29850	-	hypothetical protein	15	0	0	15	0	0.9333	333.86	NE	MMAR_3063	FALSE
MMARE11_33170	ppsA	phosphoenolpyruvate synthase	32	0	0	32	0	0.6875	75.73	NE	MMAR_3410	FALSE
MMARE11_37480	-	ABC transporter permease	16	0	0	16	0	0.75	84.5	NE	MMAR_3863	FALSE
MMARE11_46490	-	acetoacetate decarboxylase family protein	16	0	0	16	0	0.6875	118.55	NE	MMAR_4819	FALSE
MMARE11_50180	fdnG	formate dehydrogenase-N subunit alpha	50	0	0	50	0	0.92	96.52	NE	MMAR_5195	FALSE
MMARE11_07210	-	RND family transporter	46	0	0	3	43	0.9565	331.2	GA	MMAR_0771	FALSE	Rv0450c	mmpL4	Probable conserved transmembrane transport protein MmpL4	NE
MMARE11_39580	-	ABC transporter ATP-binding protein/permease	22	0	0	22	0	1	184.95	NE	MMAR_4148	FALSE	Rv1272c	-	Probable drugs-transport transmembrane ATP-binding protein ABC transporter	NE
MMARE11_11650	-	cytidine deaminase	5	0	0	5	0	0.6	64	NE	MMAR_1204	FALSE	Rv3315c	cdd	Probable cytidine deaminase Cdd (cytidine aminohydrolase) (cytidine nucleoside deaminase)	NE
MMARE11_32490	-	serine hydrolase	13	0	0	13	0	0.8462	268.82	NE	MMAR_3348	FALSE	Rv2257c	-	hypothetical protein	NE
MMARE11_07720	-	hypothetical protein	11	0	0	11	0	1	118.27	NE	MMAR_0823	FALSE	Rv0497	-	Probable conserved transmembrane protein	NE
MMARE11_42740	-	Ppx/GppA family phosphatase	10	2	0	8	0	0.6	70.17	NE	MMAR_4459	FALSE	Rv1026	-	hypothetical protein	NE
MMARE11_37000	pepN	aminopeptidase N	34	0	0	34	0	0.8529	127.79	NE	MMAR_3817	FALSE	Rv2467	pepN	Probable aminopeptidase N PepN (Lysyl aminopeptidase) (LYS-AP) (alanine aminopeptidase)	NE
MMARE11_02970	-	YoaK family protein	7	0	0	7	0	1	181.71	NE	MMAR_0327	FALSE	Rv0128	-	Probable conserved transmembrane protein	NE
MMARE11_42370	-	fatty acid--CoA ligase	28	0	0	28	0	0.7857	90.77	NE	MMAR_4412	FALSE	Rv1058	fadD14	Probable medium chain fatty-acid-CoA ligase FadD14 (fatty-acid-CoA synthetase) (fatty-acid-CoA synthase)	NE
MMARE11_10570	eccB	type VII secretion protein EccB	18	0	0	18	0	0.8889	197.31	NE	MMAR_1099	FALSE	Rv3450c	eccB4	ESX conserved component EccB4 ESX-4 type VII secretion system protein Probable membrane protein	NE
MMARE11_02470	cadA	cadmium-translocating P-type ATPase	18	0	0	18	0	0.7222	106.62	NE	MMAR_0264	FALSE	Rv0092	ctpA	Cation transporter P-type ATPase a CtpA	NE
MMARE11_26790	-	TIGR03618 family F420-dependent PPOX class oxidoreductase	4	0	0	4	0	1	154.25	NE	MMAR_2758	FALSE	Rv1875	-	hypothetical protein	GA
MMARE11_13570	-	TIGR03617 family F420-dependent LLM class oxidoreductase	15	0	0	15	0	0.9333	103.14	NE	MMAR_1390	FALSE	Rv1360	-	Probable oxidoreductase	NE
MMARE11_04770	-	uroporphyrinogen-III synthase	19	0	0	19	0	0.7895	102.8	NE	MMAR_0520	FALSE	Rv0260c	-	Possible transcriptional regulatory protein	NE
MMARE11_48180	-	thiolase domain-containing protein	18	0	0	18	0	0.7222	129.54	NE	MMAR_5008	FALSE	Rv3523	ltp3	Probable lipid carrier protein or keto acyl-CoA thiolase Ltp3	NE
MMARE11_49610	-	hypothetical protein	9	0	0	9	0	1	48.56	NE	MMAR_5139	FALSE	Rv3647c	-	hypothetical protein	NE
MMARE11_03790	-	virulence factor Mce family protein	15	0	0	15	0	0.8	180.42	NE	MMAR_0416	FALSE	Rv0173	lprK	Possible Mce-family lipoprotein LprK (Mce-family lipoprotein Mce1E)	NE
MMARE11_32500	-	class I SAM-dependent methyltransferase	15	0	0	15	0	0.9333	348.5	NE	MMAR_3349	FALSE	Rv2258c	-	Possible transcriptional regulatory protein	NE
MMARE11_39530	-	exonuclease SbcCD subunit D	9	0	0	9	0	1	167.44	NE	MMAR_4143	FALSE	Rv1277	-	hypothetical protein	NE
MMARE11_06570	-	MBL fold metallo-hydrolase	11	0	0	11	0	0.9091	136.1	NE	MMAR_0708	FALSE	Rv0406c	-	Beta lactamase like protein	NE
MMARE11_43390	mscL	large-conductance mechanosensitive channel protein MscL	6	0	0	6	0	1	278	NE	MMAR_4525	FALSE	Rv0985c	mscL	Possible large-conductance ion mechanosensitive channel MscL	NE
MMARE11_08260	-	AAA family ATPase	18	0	0	18	0	0.8889	188.56	NE	MMAR_0876	FALSE	Rv0530	-	hypothetical protein	NE
MMARE11_11520	-	serine hydrolase	16	0	0	16	0	0.8125	217.85	NE	MMAR_1192	FALSE	Rv3330	dacB1	Probable penicillin-binding protein DacB1 (D-alanyl-D-alanine carboxypeptidase) (DD-peptidase) (DD-carboxypeptidase) (PBP) (DD-transpeptidase) (serine-type D-ala-D-ala carboxypeptidase) (D-amino acid hydrolase)	NE
MMARE11_26570	-	ATP-binding cassette domain-containing protein	18	0	0	18	0	0.8333	177.6	NE	MMAR_2736	FALSE	Rv1859	modC	Probable molybdenum-transport ATP-binding protein ABC transporter ModC	NE
MMARE11_27420	aceA	isocitrate lyase ICL2	47	0	0	47	0	0.9362	195.48	NE	MMAR_2821	FALSE	Rv1916	aceAb	Probable isocitrate lyase AceAb [second part] (isocitrase) (isocitratase) (Icl)	NE
MMARE11_32140	-	oxygenase MpaB family protein	14	0	0	14	0	0.9286	137.54	NE	MMAR_3312	FALSE	Rv2237	-	hypothetical protein	NE
MMARE11_51210	-	phosphotransferase family protein	17	0	0	17	0	0.9412	115.56	NE	MMAR_5304	FALSE	Rv3761c	fadE36	Possible acyl-CoA dehydrogenase FadE36	NE
MMARE11_21920	-	SUF system NifU family Fe-S cluster assembly protein	8	5	0	3	0	0.125	16	ES	MMAR_2270	FALSE	Rv1465	-	Possible nitrogen fixation related protein	ES
MMARE11_12450	-	class I SAM-dependent methyltransferase	19	0	0	19	0	0.9474	158.44	NE	MMAR_1279	FALSE	Rv3263	-	Probable DNA methylase (modification methylase) (methyltransferase)	NE
MMARE11_36370	-	transglutaminase family protein	19	0	0	19	0	0.8421	123	NE	MMAR_3730	FALSE	Rv2409c	-	hypothetical protein	NE
MMARE11_10790	tsaE	tRNA (adenosine(37)-N6)-threonylcarbamoyltransferase complex ATPase subunit type 1 TsaE	2	0	2	0	0	0.5	5	GD	MMAR_1121	FALSE	Rv3422c	-	hypothetical protein	GD
MMARE11_08250	ccsB	c-type cytochrome biogenesis protein CcsB	15	0	14	1	0	0.2	24	GD	MMAR_0875	TRUE	Rv0529	ccsA	Possible cytochrome C-type biogenesis protein CcsA	ES
MMARE11_48235	-	NHL repeat-containing protein	19	0	0	19	0	0.7895	289.4	NE	MMAR_5012	FALSE	Rv3524	-	Probable conserved membrane protein	GA
MMARE11_00120	-	PH domain-containing protein	6	0	0	6	0	0.8333	42.8	NE	MMAR_0012	FALSE	Rv0010c	-	Probable conserved membrane protein	NE
MMARE11_04000	-	TetR/AcrR family transcriptional regulator	7	0	0	7	0	1	95.29	NE	MMAR_0436	FALSE	Rv0196	-	Possible transcriptional regulatory protein	NE
MMARE11_07510	-	DUF2599 domain-containing protein	2	0	0	2	0	1	160.5	NE	MMAR_0802	FALSE	Rv0477	-	Possible conserved secreted protein	GA
MMARE11_09580	-	MmpS family protein	8	0	0	8	0	1	247.5	NE	MMAR_1006	FALSE	Rv0677c	mmpS5	Possible conserved membrane protein MmpS5	NE
MMARE11_14420	-	hypothetical protein	8	0	0	8	0	0.875	261.43	NE	MMAR_1529	FALSE	Rv3103c	-	Hypothetical proline-rich protein	NE
MMARE11_14700	-	LLM class F420-dependent oxidoreductase	13	0	0	13	0	0.6923	65.56	NE	MMAR_1557	FALSE	Rv3093c	-	Hypothetical oxidoreductase	NE
MMARE11_16240	-	flavin reductase	6	0	0	6	0	1	94.83	NE	MMAR_1705	FALSE	Rv3007c	-	Possible oxidoreductase	GA
MMARE11_16600	-	DAK2 domain-containing protein	16	0	0	16	0	0.9375	121.67	NE	MMAR_1741	FALSE	Rv2974c	-	Conserved hypothetical alanine rich protein	NE
MMARE11_22800	-	methyltransferase domain-containing protein	9	0	0	9	0	1	134.22	NE	MMAR_2358	FALSE	Rv3832c	-	hypothetical protein	NE
MMARE11_27690	-	SDR family oxidoreductase	14	0	0	14	0	1	95.43	NE	MMAR_2849	FALSE	Rv1928c	-	Probable short-chain type dehydrogenase/reductase	NE
MMARE11_28850	-	YnfA family protein	7	0	0	7	0	0.7143	146.6	NE	MMAR_2961	FALSE	Rv2639c	-	Probable conserved integral membrane protein	NE
MMARE11_33200	-	FAD-binding oxidoreductase	23	0	0	23	0	0.913	170.33	NE	MMAR_3413	FALSE	Rv2280	-	Probable dehydrogenase	NE
MMARE11_36520	-	DegV family protein	13	0	0	13	0	0.6923	31.44	NE	MMAR_3745	FALSE	Rv2417c	-	hypothetical protein	NE
MMARE11_42140	-	Bax inhibitor-1/YccA family protein	17	0	0	17	0	0.9412	310.19	NE	MMAR_4394	FALSE	Rv1072	-	Probable conserved transmembrane protein	NE
MMARE11_47410	-	SDR family oxidoreductase	5	0	0	5	0	0.6	99.67	NE	MMAR_4931	FALSE	Rv0765c	-	Probable oxidoreductase	NE
MMARE11_48530	-	fatty acid desaturase	28	0	0	28	0	0.9643	233.7	NE	MMAR_5043	FALSE	Rv3554	fdxB	Possible electron transfer protein FdxB	NE
MMARE11_10490	truA	tRNA pseudouridine(38-40) synthase TruA	19	0	19	0	0	0.2105	5.75	GD	MMAR_1092	FALSE	Rv3455c	truA	Probable tRNA pseudouridine synthase a TruA (pseudouridylate synthase I) (pseudouridine synthase I) (uracil hydrolyase)	GD
MMARE11_22060	ripA	NlpC/P60 family peptidoglycan endopeptidase RipA	26	19	0	7	0	0.1923	71.6	ES	MMAR_2284	TRUE	Rv1477	ripA	Peptidoglycan hydrolase	ESD
MMARE11_44590	prrB	two-component system sensor histidine kinase PrrB	12	10	0	2	0	0.1667	83	ES	MMAR_4634	FALSE	Rv0902c	prrB	Two component sensor histidine kinase PrrB	ES
MMARE11_01380	-	GNAT family N-acetyltransferase	15	0	0	15	0	0.8	79.42	NE	MMAR_0151	FALSE
MMARE11_01930	gcvT	glycine cleavage system aminomethyltransferase GcvT	27	0	0	27	0	0.8519	145.52	NE	MMAR_0210	FALSE
MMARE11_02380	-	RND family transporter	31	0	0	31	0	0.9355	180.45	NE	MMAR_0255	FALSE
MMARE11_04320	-	TetR/AcrR family transcriptional regulator	9	0	0	9	0	0.8889	121.12	NE	MMAR_0470	FALSE
MMARE11_05450	-	SDR family oxidoreductase	11	0	0	11	0	1	210.36	NE	MMAR_0587	FALSE
MMARE11_05490	-	AAA family ATPase	75	0	0	53	22	0.92	194.16	NE		FALSE
MMARE11_05940	-	PE family protein	36	0	0	36	0	0.8333	75.5	NE		FALSE
MMARE11_06270	-	cation diffusion facilitator family transporter	11	0	0	11	0	0.9091	181.1	NE	MMAR_0677	FALSE
MMARE11_06500	-	LLM class flavin-dependent oxidoreductase	15	0	0	15	0	0.8	97.17	NE	MMAR_0701	FALSE
MMARE11_08930	-	PE family protein	28	0	0	28	0	0.6071	65.82	NE	MMAR_0943	TRUE
MMARE11_10370	-	MFS transporter	21	0	0	21	0	0.8571	236.28	NE	MMAR_1080	FALSE
MMARE11_13240	-	DUF6159 family protein	7	0	0	7	0	0.7143	281.6	NE	MMAR_1357	FALSE
MMARE11_15240	-	aldehyde dehydrogenase family protein	24	0	0	24	0	0.8333	89.1	NE	MMAR_1607	FALSE
MMARE11_15450	-	SDR family NAD(P)-dependent oxidoreductase	8	0	0	8	0	0.875	71.86	NE	MMAR_1624	FALSE
MMARE11_17970	-	nickel-dependent hydrogenase large subunit	33	0	0	33	0	0.8788	114.76	NE	MMAR_1869	FALSE
MMARE11_20410	-	PucR family transcriptional regulator	14	0	0	14	0	0.8571	240.33	NE	MMAR_2099	FALSE
MMARE11_22220	-	S1 family peptidase	11	0	0	11	0	1	156.45	NE	MMAR_2300	FALSE
MMARE11_23670	-	serine/threonine-protein kinase PknH/PknJ	23	0	0	23	0	0.6522	109.67	NE	MMAR_2444	FALSE
MMARE11_24980	-	APC family permease	17	0	0	17	0	0.9412	111.81	NE	MMAR_2579	FALSE
MMARE11_25020	-	potassium/proton antiporter	16	0	0	16	0	0.9375	122.87	NE	MMAR_2583	FALSE
MMARE11_25100	-	PPE family protein	81	0	0	81	0	0.8148	77.27	NE	MMAR_2591	FALSE
[truncated: 2,982 more rows]

## Sheet: B
S1 Dataset 1B: Mmar E11 genes required for infection in Drosophila (determined by resampling analysis in TRANSIT). Virulence genes = log fold change >0 and adjusted P-value <0.05.
Col A:	Mmar E11 ORF id
Col B:	Gene name
Col C:	Annotation
Col D:	Number of TA sites in ORF
Col E:	Mean normalized transposon insertion counts in-vitro
Col F:	Mean normalized transposon insertion counts in bacilli harvested from spleen after 4 weeks of infection
Col G:	Log fold change
Col H:	P-value of difference of counts between spleen and input (resampling test in Transit)
Col I:	Adjusted-p-value (using Benjamini-Hochberg correction, FDR<0.05). Padj <0.05 in blue.
Col J:	Mutual ortholog in Mmar M strain (if it exists)
Col K:	Mutual ortholog in Mtb H37Rv strain (if it exists)
Col L:	Gene names (H37Rv)
Col M:	Annotation (H37Rv)
Col N:	Differentially required genes after 10 days of Mtb H37Rv infection of C57BL/6 mice according to Zhang et al, Cell. 2013 Dec 5;155(6):1296-308. doi: 10.1016/j.cell2013.10.045. Padj<0.05 in yellow.
Col O:	Differentially required genes after 45 days of Mtb H37Rv infection of C57BL/6 mice according to Zhang et al, Cell. 2013 Dec 5;155(6):1296-308. doi: 10.1016/j.cell2013.10.045. Padj<0.05 in yellow.
Col P:	Differentially required genes after 1 month Mtb H37Rv infection of C57BL/6 mice according to Smith et al, eLife. 2022; 11: e74419. doi: 10.7554/eLife.74419. Padj<0.05 in yellow.
Col Q:	Excel cells that are yellow in Col N, O, and/or P are noted as "1" and colored orange. These represent genes differentially required during Mtb H37Rv C57BL/6 infection in Zhang et al. and/or Smith et al. united.
Mmar E11 ORF ID	Gene name	Annotation	TA sites	Mean Ctrl	Mean Exp	Log fold change	Pval	Padj	Mmar M mutual ortholog	Mtb mutual ortholog	Mtb gene name	Mtb annotation	Mtb requirement in mice, 10 days Zhang	Mtb requirement in mice, 45 days Zhang	Mtb requirement, Smith	Union
MMARE11_01450	-	NADP-dependent isocitrate dehydrogenase	29	120.6	42.9	-1.47	0	0	MMAR_0158	Rv0066c	icd2	Probable isocitrate dehydrogenase [NADP] Icd2 (oxalosuccinate decarboxylase) (IDH) (NADP+-specific ICDH) (IDP)	1	0	1	1
MMARE11_02440	-	PPE family protein	28	151.1	34.8	-2.09	0	0	MMAR_0261	Rv0096	PPE1	PPE family protein PPE1	1	0	0	1
MMARE11_02400	-	acyl carrier protein	3	44.9	8.6	-2.26	0	0	MMAR_0257	Rv0100	-	hypothetical protein	1	0.21607	0.00798	1
MMARE11_02500	-	cytochrome c oxidase assembly protein	33	0.9	0	-0.86	0	0	MMAR_0267	Rv0102	-	Probable conserved integral membrane protein	1	1	1	0
MMARE11_03310	-	NADPH:quinone oxidoreductase family protein	13	4.4	0	-2.43	0	0	MMAR_0361	Rv0149	-	Possible quinone oxidoreductase (NADPH:quinone oxidoreductase) (zeta-crystallin)	0.76291	0.7309	0.50423	0
MMARE11_04150	-	phosphoenolpyruvate carboxykinase (GTP)	22	4.8	0.2	-2.24	0	0	MMAR_0451	Rv0211	pckA	Probable iron-regulated phosphoenolpyruvate carboxykinase [GTP] PckA (phosphoenolpyruvate carboxylase) (PEPCK)(pep carboxykinase)	0	0	0.81742	1
MMARE11_04470	-	NADP-dependent succinic semialdehyde dehydrogenase	17	29.9	0.8	-4.1	0	0	MMAR_0490	Rv0234c	gabD1	Succinate-semialdehyde dehydrogenase [NADP+] dependent (SSDH) GabD1	1	0.90596	0.50423	0
MMARE11_06190	fbaA	class II fructose-bisphosphate aldolase	18	3	0.1	-1.82	0	0	MMAR_0669	Rv0363c	fba	Probable fructose-bisphosphate aldolase Fba	0.65926	0	1	1
MMARE11_07350	lpdA	dihydrolipoyl dehydrogenase	20	14.9	0.4	-3.53	0	0	MMAR_0785	Rv0462	lpdC	Dihydrolipoamide dehydrogenase LpdC (lipoamide reductase (NADH)) (lipoyl dehydrogenase) (dihydrolipoyl dehydrogenase) (diaphorase)	1	1	1	0
MMARE11_07620	-	YbjN domain-containing protein	9	18.7	0.6	-3.62	0	0	MMAR_0813	Rv0487	-	hypothetical protein	0.96598	0.83131	0	1
MMARE11_08370	-	integral membrane protein	12	87.9	9.5	-3.08	0	0	MMAR_0887	Rv0541c	-	Probable conserved integral membrane protein	1	0.00125	1	1
MMARE11_08620	htpX	zinc metalloprotease HtpX	10	143.3	28.6	-2.29	0	0	MMAR_0912	Rv0563	htpX	Probable protease transmembrane protein heat shock protein HtpX	0.00628	0.33372	0.78039	1
MMARE11_09190	hadC	(3R)-hydroxyacyl-ACP dehydratase subunit HadC	8	18.7	1	-3.29	0	0	MMAR_0970	Rv0637	hadC	(3R)-hydroxyacyl-ACP dehydratase subunit HadC	0.24642	0.17175	1	0
MMARE11_46790	-	FABP family protein	13	27.7	2.7	-2.95	0	0	MMAR_4871	Rv0813c	-	hypothetical protein	1	1	0.74143	0
MMARE11_46720	mshD	mycothiol synthase	10	127.8	4.8	-4.48	0	0	MMAR_4864	Rv0819	mshD	GCN5-related N-acetyltransferase, MshD	0.13969	0	0.32909	1
MMARE11_46640	-	acyl-ACP desaturase	12	29.8	4.3	-2.54	0	0	MMAR_4856	Rv0824c	desA1	Probable acyl-[acyl-carrier protein] desaturase DesA1 (acyl-[ACP] desaturase) (stearoyl-ACP desaturase) (protein Des)	0.49011	0.34422	1	0
MMARE11_44650	-	citrate synthase	23	99	26.8	-1.85	0	0	MMAR_4640	Rv0896	gltA2	Probable citrate synthase I GltA2	0	0	1	1
MMARE11_44600	-	exported or membrane protein	10	17.9	1.9	-2.69	0	0	MMAR_4635	Rv0901	-	Possible conserved exported or membrane protein	1	0.56625	0.8994	0
MMARE11_43700	pgi	glucose-6-phosphate isomerase	26	15.5	1.8	-2.53	0	0	MMAR_4557	Rv0946c	pgi	Probable glucose-6-phosphate isomerase Pgi (GPI) (phosphoglucose isomerase) (phosphohexose isomerase) (phi)	0.34132	0.00125	1	1
MMARE11_43660	pcrA	DNA helicase PcrA	33	169	61.6	-1.44	0	0	MMAR_4553	Rv0949	uvrD1	Probable ATP-dependent DNA helicase II UvrD1	0.96451	0	0.56644	1
MMARE11_42710	-	HAMP domain-containing histidine kinase	16	407.8	755.7	0.89	0	0	MMAR_4456	Rv1032c	trcS	Two component sensor histidine kinase TrcS	0.99602	0.96168	1	0
MMARE11_42700	-	response regulator transcription factor	10	1006.1	1516.3	0.59	0	0	MMAR_4455	Rv1033c	trcR	Two component transcriptional regulator TrcR	1	0.91354	0.84302	0
MMARE11_42090	-	RDD family protein	18	44.7	5.3	-2.85	0	0	MMAR_4389	Rv1078	pra	Probable proline-rich antigen homolog Pra	0	0	1	1
MMARE11_42010	-	hemolysin III family protein	15	51.3	5.8	-2.95	0	0	MMAR_4381	Rv1085c	-	Possible hemolysin-like protein	0.59471	0.98887	0.01703	1
MMARE11_41060	-	mannosyltransferase	21	81.1	23.2	-1.76	0	0	MMAR_4292	Rv1159	pimE	Mannosyltransferase PimE	0	0	1	1
MMARE11_40420	-	glucosyl-3-phosphoglycerate synthase	11	3.6	0	-2.14	0	0	MMAR_4230	Rv1208	gpgS	Probable glucosyl-3-phosphoglycerate synthase GpgS	1	1	1	0
MMARE11_40370	glgC	glucose-1-phosphate adenylyltransferase	24	141.2	335.9	1.24	0	0	MMAR_4225	Rv1213	glgC	Glucose-1-phosphate adenylyltransferase GlgC (ADP-glucose synthase) (ADP-glucose pyrophosphorylase)	1	0.03446	0.26853	1
MMARE11_40060	-	multifunctional oxoglutarate decarboxylase/oxoglutarate dehydrogenase thiamine pyrophosphate-binding subunit/dihydrolipoyllysine-residue succinyltransferase subunit	43	5.8	0.2	-2.51	0	0	MMAR_4194	Rv1248c	-	Multifunctional alpha-ketoglutarate metabolic enzyme	1	0.11175	1	0
MMARE11_21490	uvrC	excinuclease ABC subunit UvrC	33	41	11.1	-1.79	0	0	MMAR_2227	Rv1420	uvrC	Probable excinuclease ABC (subunit C-nuclease) UvrC	0.13449	0	0.37666	1
MMARE11_21630	tpiA	triose-phosphate isomerase	10	3.5	0.1	-2.09	0	0	MMAR_2241	Rv1438	tpi	Probable triosephosphate isomerase Tpi (TIM)	1	0.58232	1	0
MMARE11_21720	pgl	6-phosphogluconolactonase	9	26.4	2.9	-2.81	0	0	MMAR_2250	Rv1445c	devB	Probable 6-phosphogluconolactonase DevB (6PGL)	0.27219	0.14758	0.93798	0
MMARE11_22080	-	MoxR family ATPase	17	9.8	0.2	-3.22	0	0	MMAR_2286	Rv1479	moxR1	Probable transcriptional regulatory protein MoxR1	0.98695	0.80467	1	0
MMARE11_22090	-	DUF58 domain-containing protein	8	5.2	0.1	-2.53	0	0	MMAR_2287	Rv1480	-	hypothetical protein	1	1	0.90853	0
MMARE11_22100	-	VWA domain-containing protein	12	11.3	0.3	-3.23	0	0	MMAR_2288	Rv1481	-	Probable membrane protein	1	1	1	0
MMARE11_22250	scpA	methylmalonyl-CoA mutase	40	76.6	27.5	-1.45	0	0	MMAR_2303	Rv1493	mutB	Probable methylmalonyl-CoA mutase large subunit MutB (MCM)	0.52708	0.84102	0	1
MMARE11_22740	-	GAP family protein	10	30.3	2	-3.38	0	0	MMAR_2352	Rv1517	-	hypothetical protein	0.1055	0.20681	0.69214	0
MMARE11_23020	-	acyltransferase	43	23.2	6.5	-1.69	0	0	MMAR_2380	Rv1565c	-	hypothetical protein	1	0	0.01703	1
MMARE11_23430	pyk	pyruvate kinase	18	3.1	0.1	-1.87	0	0	MMAR_2420	Rv1617	pykA	Probable pyruvate kinase PykA	0.52708	1	1	0
MMARE11_23600	uvrB	excinuclease ABC subunit B	39	233.4	110.8	-1.07	0	0	MMAR_2437	Rv1633	uvrB	Probable excinuclease ABC (subunit B-helicase) UvrB	0.96598	0	1	1
MMARE11_23630	-	universal stress protein	5	170.7	12.7	-3.65	0	0	MMAR_2440	Rv1636	TB15.3	Iron-regulated universal stress protein family protein TB15.3	0	0	1	1
MMARE11_24520	-	ParA family protein	15	96	13.3	-2.76	0	0	MMAR_2523	Rv1708	-	Putative initiation inhibitor protein	0.54827	0.72216	0.91527	0
MMARE11_26340	-	malate synthase G	24	4.1	0.1	-2.17	0	0	MMAR_2713	Rv1837c	glcB	Malate synthase G GlcB	0	0	0.59907	1
MMARE11_26400	-	M56 family metallopeptidase	14	26	1.4	-3.51	0	0	MMAR_2719	Rv1845c	blaR	Possible sensor-transducer protein BlaR	0.23042	0	1	1
MMARE11_29600	cobN	cobaltochelatase subunit CobN	53	59.6	23.5	-1.31	0	0	MMAR_3037	Rv2062c	cobN	Cobalamin biosynthesis protein CobN	0.70432	1	1	0
MMARE11_30050	pafA	Pup--protein ligase	17	214.5	20.3	-3.34	0	0	MMAR_3083	Rv2097c	pafA	Proteasome accessory factor a PafA	0.94684	0	0.01008	1
MMARE11_30090	dop	pup deamidase/depupylase	23	135.8	8.5	-3.86	0	0	MMAR_3087	Rv2112c	dop	Deamidase of pup Dop	0.96451	1	0.22164	0
MMARE11_30130	arc	proteasome ATPase	22	222.5	65.2	-1.75	0	0	MMAR_3091	Rv2115c	mpa	Mycobacterial proteasome ATPase Mpa	1	0	0.08187	1
MMARE11_30370	-	MSMEG_4193 family putative phosphomutase	7	140.1	45.7	-1.59	0	0	MMAR_3115	Rv2135c	-	hypothetical protein	0.028	0.02896	1	1
MMARE11_30400	-	hypothetical protein	21	10.2	1.7	-2.05	0	0	MMAR_3118	Rv2138	lppL	Probable conserved lipoprotein LppL	0	0	1	1
MMARE11_31910	glnA	type I glutamate--ammonia ligase	30	21.3	6.4	-1.59	0	0	MMAR_3289	Rv2220	glnA1	Glutamine synthetase GlnA1 (glutamine synthase) (GS-I)	0.54827	0.33372	1	0
MMARE11_32350	aceE	pyruvate dehydrogenase (acetyl-transferring), homodimeric type	46	38.1	8.5	-2.04	0	0	MMAR_3334	Rv2241	aceE	Pyruvate dehydrogenase E1 component AceE (pyruvate decarboxylase) (pyruvate dehydrogenase) (pyruvic dehydrogenase)	0.48623	0	0	1
MMARE11_35270	-	universal stress protein	12	53.2	11.5	-2.12	0	0	MMAR_3620	Rv2319c	-	Universal stress protein family protein	0.99103	0.60005	0.7027	0
MMARE11_35760	-	metalloregulator ArsR/SmtB family transcription factor	3	127.5	29.6	-2.07	0	0	MMAR_3668	Rv2358	smtB	Probable transcriptional regulatory protein SmtB (probably ArsR-family)	0.01994	0.10776	0.61242	1
MMARE11_36040	mbtG	NADPH-dependent L-lysine N(6)-monooxygenase MbtG	12	46.9	18.9	-1.27	0	0	MMAR_3697	Rv2378c	mbtG	Lysine-N-oxygenase MbtG (L-lysine 6-monooxygenase) (lysine N6-hydroxylase)	0.40696	0	1	1
MMARE11_37120	-	NAD-glutamate dehydrogenase	70	82.5	39.4	-1.05	0	0	MMAR_3829	Rv2476c	gdh	Probable NAD-dependent glutamate dehydrogenase Gdh (NAD-Gdh) (NAD-dependent glutamic dehydrogenase)	1	0	0	1
MMARE11_37180	-	HAD-IB family hydrolase	22	17.8	3	-2.24	0	0	MMAR_3834	Rv2483c	plsC	Possible transmembrane phospholipid biosynthesis bifunctional enzyme PlsC: putative L-3-phosphoserine phosphatase (O-phosphoserine phosphohydrolase) (PSP) (pspase) + 1-acyl-SN-glycerol-3-phosphate acyltransferase (1-AGP acyltransferase) (1-AGPAT) (lysophosphatidic acid acyltransferase) (LPAAT)	1	0.35769	1	0
MMARE11_21020	-	Xaa-Pro peptidase family protein	15	38.7	9.1	-1.97	0	0	MMAR_2180	Rv2535c	pepQ	Probable cytoplasmic peptidase PepQ	1	0	0.05573	1
MMARE11_20370	pdxS	pyridoxal 5'-phosphate synthase lyase subunit PdxS	9	114.1	9.9	-3.4	0	0	MMAR_2094	Rv2606c	snzP	Possible pyridoxine biosynthesis protein SnzP	0	0	0	1
MMARE11_19420	-	DUF3710 domain-containing protein	6	15.6	1.3	-2.82	0	0	MMAR_2018	Rv2696c	-	Conserved alanine and glycine and valine rich protein	1	0.34422	0.09134	0
MMARE11_18670	-	hypothetical protein	6	29.1	5.3	-2.25	0	0	MMAR_1939	Rv2772c	-	Probable conserved transmembrane protein	1	0.8742	0.151	0
MMARE11_18190	rimP	ribosome maturation factor RimP	6	37.5	5.9	-2.48	0	0	MMAR_1891	Rv2842c	-	hypothetical protein	1	1	0.88007	0
MMARE11_16900	-	ABC transporter permease	18	3.7	0.1	-2.11	0	0	MMAR_1770	Rv2937	drrB	Daunorubicin-dim-transport integral membrane protein ABC transporter DrrB	1	0	0	1
MMARE11_16490	-	RNA degradosome polyphosphate kinase	27	75.6	27.2	-1.44	0	0	MMAR_1730	Rv2984	ppk1	Polyphosphate kinase PPK (polyphosphoric acid kinase) (ATP-polyphosphate phosphotransferase)	0.48293	0.37551	1	0
MMARE11_16250	-	sorbosone dehydrogenase family protein	12	4.4	0.2	-2.2	0	0	MMAR_1706	Rv3006	lppZ	Probable conserved lipoprotein LppZ	0.20681	0.1655	1	0
MMARE11_16220	-	6-phosphofructokinase	10	35.4	2.4	-3.43	0	0	MMAR_1703	Rv3010c	pfkA	Probable 6-phosphofructokinase PfkA (phosphohexokinase) (phosphofructokinase)	1	0.74227	0.04216	1
MMARE11_16020	-	glycosyltransferase family 4 protein	14	5.2	0.3	-2.24	0	0	MMAR_1681	Rv3032	-	Alpha (1->4) glucosyltransferase	0	0	1	1
MMARE11_15880	-	PQQ-binding-like beta-propeller repeat protein	19	12.4	0.5	-3.13	0	0	MMAR_1667	Rv3035	-	hypothetical protein	0.04188	0.02708	1	1
MMARE11_15620	nrdI	class Ib ribonucleoside-diphosphate reductase assembly flavoprotein NrdI	13	61.1	7.7	-2.84	0	0	MMAR_1641	Rv3052c	nrdI	Probable NrdI protein	0	0	1	1
MMARE11_14440	ftsX	permease-like cell division protein FtsX	18	9.7	0.8	-2.54	0	0	MMAR_1531	Rv3101c	ftsX	Putative cell division protein FtsX (septation component-transport integral membrane protein ABC transporter)	0	0	1	1
MMARE11_13390	-	UPF0182 family protein	60	358.4	598.7	0.74	0	0	MMAR_1371	Rv3193c	-	Probable conserved transmembrane protein	1	0	0.00798	1
MMARE11_13270	-	potassium channel family protein	13	187.1	57.3	-1.69	0	0	MMAR_1360	Rv3200c	-	Possible transmembrane cation transporter	1	0	0.05067	1
MMARE11_13170	-	TetR/AcrR family transcriptional regulator	12	19.3	0.2	-4.11	0	0	MMAR_1350	Rv3208	-	Probable transcriptional regulatory protein (probably TetR-family)	0.24642	0.17175	0.96788	0
MMARE11_12850	rsgA	ribosome small subunit-dependent GTPase A	6	2.9	0	-1.97	0	0	MMAR_1319	Rv3228	-	hypothetical protein	0.0174	0.00903	1	1
MMARE11_11630	-	succinate dehydrogenase hydrophobic membrane anchor subunit	7	28.5	1.5	-3.56	0	0	MMAR_1202	Rv3317	sdhD	Probable succinate dehydrogenase (hydrophobic membrane anchor subunit) SdhD (succinic dehydrogenase) (fumarate reductase) (fumarate dehydrogenase) (fumaric hydrogenase)	0.1016	1	0.38918	0
MMARE11_11620	sdhA	succinate dehydrogenase flavoprotein subunit	28	21.8	3.1	-2.46	0	0	MMAR_1201	Rv3318	sdhA	Probable succinate dehydrogenase (flavoprotein subunit) SdhA (succinic dehydrogenase) (fumarate reductase) (fumarate dehydrogenase) (fumaric hydrogenase)	1	0.11494	0.15872	0
MMARE11_10820	tsaD	tRNA (adenosine(37)-N6)-threonylcarbamoyltransferase complex transferase subunit TsaD	12	2.7	0	-1.89	0	0	MMAR_1124	Rv3419c	gcp	Probable O-sialoglycoprotein endopeptidase Gcp (glycoprotease)	1	1	0.22463	0
MMARE11_10810	rimI	ribosomal protein S18-alanine N-acetyltransferase	10	80.5	18.4	-2.07	0	0	MMAR_1123	Rv3420c	rimI	Ribosomal-protein-alanine acetyltransferase RimI (acetylating enzyme for N-terminal of ribosomal protein S18)	0	0.93261	0.00899	1
MMARE11_47760	-	LCP family protein	24	236.8	45.6	-2.35	0	0	MMAR_4966	Rv3484	cpsA	Possible conserved protein CpsA	1	0	0	1
MMARE11_48840	kstR	cholesterol catabolism transcriptional regulator KstR	7	76	19.5	-1.91	0	0	MMAR_5069	Rv3574	kstR	Transcriptional regulatory protein KstR (probably TetR-family)	0.04188	0.01429	0.00556	1
MMARE11_49960	-	metallophosphoesterase	12	30.1	3.4	-2.83	0	0	MMAR_5172	Rv3683	-	hypothetical protein	0.99103	0	0.07763	1
MMARE11_51520	-	cysteine desulfurase-like protein	12	21.4	2.7	-2.59	0	0	MMAR_5333	Rv3778c	-	Possible aminotransferase	0.48623	0.37551	1	0
MMARE11_51870	-	cutinase family protein	10	134.3	4.1	-4.72	0	0	MMAR_5366	Rv3802c	-	Probable conserved membrane protein	0	0	0.02161	1
MMARE11_52160	-	DUF4328 domain-containing protein	16	21.3	0.7	-3.75	0	0	MMAR_5395	Rv3843c	-	Probable conserved transmembrane protein	1	0.74227	0.00442	1
MMARE11_52670	-	ESX secretion-associated protein EspG	11	73.6	14	-2.31	0	0	MMAR_5441	Rv3866	espG1	ESX-1 secretion-associated protein EspG1	1	0.37551	0.16676	0
MMARE11_52690	eccA1	type VII secretion system ESX-1 AAA family ATPase EccA1	28	642.9	1047.1	0.7	0	0	MMAR_5443	Rv3868	eccA1	ESX conserved component EccA1 ESX-1 type VII secretion system protein	0	0	0	1
MMARE11_52700	eccB	type VII secretion protein EccB	27	134.6	25	-2.38	0	0	MMAR_5444	Rv3869	eccB1	ESX conserved component EccB1 ESX-1 type VII secretion system protein Possible membrane protein	0.50647	1	0	1
MMARE11_52710	eccCa	type VII secretion protein EccCa	31	120.3	19.7	-2.55	0	0	MMAR_5445	Rv3870	eccCa1	ESX conserved component EccCa1 ESX-1 type VII secretion system protein Possible transmembrane protein	0.92783	0	0	1
MMARE11_52720	eccCb	type VII secretion protein EccCb	22	112.1	18.4	-2.54	0	0	MMAR_5446	Rv3871	eccCb1	ESX conserved component EccCb1 ESX-1 type VII secretion system protein	0.85611	0.00232	0	1
MMARE11_52780	eccD	type VII secretion integral membrane protein EccD	30	90.4	11.9	-2.82	0	0	MMAR_5452	Rv3877	eccD1	ESX conserved component EccD1 ESX-1 type VII secretion system protein Probable transmembrane protein	0.92783	0.06793	0	1
MMARE11_52820	-	YbaB/EbfC family nucleoid-associated protein	3	188.9	31.7	-2.54	0	0	MMAR_5456	Rv3880c	espL	ESX-1 secretion-associated protein EspL	0.0138	0.8742	0	1
MMARE11_52840	eccE	type VII secretion protein EccE	19	99	15.8	-2.57	0	0	MMAR_5458	Rv3882c	eccE1	ESX conserved component EccE1 ESX-1 type VII secretion system protein Possible membrane protein	0	1	0	1
MMARE11_52850	mycP1	type VII secretion system ESX-1 serine protease mycosin MycP1	19	72.1	9	-2.87	0	0	MMAR_5459	Rv3883c	mycP1	Membrane-anchored mycosin MycP1 (serine protease) (subtilisin-like protease) (subtilase-like) (mycosin-1)	1	0	0	1
MMARE11_53100	-	ParB/RepB/Spo0J family partition protein	13	1.8	0.1	-1.37	0	0	MMAR_5481	Rv3917c	parB	Probable chromosome partitioning protein ParB	1	1	1	0
MMARE11_53130	-	RNA-binding protein	3	77.2	4.8	-3.76	0	0	MMAR_5484	Rv3920c	-	Conserved protein similar to jag protein	0.02083	0.00903	0.76029	1
MMARE11_02450	-	class I SAM-dependent methyltransferase	14	105	43.3	-1.26	0	0	MMAR_0262
MMARE11_22730	-	glycosyltransferase	24	68	13.8	-2.22	0	0	MMAR_2351
MMARE11_44560	-	TetR/AcrR family transcriptional regulator	6	59.2	1.7	-4.45	0	0	MMAR_4631
MMARE11_45230	-	hypothetical protein	13	24.4	8.1	-1.48	0	0	MMAR_4697
MMARE11_46210	-	acyl-CoA dehydrogenase family protein	14	41.3	15	-1.4	0	0	MMAR_4791
MMARE11_47670	-	hypothetical protein	15	139.4	60.8	-1.18	0	0	MMAR_4957
MMARE11_51010	-	M1 family metallopeptidase	25	15.4	0.2	-3.83	0	0	MMAR_5284
MMARE11_41030	typA	translational GTPase TypA	10	85.8	22.4	-1.89	0.0001	0.00403	MMAR_4289	Rv1165	typA	Possible GTP-binding translation elongation factor TypA (tyrosine phosphorylated protein A) (GTP-binding protein)	1	1	0.34611	0
MMARE11_40890	-	ferredoxin family protein	7	200.9	61.5	-1.69	0.0001	0.00403	MMAR_4274	Rv1177	fdxC	Probable ferredoxin FdxC	1	1	1	0
MMARE11_21850	-	ABC transporter ATP-binding protein	15	21	4.1	-2.11	0.0001	0.00403	MMAR_2263	Rv1458c	-	Probable unidentified antibiotic-transport ATP-binding protein ABC transporter	0.24642	0	0.46445	1
MMARE11_29680	-	precorrin-8X methylmutase	12	96.6	19.1	-2.28	0.0001	0.00403	MMAR_3045	Rv2065	cobH	Precorrin-8X methylmutase CobH (aka precorrin isomerase)	1	0.501	0.88007	0
MMARE11_31240	-	polyadenylate-specific 3'-exoribonuclease AS	8	100.6	29.4	-1.74	0.0001	0.00403	MMAR_3223	Rv2179c	-	hypothetical protein	1	0	0.58439	1
MMARE11_36770	-	DUF4233 domain-containing protein	6	59.8	10.8	-2.37	0.0001	0.00403	MMAR_3770	Rv2446c	-	Probable conserved integral membrane protein	1	1	0.13146	0
MMARE11_37440	orn	oligoribonuclease	15	71.8	18.9	-1.87	0.0001	0.00403	MMAR_3859	Rv2511	orn	Oligoribonuclease Orn	0.48623	0.33372	1	0
MMARE11_20520	ruvB	Holliday junction branch migration DNA helicase RuvB	5	34.5	3.7	-2.91	0.0001	0.00403	MMAR_2111	Rv2592c	ruvB	Probable holliday junction DNA helicase RuvB	1	0.34422	1	0
MMARE11_19410	dut	dUTP diphosphatase	5	21.4	1.6	-3.13	0.0001	0.00403	MMAR_2017	Rv2697c	dut	Probable deoxyuridine 5'-triphosphate nucleotidohydrolase Dut (dUTPase) (dUTP pyrophosphatase) (deoxyuridine 5'-triphosphatase) (dUTP diphosphatase) (deoxyuridine-triphosphatase)	0.85611	0.67707	1	0
MMARE11_19050	-	DUF349 domain-containing protein	5	73.1	29.4	-1.28	0.0001	0.00403	MMAR_1981	Rv2731	-	Conserved alanine and arginine rich protein	1	0.26761	0.98357	0
MMARE11_18130	-	cobyrinate a,c-diamide synthase	21	209.9	83.1	-1.33	0.0001	0.00403	MMAR_1885	Rv2848c	cobB	Probable cobyrinic acid A,C-diamide synthase CobB	1	0.56625	0.48568	0
MMARE11_16910	-	ATP-binding cassette domain-containing protein	14	3.2	0.1	-1.97	0.0001	0.00403	MMAR_1771	Rv2936	drrA	Daunorubicin-dim-transport ATP-binding protein ABC transporter DrrA	1	0.02082	0	1
MMARE11_16530	-	DUF3515 domain-containing protein	5	5.1	0	-2.6	0.0001	0.00403	MMAR_1734	Rv2980	-	Possible conserved secreted protein	0.19563	0.11905	1	0
MMARE11_15020	crcB	fluoride efflux transporter CrcB	5	4.9	0.1	-2.42	0.0001	0.00403	MMAR_1589	Rv3070	-	Probable conserved integral membrane protein	0.25363	0.06687	1	0
MMARE11_12560	-	amino acid permease	26	179.3	87.3	-1.03	0.0001	0.00403	MMAR_1290	Rv3253c	-	Possible cationic amino acid transport integral membrane protein	1	1	0	1
MMARE11_11640	sdhC	succinate dehydrogenase, cytochrome b556 subunit	6	38.4	1.6	-3.91	0.0001	0.00403	MMAR_1203	Rv3316	sdhC	Probable succinate dehydrogenase (cytochrome B-556 subunit) SdhC (succinic dehydrogenase) (fumarate reductase) (fumarate dehydrogenase) (fumaric hydrogenase)	0.99602	0.88308	0	1
MMARE11_49520	-	hypothetical protein	16	52.8	15.7	-1.69	0.0001	0.00403	MMAR_5130	Rv3630	-	Probable conserved integral membrane protein	1	1	0.56644	0
MMARE11_51150	-	putative glycolipid-binding domain-containing protein	8	66.2	16.8	-1.92	0.0001	0.00403	MMAR_5298	Rv3755c	-	hypothetical protein	0.94366	0.00125	1	1
MMARE11_52210	-	hypothetical protein	8	435.4	262.9	-0.73	0.0001	0.00403	MMAR_5399	Rv3849	espR	ESX-1 transcriptional regulatory protein EspR	0.94684	0.00424	0	1
MMARE11_52660	-	ESX-1 secretion-associated protein	3	145.1	22.7	-2.63	0.0001	0.00403	MMAR_5440	Rv3865	espF	ESX-1 secretion-associated protein EspF	0.96451	1	1	0
MMARE11_29710	-	MMPL family transporter	38	119.7	207.3	0.79	0.0001	0.00403	MMAR_3048
MMARE11_39680	-	CoA ester lyase	7	12.7	2.4	-2.03	0.0001	0.00403	MMAR_4158
MMARE11_06620	-	serine/threonine-protein kinase PknG	32	127.4	64.8	-0.97	0.0002	0.0073	MMAR_0713	Rv0410c	pknG	Serine/threonine-protein kinase PknG (protein kinase G) (STPK G)	0.06243	0.04071	0.83807	1
MMARE11_40980	mshB	N-acetyl-1-D-myo-inositol-2-amino-2-deoxy-alpha- D-glucopyranoside deacetylase	17	70.3	20.4	-1.73	0.0002	0.0073	MMAR_4283	Rv1170	mshB	N-acetyl-1-D-myo-inosityl-2-amino-2-deoxy-alpha- D-glucopyranoside deacetylase MshB (GlcNAc-Ins deacetylase)	0	0	1	1
MMARE11_38430	-	ABC transporter ATP-binding protein/permease	9	9.3	1.3	-2.15	0.0002	0.0073	MMAR_4036	Rv1349	irtB	Iron-regulated transporter IrtB	0	0	0.00309	1
MMARE11_26490	-	NAD(P)/FAD-dependent oxidoreductase	13	1.9	0	-1.51	0.0002	0.0073	MMAR_2728	Rv1854c	ndh	Probable NADH dehydrogenase Ndh	0	0	0.831	1
MMARE11_28350	katG	catalase/peroxidase HPI	27	142.7	66.3	-1.09	0.0002	0.0073	MMAR_2914	Rv1908c	katG	Catalase-peroxidase-peroxynitritase T KatG	0.59471	0	1	1
MMARE11_36530	-	SGNH/GDSL hydrolase family protein	14	6.6	0.6	-2.22	0.0002	0.0073	MMAR_3746	Rv2418c	-	hypothetical protein	0.48293	0.796	0.48568	0
MMARE11_20870	-	transglutaminase family protein	38	157.2	90.3	-0.79	0.0002	0.0073	MMAR_2165	Rv2566	-	Long conserved protein	0.40696	1	0.01431	1
MMARE11_18970	-	nuclear transport factor 2 family protein	7	127.3	63.3	-1	0.0002	0.0073	MMAR_1973	Rv2740	ephG	Epoxide hydrolase	1	0.68916	0.8878	0
MMARE11_50310	glpK	glycerol kinase GlpK	17	49.2	127	1.35	0.0002	0.0073	MMAR_5208	Rv3696c	glpK	Probable glycerol kinase GlpK (ATP:glycerol 3-phosphotransferase) (glycerokinase) (GK)	0.63498	0	0	1
MMARE11_01120	-	MarR family transcriptional regulator	3	40.2	5.9	-2.57	0.0002	0.0073	MMAR_0125
MMARE11_01350	-	glycosyltransferase	10	60.5	22.1	-1.42	0.0002	0.0073	MMAR_0148
MMARE11_12940	-	hypothetical protein	8	52.1	13.7	-1.86	0.0002	0.0073	MMAR_1327
MMARE11_28220	-	hypothetical protein	6	191.5	118.3	-0.69	0.0002	0.0073	MMAR_2901
MMARE11_09710	mftR	mycofactocin system transcriptional regulator	8	52.6	17.1	-1.57	0.0003	0.01063	MMAR_1019	Rv0691c	-	Probable transcriptional regulatory protein	1	0.71097	0.66705	0
MMARE11_44860	-	cold-shock protein	7	99.7	23.5	-2.04	0.0003	0.01063	MMAR_4661	Rv0871	cspB	Probable cold shock-like protein B CspB	0.868	0.1622	0.00679	1
MMARE11_15810	-	ABC transporter ATP-binding protein	9	87.3	29.4	-1.54	0.0003	0.01063	MMAR_1660	Rv3041c	-	Probable conserved ATP-binding protein ABC transporter	0	0.05531	0.52308	1
MMARE11_46760	-	sulfurtransferase	12	245.3	386.4	0.65	0.0003	0.01063	MMAR_4868	Rv3117	cysA3	Probable thiosulfate sulfurtransferase CysA3 (rhodanese-like protein) (thiosulfate cyanide transsulfurase) (thiosulfate thiotransferase)	0.99103	0.96658	0	1
MMARE11_41870	glpX	class II fructose-bisphosphatase	10	52	14.8	-1.75	0.0004	0.0135	MMAR_4367	Rv1099c	glpX	Fructose 1,6-bisphosphatase GlpX	0.5061	0	0.52308	1
MMARE11_21320	-	lysoplasmalogenase	15	26.7	7.6	-1.7	0.0004	0.0135	MMAR_2210	Rv1401	-	Possible membrane protein	1	1	1	0
MMARE11_29670	cobG	precorrin-3B synthase	9	29.4	3.8	-2.67	0.0004	0.0135	MMAR_3044	Rv2064	cobG	Precorrin-3B synthase CobG	1	0.93261	0.11575	0
MMARE11_11920	-	glycerol-3-phosphate dehydrogenase/oxidase	29	1.5	0.2	-1.11	0.0004	0.0135	MMAR_1225	Rv3302c	glpD2	Probable glycerol-3-phosphate dehydrogenase GlpD2	0.48623	0.88308	1	0
MMARE11_00260	-	hypothetical protein	3	132.8	335.7	1.33	0.0004	0.0135
MMARE11_22550	-	glycosyltransferase family 2 protein	19	19.9	6.9	-1.41	0.0004	0.0135	MMAR_2333
MMARE11_35420	-	flavin reductase family protein	9	57.8	139.4	1.26	0.0004	0.0135	MMAR_3634
MMARE11_00210	-	FHA domain-containing protein	15	62.3	25.4	-1.26	0.0005	0.01601	MMAR_0021	Rv0019c	fhaB	Conserved protein with FHA domain, FhaB	0	0.00125	0.79003	1
MMARE11_02960	-	phosphotransferase	18	153.2	97.2	-0.65	0.0005	0.01601	MMAR_0326	Rv0127	mak	Maltokinase Mak	0	0	0.26133	1
MMARE11_43410	-	trypsin-like peptidase domain-containing protein	21	62.7	23.4	-1.38	0.0005	0.01601	MMAR_4527	Rv0983	pepD	Probable serine protease PepD (serine proteinase) (MTB32B)	0.54827	0	0	1
MMARE11_42900	-	fatty acyl-AMP ligase	15	83.2	25.3	-1.68	0.0005	0.01601	MMAR_4476	Rv1013	pks16	Putative polyketide synthase Pks16	0.92783	1	0.03662	1
MMARE11_28080	-	hypothetical protein	6	55.9	17.8	-1.6	0.0005	0.01601	MMAR_2888	Rv1972	-	Probable conserved Mce associated membrane protein	1	1	1	0
MMARE11_31620	sucB	2-oxoglutarate dehydrogenase, E2 component, dihydrolipoamide succinyltransferase	13	1.2	0	-1.13	0.0005	0.01601	MMAR_3260	Rv2215	dlaT	DlaT, dihydrolipoamide acyltransferase, E2 component of pyruvate dehydrogenase	1	0.64164	1	0
MMARE11_19470	-	TrkA family potassium uptake protein	8	182.6	85.9	-1.08	0.0005	0.01601	MMAR_2023	Rv2691	ceoB	TRK system potassium uptake protein CeoB	0.00628	0.00424	1	1
MMARE11_13780	nuoF	NADH-quinone oxidoreductase subunit NuoF	19	34.4	16.6	-1.01	0.0005	0.01601	MMAR_1478	Rv3150	nuoF	Probable NADH dehydrogenase I (chain F) NuoF (NADH-ubiquinone oxidoreductase chain F)	1	0.67707	1	0
MMARE11_23150	-	L-aspartate oxidase	20	1.8	0.2	-1.27	0.0006	0.01872	MMAR_2392	Rv1595	nadB	Probable L-aspartate oxidase NadB	0.54827	0.37551	0.8878	0
MMARE11_29690	-	precorrin-2 C(20)-methyltransferase	17	66	22	-1.54	0.0006	0.01872	MMAR_3046	Rv2066	cobI	Probable bifunctional protein, CobI-COBJ fusion protein: S-adenosyl-L-methionine-precorrin-2 methyl transferase + precorrin-3 methylase	0.94684	0.91354	0.71768	0
MMARE11_37130	ettA	energy-dependent translational throttle protein EttA	23	3.2	0.2	-1.86	0.0006	0.01872	MMAR_3830	Rv2477c	-	Probable macrolide-transport ATP-binding protein ABC transporter	1	1	0.91527	0
MMARE11_11610	-	succinate dehydrogenase iron-sulfur subunit	6	24.8	4.4	-2.25	0.0006	0.01872	MMAR_1200	Rv3319	sdhB	Probable succinate dehydrogenase (iron-sulphur protein subunit) SdhB (succinic dehydrogenase) (fumarate reductase) (fumarate dehydrogenase) (fumaric hydrogenase)	1	0.77768	0.1214	0
MMARE11_45990	-	multicopper oxidase family protein	24	35.5	15.7	-1.12	0.0007	0.02055	MMAR_4770	Rv0846c	-	Probable oxidase	1	0.33372	0.69214	0
MMARE11_44740	sepH	septation protein SepH	8	79.8	13.9	-2.44	0.0007	0.02055	MMAR_4649	Rv0883c	-	hypothetical protein	1	1	1	0
MMARE11_33570	-	transposase	4	30.4	152.8	2.29	0.0007	0.02055		Rv0920c	-	Probable transposase	1	0.95486	1	0
MMARE11_32330	-	DUF3052 domain-containing protein	3	135.8	31.5	-2.08	0.0007	0.02055	MMAR_3332	Rv2239c	-	hypothetical protein	0.09776	0.06057	0.90853	0
MMARE11_18120	cobO	cob(I)yrinic acid a,c-diamide adenosyltransferase	8	153.9	46.3	-1.71	0.0007	0.02055	MMAR_1884	Rv2849c	cobO	Probable cob(I)alamin adenosyltransferase CobO (corrinoid adenosyltransferase) (corrinoid adotransferase activity)	1	0.55008	1	0
MMARE11_16870	-	type I polyketide synthase	72	130	86.1	-0.59	0.0007	0.02055	MMAR_1767	Rv2940c	mas	Probable multifunctional mycocerosic acid synthase membrane-associated Mas	0	0.43117	0.00679	1
MMARE11_49530	-	glycosyltransferase family 2 protein	9	81.8	32.3	-1.32	0.0007	0.02055	MMAR_5131	Rv3631	-	Possible transferase (possibly glycosyltransferase)	0.01488	0.75883	0.03437	1
MMARE11_52000	-	1-acyl-sn-glycerol-3-phosphate acyltransferase	8	120.7	28.4	-2.05	0.0007	0.02055	MMAR_5379	Rv3816c	-	Possible acyltransferase	1	0.41281	0.151	0
MMARE11_19540	-	ArsB/NhaD family transporter	13	594.2	994.5	0.74	0.0007	0.02055	MMAR_2030
MMARE11_26700	-	TfoX/Sxy family protein	3	145.7	332.1	1.18	0.0007	0.02055	MMAR_2749
MMARE11_31950	-	bifunctional [glutamine synthetase] adenylyltransferase/[glutamine synthetase]-adenylyl-L-tyrosine phosphorylase	34	77.3	39.1	-0.96	0.0008	0.02321	MMAR_3293	Rv2221c	glnE	Glutamate-ammonia-ligase adenylyltransferase GlnE (glutamine-synthetase adenylyltransferase)	0.24642	0.00232	0.25378	1
MMARE11_15710	-	iron-siderophore ABC transporter substrate-binding protein	11	76.7	25.1	-1.58	0.0008	0.02321	MMAR_1650	Rv3044	fecB	Probable FEIII-dicitrate-binding periplasmic lipoprotein FecB	0	0	1	1
MMARE11_21510	-	YvcK family protein	16	69.4	26.6	-1.35	0.0009	0.02581	MMAR_2229	Rv1422	-	hypothetical protein	1	0.0033	0.00442	1
MMARE11_22240	mutA	methylmalonyl-CoA mutase small subunit	19	118.7	53.4	-1.14	0.0009	0.02581	MMAR_2302	Rv1492	mutA	Probable methylmalonyl-CoA mutase small subunit MutA (MCM)	0.77808	0	0	1
MMARE11_38610	-	virulence factor Mce family protein	10	179.1	103.2	-0.79	0.001	0.02852	MMAR_4052
MMARE11_21830	-	heme A synthase	14	2.7	0	-1.89	0.0011	0.03066	MMAR_2261	Rv1456c	-	Probable unidentified antibiotic-transport integral membrane ABC transporter	0.47717	0.37551	0.72872	0
MMARE11_26000	eccA5	type VII secretion system ESX-5 AAA family ATPase EccA5	31	616.1	990.3	0.68	0.0011	0.03066	MMAR_2680	Rv1798	eccA5	ESX conserved component EccA5 ESX-5 type VII secretion system protein	0.94366	0.86659	0	1
MMARE11_18560	ald	alanine dehydrogenase	14	96.2	32.6	-1.53	0.0011	0.03066	MMAR_1928	Rv2780	ald	Secreted L-alanine dehydrogenase Ald (40 kDa antigen) (TB43)	1	0.60005	0.39019	0
MMARE11_10800	tsaB	tRNA (adenosine(37)-N6)-threonylcarbamoyltransferase complex dimerization subunit type 1 TsaB	11	3.2	0.1	-1.92	0.0011	0.03066	MMAR_1122	Rv3421c	-	hypothetical protein	1	0.75013	0.44585	0
MMARE11_31530	-	bifunctional adenosylcobinamide kinase/adenosylcobinamide-phosphate guanylyltransferase	3	150.2	51.5	-1.53	0.0013	0.03564	MMAR_3251	Rv0254c	cobU	Probable bifunctional cobalamin biosynthesis protein CobU: cobinamide kinase + cobinamide phosphate guanylyltransferase	1	0.89217	1	0
MMARE11_36020	nbtC	nocobactin polyketide synthase NbtC	38	29.6	12.9	-1.13	0.0013	0.03564	MMAR_3695	Rv2381c	mbtD	Polyketide synthetase MbtD (polyketide synthase)	0	0	0.52308	1
MMARE11_52680	-	hypothetical protein	10	523.3	850.6	0.7	0.0013	0.03564	MMAR_5442	Rv3867	espH	ESX-1 secretion-associated protein EspH	1	0.37551	0	1
MMARE11_38800	-	glycosyltransferase family 1 protein	37	70.2	41.1	-0.76	0.0014	0.03775	MMAR_4070	Rv1328	glgP	Probable glycogen phosphorylase GlgP	0.83829	0.51957	1	0
MMARE11_20510	ruvA	Holliday junction branch migration protein RuvA	6	26.2	4.5	-2.3	0.0014	0.03775	MMAR_2110	Rv2593c	ruvA	Probable holliday junction DNA helicase RuvA	0.50647	0.34939	1	0
MMARE11_11170	-	WS/DGAT domain-containing protein	15	44.2	14.9	-1.51	0.0014	0.03775	MMAR_1157	Rv3371	-	Possible triacylglycerol synthase (diacylglycerol acyltransferase)	0.94366	1	0.87218	0
MMARE11_38440	-	ATP-binding cassette domain-containing protein	38	8.1	1.8	-1.68	0.0015	0.04002	MMAR_4037	Rv1348	irtA	Iron-regulated transporter IrtA	1	0	0	1
MMARE11_15280	-	TetR family transcriptional regulator	9	39.3	13.3	-1.5	0.0015	0.04002	MMAR_1611	Rv3066	-	Probable transcriptional regulatory protein (probably DeoR-family)	0	1	0.79003	1
MMARE11_22320	-	NAD(P)-dependent oxidoreductase	26	0.6	0	-0.66	0.0016	0.04246	MMAR_2310
MMARE11_40110	corA	magnesium/cobalt transporter CorA	22	135.5	78	-0.79	0.0017	0.0444	MMAR_4199	Rv1239c	corA	Possible magnesium and cobalt transport transmembrane protein CorA	0.6845	0.35088	0.1745	0
MMARE11_53110	-	AAA family ATPase	20	0.9	0.1	-0.86	0.0017	0.0444	MMAR_5482	Rv3918c	parA	Probable chromosome partitioning protein ParA	0.48293	0.37551	1	0
MMARE11_50410	-	hypothetical protein	2	28.8	1.3	-3.66	0.0017	0.0444	MMAR_5218
MMARE11_06220	-	DUF3151 domain-containing protein	6	40.1	7.7	-2.25	0.0018	0.04604	MMAR_0672	Rv0360c	-	hypothetical protein	0.76291	0	1	1
MMARE11_44880	moaA	GTP 3',8-cyclase MoaA	5	62.7	20.9	-1.54	0.0018	0.04604	MMAR_4663	Rv0869c	moaA2	Probable molybdenum cofactor biosynthesis protein A2 MoaA2	1	1	0.14711	0
MMARE11_42920	rsmA	16S rRNA (adenine(1518)-N(6)/adenine(1519)-N(6))- dimethyltransferase RsmA	10	71.6	24.1	-1.53	0.0018	0.04604	MMAR_4478	Rv1010	ksgA	Probable dimethyladenosine transferase KsgA (S-adenosylmethionine-6-N', N'-adenosyl(rRNA) dimethyltransferase) (16S rRNA dimethylase) (high level kasugamycin resistance protein KsgA) (kasugamycin dimethyltransferase)	0	0.35769	0.84302	1
MMARE11_35970	-	non-ribosomal peptide synthetase	83	16	9.5	-0.69	0.0018	0.04604	MMAR_3690	Rv2379c	mbtF	Peptide synthetase MbtF (peptide synthase)	0	0	1	1
MMARE11_00860	-	MbtH family protein	7	37.3	10.8	-1.7	0.0019	0.0481	MMAR_0097
MMARE11_05380	-	ROK family protein	4	98.2	59.5	-0.71	0.0019	0.0481	MMAR_0581
MMARE11_12500	-	DUF3499 domain-containing protein	8	31	7.7	-1.88	0.002	0.05012	MMAR_1284	Rv3258c	-	hypothetical protein	0.0138	0.00762	1	1
MMARE11_14000	-	amidohydrolase	20	8	2.2	-1.5	0.002	0.05012	MMAR_1500
MMARE11_05680	-	pyridoxal phosphate-dependent aminotransferase	16	3.4	0.3	-1.78	0.0021	0.05108	MMAR_0610	Rv0337c	aspC	Probable aspartate aminotransferase AspC (transaminase A) (ASPAT)	1	1	1	0
MMARE11_07820	-	HAD-IB family hydrolase	13	37.1	15.7	-1.19	0.0021	0.05108	MMAR_0833	Rv0505c	serB1	Possible phosphoserine phosphatase SerB1 (PSP) (O-phosphoserine phosphohydrolase) (pspase)	1	0	1	1
MMARE11_23060	-	8-amino-7-oxononanoate synthase	5	126.7	51	-1.29	0.0021	0.05108	MMAR_2384	Rv1569	bioF1	Probable 8-amino-7-oxononanoate synthase BioF1 (AONS) (8-amino-7-ketopelargonate synthase) (7-keto-8-amino-pelargonic acid synthetase) (7-KAP synthetase) (L-alanine--pimelyl CoA ligase)	0.00449	0	0	1
MMARE11_24530	-	segregation/condensation protein A	10	55.9	22	-1.31	0.0021	0.05108	MMAR_2524	Rv1709	scpA	Possible segregation and condensation protein ScpA	0.54827	0.71097	0.52308	0
MMARE11_35910	hrcA	heat-inducible transcriptional repressor HrcA	15	32.1	12.5	-1.29	0.0021	0.05108	MMAR_3684	Rv2374c	hrcA	Probable heat shock protein transcriptional repressor HrcA	0.85611	0	0	1
MMARE11_38050	-	SDR family NAD(P)-dependent oxidoreductase	18	21.2	9.4	-1.09	0.0021	0.05108	MMAR_3998
MMARE11_35900	dnaJ	molecular chaperone DnaJ	9	9.6	1.2	-2.29	0.0022	0.05274	MMAR_3683	Rv2373c	dnaJ2	Probable chaperone protein DnaJ2	1	1	1	0
MMARE11_18900	-	antibiotic biosynthesis monooxygenase	2	140.2	183.9	0.39	0.0022	0.05274	MMAR_1966	Rv2749	-	hypothetical protein	1	0.8742	1	0
MMARE11_48380	-	MaoC family dehydratase	8	18.7	6.3	-1.44	0.0022	0.05274	MMAR_5028	Rv3541c	-	hypothetical protein	1	0.0033	0.00556	1
MMARE11_03970	-	metal-sensitive transcriptional regulator	3	177.1	22.5	-2.92	0.0023	0.05461	MMAR_0433	Rv0190	-	hypothetical protein	1	1	0	1
MMARE11_16940	-	type I polyketide synthase	60	61.4	37.5	-0.7	0.0023	0.05461	MMAR_1774	Rv2933	ppsC	Phenolpthiocerol synthesis type-I polyketide synthase PpsC	0	1	0	1
MMARE11_43060	arcA	arginine deiminase	15	52.2	20.1	-1.33	0.0024	0.05617	MMAR_4492	Rv1001	arcA	Probable arginine deiminase ArcA (adi) (ad) (arginine dihydrolase)	0.70432	0.85091	1	0
MMARE11_22840	-	RluA family pseudouridine synthase	8	3.1	0.2	-1.77	0.0024	0.05617	MMAR_2362	Rv1540	-	Conserved hypothetical protein member of yabO/yceC/yfiI family	1	1	1	0
MMARE11_12460	-	coenzyme F420-0:L-glutamate ligase	14	36.2	12.3	-1.48	0.0024	0.05617	MMAR_1280	Rv3262	fbiB	Probable F420 biosynthesis protein FbiB	0.00248	0	0.26133	1
MMARE11_42660	-	PE domain-containing protein	12	324	573.8	0.82	0.0025	0.0577	MMAR_4451	Rv1040c	PE8	PE family protein PE8	0.97173	0.84102	0.98681	0
MMARE11_36390	-	circularly permuted type 2 ATP-grasp protein	26	75.4	30.6	-1.28	0.0025	0.0577	MMAR_3732	Rv2411c	-	hypothetical protein	1	0.89824	0.04436	1
MMARE11_39770	-	ESX-1 secretion-associated protein	9	75.1	19.1	-1.92	0.0025	0.0577	MMAR_4167	Rv3615c	espC	ESX-1 secretion-associated protein EspC	0.54827	0	0	1
MMARE11_17710	-	DUF1707 domain-containing protein	2	190	578.7	1.6	0.0026	0.05973	MMAR_1841	Rv2862c	-	hypothetical protein	1	0.71097	0.79003	0
MMARE11_23660	uvrA	excinuclease ABC subunit UvrA	43	175.1	105.2	-0.73	0.0027	0.06174	MMAR_2443	Rv1638	uvrA	Probable excinuclease ABC (subunit A-DNA-binding ATPase) UvrA	0	0	0.11575	1
MMARE11_40270	-	DNA-directed RNA polymerase sigma-70 factor	3	15.9	0.7	-3.3	0.0028	0.06315	MMAR_4215	Rv1222	rseA	Anti-sigma factor RseA	0.83829	0.43117	1	0
MMARE11_32110	-	low molecular weight phosphotyrosine protein phosphatase	5	58	10.2	-2.39	0.0028	0.06315	MMAR_3309	Rv2234	ptpA	Phosphotyrosine protein phosphatase PtpA (protein-tyrosine-phosphatase) (PTPase) (LMW phosphatase)	1	0.67707	0.98681	0
MMARE11_19010	recA	recombinase RecA	13	50.6	20.9	-1.24	0.0028	0.06315	MMAR_1977	Rv2737c	recA	RecA protein (recombinase A) [contains: endonuclease PI-MTUI (MTU RecA intein)]	1	0	0.55206	1
MMARE11_31550	-	adenosylcobinamide-GDP ribazoletransferase	9	118.9	53.5	-1.14	0.0029	0.06453	MMAR_3253	Rv2208	cobS	Probable cobalamin 5'-phosphate synthase CobS	0.79504	1	0.68198	0
MMARE11_16040	-	class I SAM-dependent methyltransferase	11	38.9	15.4	-1.28	0.0029	0.06453	MMAR_1683	Rv3030	-	hypothetical protein	1	1	0.83807	0
MMARE11_25930	-	type VII secretion system ESX-5 target PE19	7	70.7	13.5	-2.31	0.0029	0.06453	MMAR_2673
MMARE11_24610	-	hypothetical protein	5	136	57.2	-1.24	0.003	0.06646
MMARE11_18230	rbfA	30S ribosome-binding factor RbfA	7	19.4	2.9	-2.4	0.0031	0.06806	MMAR_1895	Rv2838c	rbfA	Probable ribosome-binding factor a RbfA (P15B protein)	1	0.34422	0.62679	0
MMARE11_43760	cobF	precorrin-6A synthase (deacetylating)	17	358.5	222.5	-0.69	0.0031	0.06806	MMAR_4563
MMARE11_24340	xerD	site-specific tyrosine recombinase XerD	14	47.5	23.6	-0.98	0.0032	0.06964	MMAR_2506	Rv1701	-	Probable integrase/recombinase	0	0	0.14091	1
MMARE11_29190	-	hypothetical protein	2	65.6	135.7	1.04	0.0032	0.06964	MMAR_2996
MMARE11_12210	-	sulfurtransferase	16	234.2	369.3	0.65	0.0033	0.0715	MMAR_1253	Rv3283	sseA	Probable thiosulfate sulfurtransferase SseA (rhodanese) (thiosulfate cyanide transsulfurase) (thiosulfate thiotransferase)	0	0	1	1
MMARE11_26190	secA2	accessory Sec system translocase SecA2	22	159.3	70.8	-1.16	0.0035	0.07551	MMAR_2698	Rv1821	secA2	Possible preprotein translocase ATPase SecA2	0	0	0.01222	1
MMARE11_42070	greA	transcription elongation factor GreA	11	120.4	47.6	-1.32	0.0036	0.07733	MMAR_4387	Rv1080c	greA	Probable transcription elongation factor GreA (transcript cleavage factor GreA)	0.70432	0	0.09134	1
MMARE11_06290	-	hypothetical protein	10	64.2	21.2	-1.55	0.0037	0.07846	MMAR_0679	Rv0358	-	hypothetical protein	0.00796	0.00681	0.92298	1
MMARE11_23010	glgX	glycogen debranching protein GlgX	40	95.6	57.1	-0.74	0.0037	0.07846	MMAR_2379	Rv1564c	treX	Probable maltooligosyltrehalose synthase TreX	0.59471	0.16875	0.96788	0
MMARE11_30080	-	ubiquitin-like protein Pup	2	412.3	111.4	-1.88	0.0037	0.07846	MMAR_3086	Rv2111c	pup	Prokaryotic ubiquitin-like protein Pup	1	1	1	0
MMARE11_46680	pstB	phosphate ABC transporter ATP-binding protein PstB	10	443.7	770.9	0.8	0.0038	0.08024	MMAR_4860	Rv0820	phoT	Probable phosphate-transport ATP-binding protein ABC transporter PhoT	0.10617	1	0	1
MMARE11_38470	-	DUF3817 domain-containing protein	7	5.5	1.1	-1.61	0.0039	0.08131	MMAR_4039	Rv1342c	-	hypothetical protein	0.01994	0.00903	1	1
MMARE11_48630	-	SDR family oxidoreductase	9	19.7	4.3	-1.96	0.0039	0.08131	MMAR_5048	Rv3559c	-	Probable oxidoreductase	1	0.01291	0	1
MMARE11_03520	-	TetR/AcrR family transcriptional regulator	8	23.8	9.7	-1.22	0.0039	0.08131	MMAR_0389
MMARE11_20260	-	cupin domain-containing protein	2	216.8	144.2	-0.58	0.0042	0.08647	MMAR_2083	Rv2619c	-	hypothetical protein	0.09472	1	0.06836	0
MMARE11_51900	-	hypothetical protein	31	2	0.1	-1.49	0.0042	0.08647	MMAR_5369	Rv3805c	aftB	Possible arabinofuranosyltransferase AftB	0.10117	0.0592	0.53738	0
MMARE11_02270	-	SDR family oxidoreductase	7	17.5	5.4	-1.54	0.0042	0.08647	MMAR_0243
MMARE11_17440	-	tyrosine recombinase XerC	8	125.3	53.9	-1.2	0.0044	0.08985	MMAR_1817	Rv2894c	xerC	Probable integrase/recombinase XerC	0.00248	0.0033	1	1
MMARE11_52830	espB	type VII secretion system ESX-1 target EspB	13	141.4	78.1	-0.85	0.0044	0.08985	MMAR_5457	Rv3881c	espB	Secreted ESX-1 substrate protein B, EspB. Conserved alanine and glycine rich protein	1	0.81602	0	1
MMARE11_39610	-	DUF732 domain-containing protein	4	72	26.1	-1.43	0.0045	0.09114	MMAR_4151	Rv1271c	-	Conserved hypothetical secreted protein	1	1	1	0
MMARE11_51000	-	non-ribosomal peptide synthetase	42	160.1	240.1	0.58	0.0045	0.09114	MMAR_5283
MMARE11_38940	-	cob(I)yrinic acid a,c-diamide adenosyltransferase	9	245.8	137.1	-0.84	0.0046	0.09279	MMAR_4084	Rv1314c	-	hypothetical protein	0.63498	0.04545	0	1
MMARE11_21370	fmt	methionyl-tRNA formyltransferase	8	19.7	4.7	-1.86	0.0047	0.09404	MMAR_2215	Rv1406	fmt	Probable methionyl-tRNA formyltransferase Fmt	1	1	1	0
MMARE11_24820	-	cold-shock protein	4	11.3	0.5	-3	0.0047	0.09404
MMARE11_48240	-	gamma carbonic anhydrase family protein	7	58.3	12.6	-2.12	0.0049	0.09765	MMAR_5014	Rv3525c	-	Possible siderophore-binding protein	1	0.01494	0.94676	1
MMARE11_21550	fadD12	acyl-CoA ligase FadD12	15	51.8	25.6	-0.99	0.0051	0.10122	MMAR_2233	Rv1427c	fadD12	Possible long-chain-fatty-acid--CoA ligase FadD12 (fatty-acid-CoA synthetase) (fatty-acid-CoA synthase)	1	0.16875	0.94676	0
MMARE11_03730	-	ABC transporter permease	10	89.9	46	-0.95	0.0052	0.10239	MMAR_0410	Rv0167	yrbE1A	Conserved integral membrane protein YrbE1A	1	0.75883	0.00556	1
MMARE11_20650	-	RelA/SpoT family protein	30	53.1	22.9	-1.18	0.0052	0.10239	MMAR_2124	Rv2583c	relA	Probable GTP pyrophosphokinase RelA (ATP:GTP 3'-pyrophosphotransferase) (PPGPP synthetase I) ((P)PPGPP synthetase) (GTP diphosphokinase)	0	0	0	1
MMARE11_19700	zapE	cell division protein ZapE	16	43.4	19.9	-1.08	0.0054	0.10591	MMAR_2046	Rv2670c	-	hypothetical protein	1	0.80467	0.78039	0
MMARE11_46440	-	helix-turn-helix domain-containing protein	4	131	35.7	-1.85	0.0055	0.10744	MMAR_4814
MMARE11_45090	-	alpha-keto acid decarboxylase family protein	27	50.4	27	-0.87	0.0057	0.11048	MMAR_4683	Rv0853c	pdc	Probable pyruvate or indole-3-pyruvate decarboxylase Pdc	0.27219	1	0.40837	0
MMARE11_53120	rsmG	16S rRNA (guanine(527)-N(7))-methyltransferase RsmG	9	65.7	30.3	-1.09	0.0057	0.11048	MMAR_5483	Rv3919c	gid	Probable glucose-inhibited division protein B Gid	0.52708	0	0.48568	1
MMARE11_18240	-	bifunctional oligoribonuclease/PAP phosphatase NrnA	8	4.5	0.3	-2.04	0.0058	0.11198	MMAR_1896	Rv2837c	-	hypothetical protein	0.02679	0.01359	1	1
MMARE11_21610	gap	type I glyceraldehyde-3-phosphate dehydrogenase	12	1.1	0.1	-0.96	0.0059	0.1126	MMAR_2239	Rv1436	gap	Probable glyceraldehyde 3-phosphate dehydrogenase Gap (GAPDH)	0.91196	0.74227	1	0
MMARE11_46450	-	amino acid permease	29	194.9	135.2	-0.52	0.0059	0.1126	MMAR_4815	Rv2127	ansP1	L-asparagine permease AnsP1	1	1	0	1
MMARE11_51890	ag85A	diacylglycerol acyltransferase/mycolyltransferase Ag85A	21	1	0	-0.93	0.0059	0.1126	MMAR_5368	Rv3804c	fbpA	Secreted antigen 85-a FbpA (mycolyl transferase 85A) (fibronectin-binding protein A) (antigen 85 complex A)	1	0.01691	1	1
MMARE11_00500	-	TIGR03084 family metal-binding protein	4	219.2	127.2	-0.78	0.006	0.11363	MMAR_0051	Rv0036c	-	hypothetical protein	1	0.37551	1	0
MMARE11_18950	pspA	phage shock protein PspA	5	155.9	78.9	-0.97	0.006	0.11363	MMAR_1971	Rv2744c	35kd_ag	Conserved 35 kDa alanine rich protein	0	0.02511	1	1
MMARE11_16610	recG	ATP-dependent DNA helicase RecG	20	72.7	37.7	-0.93	0.0061	0.11509	MMAR_1742	Rv2973c	recG	Probable ATP-dependent DNA helicase RecG	1	0.00232	0.7027	1
MMARE11_28410	-	cyclopropane mycolic acid synthase family methyltransferase	18	113.9	208.5	0.87	0.0064	0.12029	MMAR_2920
MMARE11_05320	-	alpha/beta fold hydrolase	2	135.2	61	-1.13	0.0065	0.12171	MMAR_0575
MMARE11_42930	-	resuscitation-promoting factor	11	71.6	30.9	-1.19	0.0066	0.12312	MMAR_4479	Rv1009	rpfB	Probable resuscitation-promoting factor RpfB	0.88429	0.09516	0.14711	0
MMARE11_04570	-	TetR/AcrR family transcriptional regulator	10	147	57.2	-1.35	0.0067	0.12451	MMAR_0500	Rv0238	-	Possible transcriptional regulatory protein (probably TetR-family)	0.00248	0	0.66705	1
MMARE11_31350	ripC	peptidoglycan hydrolase RipC	18	66.4	34.1	-0.94	0.007	0.1296	MMAR_3234	Rv2190c	-	hypothetical protein	0.82724	0.01143	1	1
MMARE11_16820	-	LppX_LprAFG lipoprotein	5	3.6	0	-2.19	0.0072	0.13281	MMAR_1763	Rv2945c	lppX	Probable conserved lipoprotein LppX	0.00939	0	0	1
MMARE11_31150	-	phosphomevalonate kinase	15	27.2	12.5	-1.07	0.0076	0.13967	MMAR_3215
MMARE11_09730	mftB	mycofactocin biosynthesis chaperone MftB	3	107.1	221.5	1.04	0.0077	0.14099	MMAR_1020	Rv0692	-	hypothetical protein	0.52708	0.77768	0.02445	1
MMARE11_14030	-	bifunctional 3-(3-hydroxy-phenyl)propionate/3-hydroxycinnamic acid hydroxylase	22	25.2	54.8	1.09	0.0078	0.14177	MMAR_1503
MMARE11_46200	-	enoyl-CoA hydratase/isomerase family protein	7	135.4	76.3	-0.82	0.0078	0.14177	MMAR_4790
MMARE11_21030	efp	elongation factor P	9	1.2	0	-1.15	0.0079	0.14306	MMAR_2181	Rv2534c	efp	Probable elongation factor P Efp	1	1	1	0
MMARE11_40280	sigE	RNA polymerase sigma factor SigE	12	270	545.7	1.01	0.008	0.14383	MMAR_4216	Rv1221	sigE	Alternative RNA polymerase sigma factor SigE	1	0.39614	1	0
MMARE11_49590	-	adenylate/guanylate cyclase domain-containing protein	21	141.6	76.8	-0.87	0.008	0.14383	MMAR_5137	Rv3645	-	Probable conserved transmembrane protein	0	0	0.87218	1
MMARE11_42860	-	50S ribosomal protein L25/general stress protein Ctc	7	38.8	13.7	-1.44	0.0085	0.15226	MMAR_4472	Rv1015c	rplY	50S ribosomal protein L25 RplY	0.1016	0.05695	1	0
MMARE11_39870	-	amidase	20	70.7	41.1	-0.77	0.0087	0.15529	MMAR_4176	Rv1263	amiB2	Probable amidase AmiB2 (aminohydrolase)	0.96451	1	0.21859	0
MMARE11_42670	-	PPE family protein	22	208.9	322.7	0.63	0.0088	0.15651	MMAR_4452	Rv1039c	PPE15	PPE family protein PPE15	0.59471	0.75883	1	0
MMARE11_38350	-	hypothetical protein	7	67.7	184.1	1.43	0.009	0.15949	MMAR_4028	Rv1352	-	hypothetical protein	0.00939	0.56625	0.39019	1
MMARE11_20040	-	anti-sigma factor antagonist	3	8.4	0.2	-3	0.0091	0.16069	MMAR_2061	Rv2638	-	hypothetical protein	0.96598	0.39614	0.78039	0
MMARE11_06640	-	hypothetical protein	19	113.8	63.8	-0.83	0.0092	0.16188	MMAR_0715	Rv0412c	-	Possible conserved membrane protein	0	0	0.72872	1
MMARE11_11510	-	sugar porter family MFS transporter	24	37.1	70.9	0.92	0.0097	0.1682	MMAR_1191	Rv3331	sugI	Probable sugar-transport integral membrane protein SugI	0.79504	0.07716	0.0391	1
MMARE11_07690	-	FadR family transcriptional regulator	10	125.1	63.3	-0.97	0.01	0.1682	MMAR_0820	Rv0494	-	Probable transcriptional regulatory protein (probably GntR-family)	1	0.55008	0	1
MMARE11_43910	pstC	phosphate ABC transporter permease subunit PstC	10	123.3	253.8	1.04	0.01	0.1682	MMAR_4579	Rv0929	pstC2	Phosphate-transport integral membrane ABC transporter PstC2	0.09776	0.81602	0.1785	0
MMARE11_39550	-	DUF3558 domain-containing protein	6	25.3	1.3	-3.48	0.01	0.1682	MMAR_4145	Rv1275	lprC	Possible lipoprotein LprC	0.48623	0.33372	1	0
MMARE11_23000	treY	malto-oligosyltrehalose synthase	39	46.4	27.3	-0.74	0.01	0.1682	MMAR_2378	Rv1563c	treY	Maltooligosyltrehalose synthase TreY	1	0.95486	0.58439	0
MMARE11_26380	-	GuaB1 family IMP dehydrogenase-related protein	18	245.7	411.7	0.74	0.01	0.1682	MMAR_2717	Rv1843c	guaB1	Probable inosine-5'-monophosphate dehydrogenase GuaB1(imp dehydrogenase) (IMPDH) (IMPD)	0.18882	0.6157	0.75302	0
MMARE11_31050	-	GNAT family N-acetyltransferase	11	170.6	80.8	-1.07	0.01	0.1682	MMAR_3205	Rv2170	-	GCN5-related N-acetyltransferase	1	0	0.06477	1
MMARE11_16810	-	type I polyketide synthase	56	118	84.2	-0.48	0.01	0.1682	MMAR_1762	Rv2946c	pks1	Probable polyketide synthase Pks1	1	1	0	1
MMARE11_48500	-	CoA transferase subunit A	14	94.9	41.3	-1.18	0.01	0.1682	MMAR_5040	Rv3551	-	Possible CoA-transferase (alpha subunit)	0.574	0.45116	0	1
MMARE11_03240	-	pirin family protein	19	185	294.3	0.67	0.01	0.1682	MMAR_0354
MMARE11_35990	-	acetyltransferase	8	82.9	42.2	-0.96	0.01	0.1682	MMAR_3692
MMARE11_40800	-	PPE domain-containing protein	24	42.8	25.1	-0.75	0.01	0.1682	MMAR_4266
MMARE11_50600	-	hypothetical protein	3	90.8	12.4	-2.78	0.01	0.1682	MMAR_5237
MMARE11_16500	cofC	2-phospho-L-lactate guanylyltransferase	5	59.1	9.8	-2.47	0.0104	0.17434	MMAR_1731	Rv2983	-	Conserved hypothetical alanine rich protein	0.52708	0.35769	1	0
MMARE11_44670	pdxH	pyridoxamine 5'-phosphate oxidase	8	181	94.1	-0.94	0.0107	0.1755	MMAR_4642	Rv2607	pdxH	Probable pyridoxamine 5'-phosphate oxidase PdxH (PNP/PMP oxidase) (pyridoxinephosphate oxidase) (PNPOX) (pyridoxine 5'-phosphate oxidase)	0.09776	1	0.53738	0
MMARE11_35980	-	non-ribosomal peptide synthetase	68	12	6.2	-0.85	0.0108	0.1755	MMAR_3691	Rv2380c	mbtE	Peptide synthetase MbtE (peptide synthase)	1	0	1	1
MMARE11_03250	-	TetR/AcrR family transcriptional regulator	7	254.3	470.2	0.88	0.011	0.1755	MMAR_0355	Rv0144	-	Probable transcriptional regulatory protein (possibly TetR-family)	0.48293	0.95486	0.3046	0
MMARE11_06030	-	LysR family transcriptional regulator	2	121.8	52.1	-1.21	0.011	0.1755	MMAR_0653	Rv0377	-	Probable transcriptional regulatory protein (probably LysR-family)	1	0.84102	0.11164	0
MMARE11_08280	-	DUF4229 domain-containing protein	4	3.1	0.1	-1.86	0.011	0.1755	MMAR_0878	Rv0531	-	Possible conserved membrane protein	0.96598	0.76873	0.55206	0
MMARE11_08980	-	hypothetical protein	6	126.2	61.6	-1.02	0.011	0.1755	MMAR_0948	Rv0580c	-	hypothetical protein	1	0.501	0.19681	0
MMARE11_46650	dusB	tRNA dihydrouridine synthase DusB	11	331.5	188.8	-0.81	0.011	0.1755	MMAR_4857	Rv0823c	-	Possible transcriptional regulatory protein	0.99602	0.26761	0.74143	0
MMARE11_41780	-	exodeoxyribonuclease VII small subunit	7	52.6	23.9	-1.11	0.011	0.1755	MMAR_4358	Rv1107c	xseB	Probable exodeoxyribonuclease VII (small subunit) XseB (exonuclease VII small subunit)	1	0.89824	0.99814	0
MMARE11_25630	-	metal-sensitive transcriptional regulator	2	13.7	0	-3.87	0.011	0.1755	MMAR_2642	Rv1766	-	hypothetical protein	0.1016	0.65404	0.44585	0
MMARE11_29180	-	universal stress protein	11	27.5	12.1	-1.12	0.011	0.1755	MMAR_2995	Rv2026c	-	Universal stress protein family protein	0.48293	0.18739	0.82372	0
MMARE11_16560	-	uracil-DNA glycosylase	11	9.6	1.6	-2.05	0.011	0.1755	MMAR_1737	Rv2976c	ung	Probable uracil-DNA glycosylase Ung (UDG)	0.98695	0.68916	0.82372	0
MMARE11_02220	-	TetR/AcrR family transcriptional regulator	9	138.5	244.4	0.81	0.011	0.1755	MMAR_0238
MMARE11_12340	-	TetR/AcrR family transcriptional regulator	10	69	26.4	-1.35	0.011	0.1755	MMAR_1268
MMARE11_16750	-	class I SAM-dependent methyltransferase	16	110.5	170.2	0.62	0.011	0.1755	MMAR_1756
MMARE11_33900	-	universal stress protein	9	60.8	30.1	-0.99	0.011	0.1755	MMAR_3478
MMARE11_03650	-	SDR family oxidoreductase	4	34.2	244.1	2.8	0.0113	0.17971	MMAR_0402
MMARE11_38130	-	PaaI family thioesterase	9	28.6	13.1	-1.07	0.0114	0.18072	MMAR_4006
MMARE11_06580	fgd	glucose-6-phosphate dehydrogenase (coenzyme-F420)	16	167.6	103.6	-0.69	0.0118	0.18492	MMAR_0709	Rv0407	fgd1	F420-dependent glucose-6-phosphate dehydrogenase Fgd1	1	0.00125	0.53738	1
MMARE11_45080	-	SRPBCC family protein	4	156.1	462.6	1.56	0.012	0.18492	MMAR_4682	Rv0854	-	hypothetical protein	1	0.94685	1	0
MMARE11_38460	-	lipoprotein	7	11	0.7	-2.86	0.012	0.18492	MMAR_4038	Rv1343c	lprD	Probable conserved lipoprotein LprD	0.02083	0.00511	1	1
MMARE11_30010	tatC	twin-arginine translocase subunit TatC	13	0.7	0	-0.67	0.012	0.18492	MMAR_3079	Rv2093c	tatC	Sec-independent protein translocase transmembrane protein TatC	1	1	1	0
MMARE11_30070	prcB	proteasome subunit beta	17	221.3	128.7	-0.78	0.012	0.18492	MMAR_3085	Rv2110c	prcB	Proteasome beta subunit PrcB; assembles with alpha subunit PrcA	1	1	1	0
MMARE11_30390	-	hypothetical protein	4	49	20.5	-1.22	0.012	0.18492	MMAR_3117	Rv2137c	-	hypothetical protein	0.12823	0.65404	0.37666	0
MMARE11_13260	-	DEAD/DEAH box helicase	39	76.7	50.8	-0.59	0.012	0.18492	MMAR_1359	Rv3201c	-	Probable ATP-dependent DNA helicase	0.79504	1	0.53738	0
MMARE11_52050	-	TetR/AcrR family transcriptional regulator	5	48.1	18.5	-1.34	0.012	0.18492	MMAR_5384	Rv3830c	-	Transcriptional regulatory protein (probably TetR-family)	0.81081	1	0.27059	0
MMARE11_03070	-	SRPBCC family protein	3	44.5	13.4	-1.66	0.012	0.18492	MMAR_0337
MMARE11_38420	-	aminoglycoside phosphotransferase family protein	17	29	13.3	-1.07	0.0122	0.18742	MMAR_4035
MMARE11_00190	-	FtsW/RodA/SpoVE family cell cycle protein	18	167.3	102.5	-0.7	0.013	0.1943	MMAR_0019	Rv0017c	rodA	Probable cell division protein RodA	0	0	1	1
MMARE11_43340	-	molybdopterin molybdotransferase MoeA	14	81.2	160	0.97	0.013	0.1943	MMAR_4520	Rv0994	moeA1	Probable molybdopterin biosynthesis protein MoeA1	0	0	0.00163	1
MMARE11_30320	mshC	cysteine--1-D-myo-inosityl 2-amino-2-deoxy-alpha-D-glucopyranoside ligase	21	0.4	0	-0.48	0.013	0.1943	MMAR_3110	Rv2130c	mshC	Cysteine:1D-myo-inosityl 2-amino-2-deoxy--D-glucopyranoside ligase MshC	1	1	1	0
MMARE11_36050	-	2,3-dihydroxybenzoate-AMP ligase	23	70.8	37.3	-0.91	0.013	0.1943	MMAR_3698	Rv2384	mbtA	Bifunctional enzyme MbtA: salicyl-AMP ligase (SAL-AMP ligase) + salicyl-S-ArCP synthetase	0	0.00232	1	1
MMARE11_20730	-	hypothetical protein	9	138.2	71.6	-0.94	0.013	0.1943	MMAR_2151	Rv2576c	-	Possible conserved membrane protein	1	0.86659	0.7027	0
MMARE11_20390	pdxT	pyridoxal 5'-phosphate synthase glutaminase subunit PdxT	6	24	4.8	-2.11	0.013	0.1943	MMAR_2096	Rv2604c	snoP	Probable glutamine amidotransferase SnoP	1	0.10776	0	1
MMARE11_11430	-	class I SAM-dependent methyltransferase	9	79.4	43.5	-0.85	0.013	0.1943	MMAR_1183	Rv3342	-	Possible methyltransferase (methylase)	0.26918	0.06015	1	0
MMARE11_29570	-	threonine/serine exporter family protein	16	111.1	62.7	-0.82	0.013	0.1943	MMAR_3034	Rv3737	-	Probable conserved transmembrane protein	1	1	0.08705	0
MMARE11_38300	-	enoyl-CoA hydratase-related protein	16	38.9	86.5	1.13	0.013	0.1943	MMAR_4023
MMARE11_20550	-	DUF1304 domain-containing protein	4	303.6	202.8	-0.58	0.0133	0.19818	MMAR_2114
MMARE11_36460	-	hypothetical protein	15	30.9	16.8	-0.84	0.0137	0.20353	MMAR_3739
MMARE11_42080	-	cystathionine gamma-synthase	15	126.1	63.1	-0.99	0.014	0.20372	MMAR_4388	Rv1079	metB	Cystathionine gamma-synthase MetB (CGS) (O-succinylhomoserine [thiol]-lyase)	1	0.53704	0.87218	0
MMARE11_32120	-	SURF1 family protein	12	1.1	0	-1.02	0.014	0.20372	MMAR_3310	Rv2235	-	Probable conserved transmembrane protein	1	1	1	0
MMARE11_20400	-	YebC/PmpR family DNA-binding transcriptional regulator	7	2.1	0	-1.65	0.014	0.20372	MMAR_2098	Rv2603c	-	Highly conserved protein	0.48293	0.34422	1	0
MMARE11_17490	-	MarR family transcriptional regulator	6	25.8	5.9	-1.97	0.014	0.20372	MMAR_1822	Rv2887	-	Probable transcriptional regulatory protein	0.74288	0.01747	0.53738	1
MMARE11_12680	-	hypothetical protein	7	87	45.9	-0.91	0.014	0.20372	MMAR_1302	Rv3243c	-	hypothetical protein	0.77808	0.88308	1	0
MMARE11_51740	-	decaprenylphospho-beta-D-erythro-pentofuranosid- 2-ulose 2-reductase	10	1.1	0.2	-0.89	0.014	0.20372	MMAR_5353	Rv3791	dprE2	Decaprenylphosphoryl-D-2-keto erythro pentose reductase	1	1	1	0
MMARE11_31800	-	NAD(P)H-dependent oxidoreductase	13	36.8	17.2	-1.06	0.014	0.20372	MMAR_3278
MMARE11_30740	-	MbtH family protein	5	20.6	5.3	-1.78	0.015	0.21388	MMAR_3173	Rv2377c	mbtH	Putative conserved protein MbtH	0.92783	0.55008	1	0
MMARE11_37380	-	AMP-binding protein	28	93.7	150.5	0.68	0.015	0.21388	MMAR_3852	Rv2505c	fadD35	Probable fatty-acid-CoA ligase FadD35 (fatty-acid-CoA synthetase) (fatty-acid-CoA synthase)	0.77808	1	0.56644	0
MMARE11_17060	smc	chromosome segregation protein SMC	21	101.4	57	-0.82	0.015	0.21388	MMAR_1785	Rv2922c	smc	Probable chromosome partition protein Smc	0.54827	0	0.9907	1
MMARE11_13040	-	sensor histidine kinase	13	128.9	72	-0.83	0.015	0.21388	MMAR_1337	Rv3220c	-	Probable two component sensor kinase	0.92398	0.33372	0.75302	0
MMARE11_49770	-	ABC transporter permease	19	153.6	245.7	0.67	0.015	0.21388	MMAR_5153	Rv3665c	dppB	Probable dipeptide-transport integral membrane protein ABC transporter DppB	0.27556	0	1	1
MMARE11_34990	-	PPE family protein	25	45.1	73	0.68	0.015	0.21388	MMAR_3578
MMARE11_44980	-	hypothetical protein	4	26.3	5.8	-2	0.015	0.21388	MMAR_4672
MMARE11_20670	-	MBL fold metallo-hydrolase	5	7	0.8	-2.19	0.0152	0.21611	MMAR_2126	Rv2581c	-	Possible glyoxalase II (hydroxyacylglutathione hydrolase) (GLX II)	0.1055	0.06829	0.91527	0
MMARE11_16440	-	IclR family transcriptional regulator	13	8.3	2	-1.61	0.016	0.22619	MMAR_1725	Rv2989	-	Probable transcriptional regulatory protein	0.574	0.06829	0	1
MMARE11_32160	-	epoxide hydrolase	16	84.9	50.3	-0.74	0.016	0.22619	MMAR_3314
MMARE11_16880	-	phthiocerol/phthiodiolone dimycocerosyl transferase	21	53.1	32.1	-0.71	0.0165	0.23259	MMAR_1768	Rv2939	papA5	Possible conserved polyketide synthase associated protein PapA5	0	1	0.07834	1
MMARE11_47430	-	ferredoxin	4	113.8	176.7	0.63	0.017	0.23762	MMAR_4933	Rv0763c	-	Possible ferredoxin	1	1	0.22463	0
MMARE11_31880	lipA	lipoyl synthase	13	4.6	0.2	-2.21	0.017	0.23762	MMAR_3286	Rv2218	lipA	Probable lipoate biosynthesis protein A LipA	1	1	0.85241	0
MMARE11_18480	mntR	manganese-binding transcriptional regulator MntR	7	54.3	16.6	-1.65	0.017	0.23762	MMAR_1920	Rv2788	sirR	Probable transcriptional repressor SirR	0.81081	1	0.07834	0
MMARE11_18550	-	nitronate monooxygenase	19	108.7	73.5	-0.56	0.018	0.2481	MMAR_1927	Rv2781c	-	Possible alanine rich oxidoreductase	1	1	0.10166	0
MMARE11_02210	-	TetR/AcrR family transcriptional regulator	8	122.5	79	-0.63	0.018	0.2481	MMAR_0237
MMARE11_02730	-	AMP-binding protein	18	66.6	42	-0.65	0.018	0.2481	MMAR_0303
MMARE11_34710	-	saccharopine dehydrogenase NADP-binding domain-containing protein	15	77.5	42.9	-0.84	0.018	0.2481	MMAR_3555
MMARE11_35370	-	VIT1/CCC1 transporter family protein	9	36.5	13.6	-1.36	0.018	0.2481	MMAR_3630
MMARE11_05170	-	nuclear transport factor 2 family protein	11	45.7	17.7	-1.32	0.019	0.25972	MMAR_0560	Rv0310c	-	hypothetical protein	1	0	0.40837	1
MMARE11_40260	-	trypsin-like peptidase domain-containing protein	13	2.9	0.1	-1.86	0.019	0.25972	MMAR_4214	Rv1223	htrA	Probable serine protease HtrA (DEGP protein)	1	1	0.9907	0
MMARE11_06520	-	NtaA/DmoA family FMN-dependent monooxygenase	24	35.9	19.4	-0.85	0.019	0.25972	MMAR_0703
MMARE11_37010	-	DUF5130 domain-containing protein	8	107.4	220.4	1.03	0.02	0.26967	MMAR_3818	Rv2468c	-	hypothetical protein	1	0.85091	1	0
MMARE11_11450	-	bifunctional o-acetylhomoserine/o-acetylserine sulfhydrylase	20	4.5	0.2	-2.17	0.02	0.26967	MMAR_1185	Rv3340	metC	Probable O-acetylhomoserine sulfhydrylase MetC (homocysteine synthase) (O-acetylhomoserine (thiol)-lyase) (OAH sulfhydrylase) (O-acetyl-L-homoserine sulfhydrylase)	1	0.04018	0.19438	1
MMARE11_12950	-	hypothetical protein	8	10.7	0.2	-3.29	0.02	0.26967	MMAR_1328
MMARE11_14050	-	acetaldehyde dehydrogenase (acetylating)	9	12.6	3.8	-1.52	0.02	0.26967	MMAR_1505
MMARE11_22760	-	hypothetical protein	25	109	62.8	-0.79	0.02	0.26967	MMAR_2354
MMARE11_00670	-	DUF5318 family protein	7	168	78.5	-1.09	0.021	0.27713	MMAR_0068	Rv0049	-	hypothetical protein	1	0.74227	0.78039	0
MMARE11_23970	-	type III polyketide synthase	12	152.7	215.2	0.49	0.021	0.27713	MMAR_2474	Rv1665	pks11	Chalcone synthase Pks11	0	1	0.00309	1
MMARE11_36130	-	salicylate synthase	21	48.6	25.3	-0.92	0.021	0.27713	MMAR_3706	Rv2386c	mbtI	Isochorismate synthase MbtI	1	0	1	1
MMARE11_19270	sigB	sigma-70 family RNA polymerase sigma factor SigB	10	221.7	156.7	-0.5	0.021	0.27713	MMAR_2003	Rv2710	sigB	RNA polymerase sigma factor SigB	0.0125	0	0.50423	1
MMARE11_04550	-	DUF2613 domain-containing protein	4	208.6	96.8	-1.1	0.021	0.27713	MMAR_0498
MMARE11_30530	-	hypothetical protein	2	219.2	353.3	0.69	0.021	0.27713
MMARE11_33710	-	IS110 family transposase	7	45.5	19.4	-1.19	0.021	0.27713
MMARE11_35010	-	WXG100 family type VII secretion target	5	118.7	260.8	1.13	0.021	0.27713	MMAR_3580
MMARE11_21750	tal	transaldolase	14	53.6	149.2	1.46	0.022	0.28803	MMAR_2253	Rv1448c	tal	Probable transaldolase Tal	0	0.02511	1	1
MMARE11_21840	-	ABC transporter permease	5	6.7	0.5	-2.32	0.022	0.28803	MMAR_2262	Rv1457c	-	Probable unidentified antibiotic-transport integral membrane ABC transporter	0.09776	0.06015	1	0
MMARE11_16840	fadD28	fatty-acid--AMP ligase FAAL28/FadD28	27	185.2	122.3	-0.59	0.022	0.28803	MMAR_1765	Rv2941	fadD28	Fatty-acid-AMP ligase FadD28 (fatty-acid-AMP synthetase) (fatty-acid-AMP synthase)	0	0.96168	0.01431	1
MMARE11_00130	crgA	cell division protein CrgA	3	51.4	23.1	-1.12	0.023	0.2972	MMAR_0013	Rv0011c	-	Probable conserved transmembrane protein	0.50647	0.501	1	0
MMARE11_21770	-	heme o synthase	17	0.5	0	-0.6	0.023	0.2972	MMAR_2255	Rv1451	ctaB	Probable cytochrome C oxidase assembly factor CtaB	1	1	1	0
MMARE11_35250	-	carbohydrate ABC transporter permease	10	51	30.3	-0.73	0.023	0.2972	MMAR_3618	Rv2317	uspB	Probable sugar-transport integral membrane protein ABC transporter UspB	0.47013	0.90596	0.8878	0
MMARE11_19490	-	TRAM domain-containing protein	14	25.4	10.7	-1.17	0.023	0.2972	MMAR_2025	Rv2689c	-	Conserved alanine and valine and glycine rich protein	1	1	1	0
MMARE11_49930	-	ArsA family ATPase	9	11.2	3.8	-1.34	0.023	0.2972	MMAR_5169	Rv3680	-	Probable anion transporter ATPase	0.96451	0	0.55206	1
MMARE11_26460	-	urease accessory protein UreF	8	9.4	2.5	-1.55	0.024	0.30457	MMAR_2725	Rv1851	ureF	Urease accessory protein UreF	0.09776	0.68916	0.55206	0
MMARE11_36320	-	type II toxin-antitoxin system PemK/MazF family toxin	5	216	343.4	0.67	0.024	0.30457	MMAR_3725	Rv2405	-	hypothetical protein	1	0.83131	0.64264	0
MMARE11_36550	rsfS	ribosome silencing factor	5	74.5	26.3	-1.47	0.024	0.30457	MMAR_3748	Rv2420c	-	hypothetical protein	0.28062	0.26761	1	0
MMARE11_01660	-	MCE family protein	16	48.1	27	-0.81	0.024	0.30457	MMAR_0179
MMARE11_19850	-	hypothetical protein	2	57.2	14.6	-1.9	0.024	0.30457
MMARE11_20750	-	aldolase	9	131	238.4	0.86	0.024	0.30457	MMAR_2153
MMARE11_45920	-	TetR/AcrR family transcriptional regulator	9	15.6	4.9	-1.48	0.024	0.30457	MMAR_4764
MMARE11_09450	-	ABC transporter ATP-binding protein	9	101.1	52.1	-0.94	0.025	0.30858	MMAR_0994	Rv0655	mkl	Possible ribonucleotide-transport ATP-binding protein ABC transporter Mkl	0.30955	0.94088	0	1
MMARE11_22010	-	ATP-binding cassette domain-containing protein	20	78.3	42.4	-0.87	0.025	0.30858	MMAR_2279	Rv1473	-	Probable macrolide-transport ATP-binding protein ABC transporter	0.48293	0	0	1
MMARE11_30340	-	3'(2'),5'-bisphosphate nucleotidase CysQ	7	176.2	104.9	-0.74	0.025	0.30858	MMAR_3112	Rv2131c	cysQ	Monophosphatase CysQ	0.01101	0.00511	1	1
MMARE11_17270	-	RNA-binding protein	2	24	6.2	-1.79	0.025	0.30858	MMAR_1800	Rv2908c	-	hypothetical protein	0.9601	0.75883	1	0
MMARE11_16150	ligA	NAD-dependent DNA ligase LigA	21	0.5	0	-0.56	0.025	0.30858	MMAR_1694	Rv3014c	ligA	DNA ligase [NAD dependent] LigA (polydeoxyribonucleotide synthase [NAD+])	1	1	1	0
MMARE11_39760	-	hypothetical protein	9	213.7	98.8	-1.11	0.025	0.30858	MMAR_4166	Rv3616c	espA	ESX-1 secretion-associated protein A, EspA	0.04836	0	0	1
MMARE11_02100	-	TetR/AcrR family transcriptional regulator	8	100.1	64	-0.64	0.025	0.30858	MMAR_0226
MMARE11_12550	-	oxidoreductase	20	171.5	257.5	0.58	0.025	0.30858	MMAR_1289
MMARE11_34890	-	PE family protein	45	87.6	132.5	0.59	0.025	0.30858	MMAR_3570
MMARE11_38310	-	enoyl-CoA hydratase/isomerase family protein	9	24.9	10.6	-1.16	0.025	0.30858	MMAR_4024
MMARE11_39220	-	YciI family protein	6	33.2	17	-0.93	0.025	0.30858	MMAR_4112
MMARE11_44930	moaC	cyclic pyranopterin monophosphate synthase MoaC	5	155.9	79.4	-0.96	0.026	0.31466	MMAR_4668	Rv0864	moaC2	Probable molybdenum cofactor biosynthesis protein C 2 MoaC2	1	0.0033	0.03293	1
MMARE11_18180	-	hypothetical protein	5	94.3	28	-1.72	0.026	0.31466	MMAR_1890	Rv2843	-	Probable conserved transmembrane alanine rich protein	0.01614	0.01429	1	1
MMARE11_02800	-	SDR family NAD(P)-dependent oxidoreductase	10	65.8	34.4	-0.92	0.026	0.31466	MMAR_0310
MMARE11_10860	-	hypothetical protein	3	179.4	98.9	-0.85	0.026	0.31466	MMAR_1128
MMARE11_17500	-	MPT63 family protein	10	175.1	118.1	-0.56	0.026	0.31466	MMAR_1823
MMARE11_32960	-	FAD-dependent oxidoreductase	11	48	25.9	-0.87	0.026	0.31466	MMAR_3394
MMARE11_45310	-	MCE family protein	22	42.8	64.2	0.57	0.026	0.31466	MMAR_4705
MMARE11_45730	-	hypothetical protein	6	177.1	286.3	0.69	0.026	0.31466	MMAR_4745
MMARE11_00030	recF	DNA replication/repair protein RecF	14	76.1	35.2	-1.09	0.027	0.32361	MMAR_0003	Rv0003	recF	DNA replication and repair protein RecF (single-strand DNA binding protein)	0.92398	0.0431	0.72872	1
MMARE11_20590	gabT	4-aminobutyrate--2-oxoglutarate transaminase	11	154.2	86.8	-0.82	0.027	0.32361	MMAR_2118	Rv2589	gabT	4-aminobutyrate aminotransferase GabT (gamma-amino-N-butyrate transaminase) (GABA transaminase) (glutamate:succinic semialdehyde transaminase) (GABA aminotransferase) (GABA-at)	1	0.46691	0.40837	0
MMARE11_12290	purE	5-(carboxyamino)imidazole ribonucleotide mutase	6	4.8	0.2	-2.29	0.027	0.32361	MMAR_1261	Rv3275c	purE	Probable phosphoribosylaminoimidazole carboxylase catalytic subunit PurE (air carboxylase) (AIRC)	1	1	0.8878	0
MMARE11_38110	-	ester cyclase	8	8.2	1.8	-1.72	0.027	0.32361	MMAR_4004
MMARE11_22140	-	hypothetical protein	13	84.5	160.9	0.92	0.028	0.33318	MMAR_2292	Rv1486c	-	hypothetical protein	1	0.01872	0.74143	1
MMARE11_02740	-	GntR family transcriptional regulator	12	100.5	57.6	-0.79	0.028	0.33318	MMAR_0304
MMARE11_26560	-	hypothetical protein	2	124.8	43.8	-1.49	0.028	0.33318	MMAR_2735
MMARE11_31540	cobT	nicotinate-nucleotide--dimethylbenzimidazole phosphoribosyltransferase	9	74.4	33.6	-1.12	0.029	0.34018	MMAR_3252	Rv2207	cobT	Probable nicotinate-nucleotide-dimethylbenzimidazol phosphoribosyltransferase CobT	0.50647	0	0.98681	1
MMARE11_35890	-	16S rRNA (uracil(1498)-N(3))-methyltransferase	7	42.5	9.1	-2.1	0.029	0.34018	MMAR_3682	Rv2372c	-	hypothetical protein	1	1	0.52308	0
MMARE11_19400	-	DUF3093 domain-containing protein	9	3.9	0.4	-1.83	0.029	0.34018	MMAR_2016	Rv2698	-	Probable conserved alanine rich transmembrane protein	1	1	1	0
MMARE11_49850	-	TlpA family protein disulfide reductase	5	1.9	0	-1.53	0.029	0.34018	MMAR_5161	Rv3673c	-	Possible membrane-anchored thioredoxin-like protein (thiol-disulfide interchange related protein)	1	1	1	0
MMARE11_34100	-	oxidoreductase	9	37.1	15.5	-1.21	0.029	0.34018	MMAR_3498
MMARE11_45200	-	cytochrome P450	28	56.7	97.3	0.77	0.029	0.34018	MMAR_4694
MMARE11_21420	-	LppX_LprAFG lipoprotein	5	4.9	0.4	-2.03	0.03	0.3478	MMAR_2220	Rv1411c	lprG	Conserved lipoprotein LprG	0.94684	0	0.00309	1
MMARE11_35960	-	non-ribosomal peptide synthetase	55	28.6	17.7	-0.66	0.03	0.3478	MMAR_3689	Rv2383c	mbtB	Phenyloxazoline synthase MbtB (phenyloxazoline synthetase)	0	0	0.89087	1
MMARE11_47930	-	virulence factor Mce family protein	10	86.1	169.1	0.97	0.03	0.3478	MMAR_4983	Rv3495c	lprN	Possible Mce-family lipoprotein LprN (Mce-family lipoprotein Mce4E)	1	0	0	1
MMARE11_24790	-	GAF and ANTAR domain-containing protein	9	32.7	85	1.35	0.03	0.3478
MMARE11_46410	-	MarR family winged helix-turn-helix transcriptional regulator	4	53.1	18.1	-1.5	0.03	0.3478	MMAR_4811
MMARE11_19430	-	alpha/beta hydrolase	10	142.7	237.7	0.73	0.031	0.35773	MMAR_2019	Rv2695	-	Conserved hypothetical alanine rich protein	0.94684	1	0.37666	0
MMARE11_19830	-	helix-turn-helix domain-containing protein	8	25.3	11.1	-1.13	0.031	0.35773
MMARE11_42530	-	GMC family oxidoreductase N-terminal domain-containing protein	17	59.9	37.5	-0.66	0.032	0.36841	MMAR_4427
MMARE11_00200	-	protein phosphatase 2C domain-containing protein	22	74.4	41.6	-0.82	0.033	0.37385	MMAR_0020	Rv0018c	pstP	Phosphoserine/threonine phosphatase PstP	1	0	0.79003	1
MMARE11_02910	-	elongation factor G-like protein EF-G2	25	158.2	226.5	0.52	0.033	0.37385	MMAR_0321	Rv0120c	fusA2	Probable elongation factor G FusA2 (EF-G)	0.99103	0.99656	0.89087	0
MMARE11_23570	coaE	dephospho-CoA kinase	16	28.2	122	2.07	0.033	0.37385	MMAR_2434	Rv1631	coaE	Probable dephospho-CoA kinase CoaE (dephosphocoenzyme a kinase)	0.59471	0.35769	1	0
MMARE11_19550	-	CBS domain-containing protein	8	275.6	464.1	0.75	0.033	0.37385	MMAR_2031	Rv2683	-	hypothetical protein	0.01488	0.33372	0.59907	1
MMARE11_18210	-	YlxR family protein	7	29.9	11.6	-1.3	0.033	0.37385	MMAR_1893	Rv2840c	-	hypothetical protein	1	1	0.151	0
MMARE11_49460	hpt	hypoxanthine phosphoribosyltransferase	13	32.3	11.7	-1.4	0.033	0.37385	MMAR_5124	Rv3624c	hpt	Hypoxanthine-guanine phosphoribosyltransferase Hpt (HGPRT) (HGPRTase) (hypoxanthine phosphoribosyltransferase) (imp pyrophosphorylase) (imp diphosphorylase) (transphosphoribosyltransferase) (guanine phosphoribosyltransferase)	1	1	1	0
MMARE11_19310	-	hypothetical protein	3	338.4	607.4	0.84	0.033	0.37385	MMAR_2007
MMARE11_07910	-	glutaredoxin family protein	2	331.9	196.6	-0.75	0.034	0.37912	MMAR_0841	Rv0508	-	hypothetical protein	1	0.94088	1	0
MMARE11_40380	glgA	glycogen synthase	23	206.7	291	0.49	0.034	0.37912	MMAR_4226	Rv1212c	glgA	Putative glycosyl transferase GlgA	0.46489	0.27352	0.21495	0
MMARE11_13090	-	isochorismate synthase	14	37.3	18.3	-0.99	0.034	0.37912	MMAR_1342	Rv3215	entC	Probable isochorismate synthase EntC (isochorismate hydroxymutase) (enterochelin biosynthesis)	0	0.00232	1	1
MMARE11_52010	-	aminoglycoside phosphotransferase APH(3')	7	92	56.6	-0.69	0.034	0.37912	MMAR_5380	Rv3817	-	Possible phosphotransferase	1	0.15436	0.64264	0
MMARE11_53040	sigM	RNA polymerase sigma factor SigM	5	164.3	118.5	-0.47	0.034	0.37912	MMAR_5475	Rv3911	sigM	Possible alternative RNA polymerase sigma factor SigM	1	0.81602	0.01222	1
MMARE11_18000	-	hydrogenase maturation nickel metallochaperone HypA	3	254.2	161.8	-0.65	0.034	0.37912	MMAR_1872
MMARE11_45120	-	hypothetical protein	7	41.5	73.9	0.82	0.034	0.37912	MMAR_4686
MMARE11_38120	-	hypothetical protein	4	17.1	1.3	-2.94	0.035	0.38939	MMAR_4005
MMARE11_03690	-	acyl-CoA thioesterase	5	269.9	392.8	0.54	0.036	0.39873	MMAR_0406	Rv0163	-	hypothetical protein	0	0.88308	0.80853	1
MMARE11_36240	cysT	sulfate ABC transporter permease subunit CysT	10	0.9	0	-0.9	0.036	0.39873	MMAR_3717	Rv2399c	cysT	Probable sulfate-transport integral membrane protein ABC transporter CysT	0.868	0.83131	1	0
MMARE11_27960	-	LuxR C-terminal-related transcriptional regulator	11	80.7	150	0.89	0.037	0.40799	MMAR_2876
MMARE11_42690	-	WXG100 family type VII secretion target	2	357.6	466.1	0.38	0.037	0.40799
MMARE11_12470	cofD	2-phospho-L-lactate transferase	12	23.6	9.8	-1.19	0.038	0.41624	MMAR_1281	Rv3261	fbiA	Probable F420 biosynthesis protein FbiA	0.01869	0.00125	0.62679	1
MMARE11_28130	-	hypothetical protein	1	197.1	72.2	-1.44	0.038	0.41624	MMAR_2893
MMARE11_45290	-	hypothetical protein	14	35.8	22.1	-0.67	0.038	0.41624	MMAR_4703
MMARE11_07760	-	helix-turn-helix domain-containing protein	6	129.8	61.4	-1.07	0.039	0.42069	MMAR_0827	Rv0500A	-	hypothetical protein	0.48623	0.31471	1	0
MMARE11_39830	-	hypothetical protein	2	44	18.7	-1.19	0.039	0.42069	MMAR_4172	Rv1265	-	hypothetical protein	1	0.96168	0.18268	0
MMARE11_38670	murI	glutamate racemase	14	0.6	0	-0.64	0.039	0.42069	MMAR_4058	Rv1338	murI	Probable glutamate racemase MurI	1	1	1	0
MMARE11_21870	-	transcriptional regulator	8	67.8	33.7	-0.98	0.039	0.42069	MMAR_2265	Rv1460	-	Probable transcriptional regulatory protein	0.07798	0.06829	1	0
MMARE11_16270	-	PH domain-containing protein	6	39.4	17	-1.17	0.039	0.42069	MMAR_1708	Rv3004	cfp6	Low molecular weight protein antigen 6 (CFP-6)	1	0.7309	0.06616	0
MMARE11_01840	-	hypothetical protein	1	344.6	462.5	0.42	0.039	0.42069	MMAR_0200
MMARE11_36080	-	hypothetical protein	19	42.5	24.8	-0.75	0.039	0.42069	MMAR_3701
MMARE11_06530	-	MMPL family transporter	59	152.5	188.2	0.3	0.04	0.42776	MMAR_0704	Rv0402c	mmpL1	Probable conserved transmembrane transport protein MmpL1	1	0.89824	0.21126	0
MMARE11_07030	pssA	CDP-diacylglycerol--serine O-phosphatidyltransferase	7	286.4	454.5	0.66	0.04	0.42776	MMAR_0753	Rv0436c	pssA	Probable CDP-diacylglycerol--serine O-phosphatidyltransferase PssA (PS synthase) (phosphatidylserine synthase)	0.09175	0	1	1
MMARE11_50550	-	YbaB/EbfC family nucleoid-associated protein	5	116	66.5	-0.79	0.04	0.42776	MMAR_5232	Rv3716c	-	hypothetical protein	1	0.27044	0.15872	0
MMARE11_43000	-	FAD-dependent oxidoreductase	10	171.3	234.3	0.45	0.04	0.42776	MMAR_4486
MMARE11_39450	-	carbonic anhydrase	6	150	86.7	-0.78	0.041	0.43286	MMAR_4135	Rv1284	canA	Beta-carbonic anhydrase	0.48293	0.6636	1	0
MMARE11_27050	-	hypothetical protein	6	126.8	65.2	-0.95	0.041	0.43286	MMAR_2785	Rv1892	-	Probable membrane protein	0.00449	0.21323	0.27059	1
MMARE11_31280	-	hypothetical protein	5	15.1	0.1	-3.87	0.041	0.43286	MMAR_3227	Rv2183c	-	hypothetical protein	1	0.01555	0.58439	1
MMARE11_19280	-	DUF3099 domain-containing protein	7	213.1	315.6	0.56	0.041	0.43286	MMAR_2004	Rv2709	-	Probable conserved transmembrane protein	1	0.51957	0.38007	0
MMARE11_22530	-	aldolase/citrate lyase family protein	11	91.2	52.1	-0.8	0.041	0.43286	MMAR_2331
MMARE11_29200	-	RNA polymerase sigma factor	14	38.1	75.3	0.97	0.041	0.43286	MMAR_2997
MMARE11_43710	-	SDR family oxidoreductase	7	45.1	21	-1.06	0.042	0.43967	MMAR_4558	Rv0945	-	Probable short-chain type dehydrogenase/reductase	1	1	0.93798	0
MMARE11_15650	-	NAD(P)/FAD-dependent oxidoreductase	26	232.4	296.7	0.35	0.042	0.43967	MMAR_1644	Rv3049c	-	Probable monooxygenase	1	0.35769	1	0
MMARE11_11910	-	NAD(P)H-quinone dehydrogenase	12	87.7	43.8	-0.99	0.042	0.43967	MMAR_1224	Rv3303c	lpdA	NAD(P)H quinone reductase LpdA	0.11505	0	0.48568	1
MMARE11_18020	-	transcriptional repressor	5	75.1	37.3	-0.99	0.042	0.43967	MMAR_1874
MMARE11_01990	-	ABC transporter permease	14	240.8	381.8	0.66	0.043	0.44544	MMAR_0215	Rv0072	-	Probable glutamine-transport transmembrane protein ABC transporter	1	0.90596	0.66705	0
MMARE11_47040	-	NAD(P)/FAD-dependent oxidoreductase	19	40.2	75.1	0.88	0.043	0.44544	MMAR_4894	Rv0794c	-	Probable oxidoreductase	0.868	0.81602	0.92298	0
MMARE11_14830	-	DUF732 domain-containing protein	6	164.5	113.1	-0.54	0.043	0.44544	MMAR_1570	Rv3067	-	hypothetical protein	0.52708	0.75883	0.2812	0
MMARE11_51030	-	PE family protein	3	114.7	298.7	1.37	0.043	0.44544	MMAR_5286	Rv3746c	PE34	Probable PE family protein PE34 (PE family-related protein)	0.022	0.02199	0.07834	1
MMARE11_38240	-	hypothetical protein	5	16.4	5.3	-1.47	0.043	0.44544	MMAR_4017
MMARE11_41190	-	MMPL family transporter	19	166	246.3	0.57	0.044	0.45296	MMAR_4305	Rv1146	mmpL13b	Probable conserved transmembrane transport protein MmpL13b	0.94033	1	0.24199	0
MMARE11_16190	-	amino acid-binding protein	6	132.4	272	1.03	0.044	0.45296	MMAR_1700	Rv3013	-	hypothetical protein	1	0.80467	1	0
MMARE11_10470	-	DNA-directed RNA polymerase subunit alpha	11	3	0.3	-1.67	0.044	0.45296	MMAR_1090	Rv3457c	rpoA	Probable DNA-directed RNA polymerase (alpha chain) RpoA (transcriptase alpha chain) (RNA polymerase alpha subunit) (DNA-directed RNA nucleotidyltransferase)	1	1	1	0
MMARE11_49620	cspA	cold shock protein CspA	2	7	0.3	-2.66	0.045	0.46039	MMAR_5140	Rv3648c	cspA	Probable cold shock protein A CspA	1	1	1	0
MMARE11_51530	-	hypothetical protein	36	98.4	70.7	-0.47	0.045	0.46039	MMAR_5334	Rv3779	-	Probable conserved transmembrane protein alanine and leucine rich	0.05506	0	0	1
MMARE11_33260	-	sirohydrochlorin chelatase	9	12.5	5.2	-1.11	0.045	0.46039	MMAR_3418
MMARE11_31290	-	ArsA family ATPase	15	177.2	111.2	-0.67	0.046	0.46869	MMAR_3228	Rv2184c	-	hypothetical protein	0.07513	0.41281	0.29043	0
MMARE11_50720	-	cutinase family protein	15	125.9	213.1	0.75	0.046	0.46869	MMAR_5251	Rv3724B	cut5b	Probable cutinase [second part] Cut5b	1	1	1	0
MMARE11_46130	-	two component sensor kinase	10	243.4	389.2	0.67	0.047	0.47498	MMAR_4783	Rv0845	-	Possible two component sensor kinase	0.74288	0.35769	0.44585	0
MMARE11_16160	-	TetR/AcrR family transcriptional regulator	8	105.6	178.6	0.75	0.047	0.47498	MMAR_1695	Rv1556	-	Possible regulatory protein	0.72575	0.05974	1	0
MMARE11_17220	-	amidohydrolase family protein	16	105.6	65	-0.69	0.047	0.47498	MMAR_1795	Rv2913c	-	Possible D-amino acid aminohydrolase (D-amino acid hydrolase)	0.92398	1	0.89087	0
MMARE11_50020	-	PAS and ANTAR domain-containing protein	14	237	341.1	0.52	0.047	0.47498	MMAR_5178
MMARE11_38790	-	ATP-dependent DNA helicase	17	59.8	36.9	-0.68	0.048	0.48214	MMAR_4069	Rv1329c	dinG	Probable ATP-dependent helicase DinG	0.97173	1	1	0
MMARE11_48130	-	cytochrome P450	11	14.9	7.1	-0.98	0.048	0.48214	MMAR_5003	Rv3518c	cyp142	Probable cytochrome P450 monooxygenase 142 Cyp142	1	1	0.2546	0
MMARE11_24930	-	MFS transporter	22	190.3	259.6	0.45	0.048	0.48214	MMAR_2574
MMARE11_40460	-	ATPase	12	76.6	138.3	0.85	0.049	0.48338	MMAR_4234	Rv1204c	-	hypothetical protein	1	0.1231	0.85241	0
MMARE11_25980	mycP5	type VII secretion system ESX-5 serine protease mycosin MycP5	26	0.2	0	-0.24	0.049	0.48338	MMAR_2678	Rv1796	mycP5	Probable proline rich membrane-anchored mycosin MycP5 (serine protease) (subtilisin-like protease) (subtilase-like) (mycosin-5)	0.27556	1	0.83807	0
MMARE11_26270	-	bifunctional nuclease family protein	5	179.8	105.6	-0.76	0.049	0.48338	MMAR_2706	Rv1829	-	hypothetical protein	0	0	0	1
MMARE11_29320	-	patatin-like phospholipase family protein	16	40	26.8	-0.56	0.049	0.48338	MMAR_3010	Rv2037c	-	Conserved transmembrane protein	0.48623	0.8742	0.59907	0
MMARE11_36760	ndk	nucleoside-diphosphate kinase	8	0.9	0	-0.93	0.049	0.48338	MMAR_3769	Rv2445c	ndkA	Probable nucleoside diphosphate kinase NdkA (NDK) (NDP kinase) (nucleoside-2-P kinase)	1	0.41803	1	0
MMARE11_19380	cei	envelope integrity protein Cei	8	114.9	176	0.61	0.049	0.48338	MMAR_2014	Rv2700	-	Possible conserved secreted alanine rich protein	0.00628	0.00903	0.92298	1
MMARE11_10120	-	LLM class flavin-dependent oxidoreductase	11	191.5	274.9	0.52	0.049	0.48338	MMAR_1055
MMARE11_18640	-	hypothetical protein	16	127.3	183.9	0.53	0.049	0.48338	MMAR_1936
MMARE11_45820	-	mycofactocin-coupled SDR family oxidoreductase	10	55	31.7	-0.77	0.049	0.48338	MMAR_4754
MMARE11_07270	-	DUF5078 domain-containing protein	13	213.9	141.9	-0.59	0.05	0.48743	MMAR_0777	Rv0455c	-	hypothetical protein	0.02448	0.01805	1	1
MMARE11_47370	-	SDR family oxidoreductase	14	74.8	49.1	-0.6	0.05	0.48743	MMAR_4927	Rv0769	-	Probable dehydrogenase/reductase	0.48623	0.65404	0.23159	0
MMARE11_32130	-	cobalamin biosynthesis protein	12	86	37.4	-1.18	0.05	0.48743	MMAR_3311	Rv2236c	cobD	Probable cobalamin biosynthesis transmembrane protein CobD	0.99103	1	1	0
MMARE11_32510	-	S-(hydroxymethyl)mycothiol dehydrogenase	14	59.9	34.1	-0.8	0.05	0.48743	MMAR_3350	Rv2259	mscR	S-nitrosomycothiol reductase MscR	1	0	1	1
MMARE11_08630	-	SulP family inorganic anion transporter	15	204.5	328.9	0.68	0.05	0.48743	MMAR_0913
MMARE11_34940	-	hypothetical protein	12	46.7	96.9	1.04	0.05	0.48743	MMAR_3574
MMARE11_02030	-	hypothetical protein	6	73.2	37.4	-0.95	0.051	0.49043	MMAR_0219	Rv0076c	-	Probable membrane protein	1	1	0.81742	0
MMARE11_29730	bla	class A beta-lactamase	17	76.8	39.2	-0.95	0.051	0.49043	MMAR_3050	Rv2068c	blaC	Class a beta-lactamase BlaC	0.76291	1	1	0
MMARE11_04660	-	hypothetical protein	3	55.6	30.3	-0.85	0.051	0.49043	MMAR_0509
MMARE11_33360	-	ClpX C4-type zinc finger protein	3	87.2	33.3	-1.36	0.051	0.49043	MMAR_3428
MMARE11_34510	-	hypothetical protein	5	135.9	311.9	1.19	0.051	0.49043	MMAR_3535
MMARE11_34700	-	APC family permease	27	133.1	182.7	0.45	0.051	0.49043	MMAR_3554
MMARE11_37070	-	FAD-dependent oxidoreductase	25	99.4	161.1	0.69	0.051	0.49043	MMAR_3824
MMARE11_29130	-	MerR family transcriptional regulator	6	30	12.5	-1.2	0.052	0.49812	MMAR_2990
MMARE11_47660	-	DHA2 family efflux MFS transporter permease subunit	17	164	281.4	0.78	0.052	0.49812	MMAR_4956
MMARE11_04120	trmB	tRNA (guanosine(46)-N7)-methyltransferase TrmB	11	0.6	0	-0.71	0.053	0.50574	MMAR_0448	Rv0208c	-	Hypothetical methlytransferase (methylase)	0.99602	0.0033	1	1
MMARE11_05720	-	IniB N-terminal domain-containing protein	8	11	3.7	-1.35	0.053	0.50574	MMAR_0613	Rv0340	-	hypothetical protein	1	0.93261	1	0
MMARE11_17280	rimM	ribosome maturation factor RimM	6	1.9	0.1	-1.42	0.054	0.51233	MMAR_1801	Rv2907c	rimM	Probable 16S rRNA processing protein RimM	0.48293	0.33372	1	0
MMARE11_50860	-	DUF2330 domain-containing protein	15	205.4	320	0.64	0.054	0.51233	MMAR_5269	Rv3732	-	hypothetical protein	1	0.20344	1	0
MMARE11_13430	-	nuclear transport factor 2 family protein	11	84.1	158.8	0.91	0.054	0.51233	MMAR_1376
MMARE11_33850	-	3-oxoacyl-ACP synthase	10	40.8	94.1	1.19	0.055	0.52082	MMAR_3473
MMARE11_04610	-	acetyl-CoA C-acetyltransferase	14	173.2	121	-0.51	0.056	0.5233	MMAR_0504	Rv0243	fadA2	Probable acetyl-CoA acyltransferase FadA2 (3-ketoacyl-CoA thiolase) (beta-ketothiolase)	1	0	0.16676	1
MMARE11_07040	-	phosphatidylserine decarboxylase	10	317.7	516.8	0.7	0.056	0.5233	MMAR_0754	Rv0437c	psd	Possible phosphatidylserine decarboxylase Psd (PS decarboxylase)	0.23303	0	0.14711	1
MMARE11_33630	-	pyridoxal phosphate-dependent aminotransferase	15	89.9	151.8	0.75	0.056	0.5233	MMAR_3453	Rv2294	-	Probable aminotransferase	1	0	0.22463	1
MMARE11_13371	-	zinc-dependent metalloprotease	11	107.4	211.6	0.97	0.056	0.5233	MMAR_1369	Rv3195	-	hypothetical protein	0.50647	1	0.65765	0
MMARE11_20560	-	hypothetical protein	10	171.2	266.3	0.63	0.056	0.5233	MMAR_2115
MMARE11_26540	-	class I SAM-dependent methyltransferase	15	156.2	222.6	0.51	0.056	0.5233	MMAR_2733
MMARE11_28520	-	FAD-dependent oxidoreductase	17	87.7	150.5	0.77	0.056	0.5233	MMAR_2931
MMARE11_01010	-	haloalkane dehalogenase	10	78.2	136.1	0.79	0.058	0.53593	MMAR_0112	Rv2579	dhaA	Possible haloalkane dehalogenase DhaA (1-chlorohexane halidohydrolase)	1	0.55008	0.2812	0
MMARE11_18450	truB	tRNA pseudouridine(55) synthase TruB	5	56.9	22.4	-1.31	0.058	0.53593	MMAR_1917	Rv2793c	truB	Probable tRNA pseudouridine synthase B TruB (tRNA pseudouridine 55 synthase) (PSI55 synthase) (pseudouridylate synthase) (uracil hydrolyase)	1	1	0.40837	0
MMARE11_22560	rfbF	glucose-1-phosphate cytidylyltransferase	19	23.6	51.9	1.11	0.058	0.53593	MMAR_2334
MMARE11_24050	-	N-formylglutamate amidohydrolase	17	39.7	71.5	0.83	0.058	0.53593
MMARE11_29830	-	hypothetical protein	35	140.4	208.7	0.57	0.058	0.53593	MMAR_3061
MMARE11_34760	-	TetR/AcrR family transcriptional regulator	6	32.9	11.6	-1.43	0.058	0.53593	MMAR_3560
MMARE11_22430	-	acetyltransferase	20	56	32.6	-0.77	0.059	0.54315	MMAR_2321	Rv1505c	-	hypothetical protein	0.74288	0.02399	0.16997	1
MMARE11_47210	adhP	alcohol dehydrogenase AdhP	11	72.3	39.4	-0.86	0.059	0.54315	MMAR_4911
MMARE11_00580	-	MarR family transcriptional regulator	8	34.4	10.2	-1.66	0.06	0.54728	MMAR_0059	Rv0042c	-	Possible transcriptional regulatory protein (probably MarR-family)	1	1	1	0
MMARE11_37230	-	cobyric acid synthase	12	122.2	66.9	-0.86	0.06	0.54728	MMAR_3838	Rv0255c	cobQ1	Probable cobyric acid synthase CobQ1	0.92398	1	0.9907	0
MMARE11_32890	-	serine hydrolase	16	150	99.3	-0.59	0.06	0.54728	MMAR_3387	Rv1723	-	Probable hydrolase	1	1	0.01324	1
MMARE11_02480	sigC	RNA polymerase sigma factor SigC	6	145.4	97.9	-0.57	0.06	0.54728	MMAR_0265
MMARE11_13080	-	GNAT family N-acetyltransferase	7	100.2	64.1	-0.64	0.06	0.54728	MMAR_1341
MMARE11_00150	-	aminodeoxychorismate/anthranilate synthase component II	9	16.6	3.5	-1.96	0.061	0.55234	MMAR_0015	Rv0013	trpG	Possible anthranilate synthase component II TrpG (glutamine amidotransferase)	0.0632	0.03325	0.86754	1
MMARE11_19090	-	hypothetical protein	8	105.4	57.2	-0.87	0.061	0.55234	MMAR_1985	Rv2728c	-	Conserved alanine rich protein	1	1	0.04216	1
MMARE11_34250	-	hypothetical protein	6	31.4	14.7	-1.05	0.061	0.55234	MMAR_3508
MMARE11_42840	arsC	arsenate reductase (glutaredoxin)	3	97.6	61.6	-0.66	0.061	0.55234	MMAR_4469
MMARE11_52270	-	TetR/AcrR family transcriptional regulator	8	256.3	181.4	-0.5	0.062	0.55834	MMAR_5405	Rv3855	ethR	Transcriptional regulatory repressor protein (TetR-family) EthR	1	0.67707	0	1
MMARE11_00840	-	MmpS family protein	12	60.8	116.8	0.93	0.062	0.55834	MMAR_0095
MMARE11_33380	-	hypothetical protein	13	64	122.9	0.93	0.062	0.55834	MMAR_3430
MMARE11_06100	-	MoxR family ATPase	17	32.7	70.6	1.09	0.063	0.56325	MMAR_0660	Rv0370c	-	Possible oxidoreductase	1	1	1	0
MMARE11_23520	-	ANTAR domain-containing response regulator	4	105.7	51.5	-1.02	0.063	0.56325	MMAR_2429	Rv1626	-	Probable two-component system transcriptional regulator	0.08953	0.21323	1	0
MMARE11_13770	-	NADH-quinone oxidoreductase subunit G	26	71.1	101.7	0.51	0.063	0.56325	MMAR_1477	Rv3151	nuoG	Probable NADH dehydrogenase I (chain G) NuoG (NADH-ubiquinone oxidoreductase chain G)	1	0.96658	1	0
MMARE11_18630	-	Rieske 2Fe-2S domain-containing protein	22	136.9	191.4	0.48	0.063	0.56325	MMAR_1935
MMARE11_47200	-	hypothetical protein	5	110.1	41.2	-1.4	0.064	0.56607	MMAR_4910	Rv0779c	-	Possible conserved transmembrane protein	0.04945	0.39614	1	1
MMARE11_44370	-	acetyl-CoA acetyltransferase	17	189.9	138	-0.46	0.064	0.56607	MMAR_4613	Rv0914c	-	Possible lipid carrier protein or keto acyl-CoA thiolase	0.9601	0.65404	0.61242	0
MMARE11_24330	-	NUDIX hydrolase	9	67.8	41.3	-0.7	0.064	0.56607	MMAR_2505	Rv1700	-	NUDIX hydrolase	1	0	1	1
MMARE11_13130	-	DEAD/DEAH box helicase	22	48.5	27.5	-0.8	0.064	0.56607	MMAR_1346	Rv3211	rhlE	Probable ATP-dependent RNA helicase RhlE	0	0.00511	1	1
MMARE11_12070	-	TetR/AcrR family transcriptional regulator	9	278.5	189.5	-0.55	0.064	0.56607	MMAR_1239	Rv3295	-	Probable transcriptional regulatory protein (probably TetR-family)	0.0289	0	0.00679	1
MMARE11_33700	-	FAD-binding protein	15	65.3	95.2	0.54	0.064	0.56607	MMAR_3461
MMARE11_32280	-	2,4'-dihydroxyacetophenone dioxygenase family protein	6	249.4	360.9	0.53	0.065	0.5739	MMAR_3327
MMARE11_09610	-	DUF3060 domain-containing protein	4	171.3	102.9	-0.73	0.066	0.57963	MMAR_1009	Rv0680c	-	Probable conserved transmembrane protein	1	1	0.37294	0
MMARE11_11310	-	bifunctional aminotransferase class I/II-fold pyridoxal phosphate-dependent enzyme/GNAT family N-acetyltransferase	80	126.4	157.3	0.31	0.066	0.57963	MMAR_1171
MMARE11_44520	-	aminotransferase class I/II-fold pyridoxal phosphate-dependent enzyme	27	101.1	147.2	0.54	0.066	0.57963	MMAR_4628
MMARE11_47420	-	cytochrome P450	16	56	86.8	0.62	0.067	0.58634	MMAR_4932	Rv0764c	cyp51	Cytochrome P450 51 Cyp51 (CYPL1) (P450-L1A1) (sterol 14-alpha demethylase) (lanosterol 14-alpha demethylase) (P450-14DM)	1	0.295	0.09668	0
MMARE11_39560	-	DUF3558 domain-containing protein	3	34.6	8.4	-1.92	0.067	0.58634	MMAR_4146	Rv1274	lprB	Possible lipoprotein LprB	1	1	0.34274	0
MMARE11_19300	-	YihY/virulence factor BrkB family protein	17	356.6	463.2	0.38	0.068	0.58989	MMAR_2006	Rv2707	-	Probable conserved transmembrane alanine and leucine rich protein	0.77808	0.91354	0	1
MMARE11_12670	lpqB	MtrAB system accessory lipoprotein LpqB	15	77.8	51.2	-0.59	0.068	0.58989	MMAR_1301	Rv3244c	lpqB	Probable conserved lipoprotein LpqB	0.92783	0.75883	1	0
MMARE11_22770	-	condensation domain-containing protein	17	181.3	124.5	-0.54	0.068	0.58989	MMAR_2355
MMARE11_27730	-	DUF2781 domain-containing protein	14	31.9	15.7	-0.98	0.068	0.58989	MMAR_2853
MMARE11_39500	-	alpha/beta fold hydrolase	28	49.8	31.2	-0.66	0.068	0.58989	MMAR_4140
MMARE11_04840	-	DNA polymerase domain-containing protein	11	203.1	306.6	0.59	0.069	0.59441	MMAR_0527	Rv0269c	-	hypothetical protein	1	0.501	1	0
MMARE11_42040	-	hypothetical protein	1	37.8	5.7	-2.53	0.069	0.59441	MMAR_4384	Rv1083	-	hypothetical protein	0.0579	0.02997	0.93798	1
MMARE11_21930	-	metal-sulfur cluster assembly factor	3	32.4	9	-1.74	0.069	0.59441	MMAR_2271	Rv1466	-	hypothetical protein	1	1	1	0
MMARE11_00490	-	hypothetical protein	1	41.6	70.6	0.75	0.069	0.59441	MMAR_0050
MMARE11_41580	-	glucose-6-phosphate dehydrogenase	23	93.2	62.7	-0.56	0.07	0.59783	MMAR_4339	Rv1121	zwf1	Probable glucose-6-phosphate 1-dehydrogenase Zwf1 (G6PD)	0.00449	0.97531	1	1
MMARE11_40650	-	proline dehydrogenase family protein	19	57.5	36.4	-0.64	0.07	0.59783	MMAR_4252	Rv1188	-	Probable proline dehydrogenase	1	0.26761	0.9743	0
MMARE11_17680	ispG	flavodoxin-dependent (E)-4-hydroxy-3-methylbut-2-enyl-diphosphate synthase	11	13.9	3.7	-1.67	0.07	0.59783	MMAR_1838	Rv2868c	gcpE	Probable GcpE protein	1	1	0.61242	0
MMARE11_12700	raiA	ribosome-associated translation inhibitor RaiA	11	316.4	232.7	-0.44	0.07	0.59783	MMAR_1304	Rv3241c	-	hypothetical protein	1	0.09083	0.31652	0
MMARE11_10680	-	hypothetical protein	17	33.7	21.2	-0.65	0.07	0.59783	MMAR_1110	Rv3439c	-	Conserved hypothetical alanine and proline rich protein	1	0.85776	0.78039	0
MMARE11_42150	-	enoyl-CoA hydratase/isomerase family protein	12	242.6	307.8	0.34	0.071	0.60326	MMAR_4395	Rv1071c	echA9	Possible enoyl-CoA hydratase EchA9 (enoyl hydrase) (unsaturated acyl-CoA hydratase) (crotonase)	1	0.8742	0.52308	0
MMARE11_30030	-	YafY family transcriptional regulator	15	170.4	132.7	-0.36	0.071	0.60326	MMAR_3081	Rv2095c	pafC	Proteasome accessory factor C PafC	1	1	0.21859	0
MMARE11_15380	-	carbon starvation protein A	32	132.2	182.1	0.46	0.071	0.60326	MMAR_1616	Rv3063	cstA	Probable carbon starvation protein A homolog CstA	0.74288	0.48471	0.83807	0
MMARE11_15900	-	alpha/beta hydrolase	9	61.8	118	0.92	0.072	0.61071	MMAR_1669
MMARE11_43900	pstA	phosphate ABC transporter permease PstA	10	142.8	232	0.7	0.073	0.61394	MMAR_4578	Rv0930	pstA1	Probable phosphate-transport integral membrane ABC transporter PstA1	1	0.51957	0	1
MMARE11_17170	-	DEAD/DEAH box helicase	14	136.2	90.5	-0.59	0.073	0.61394	MMAR_1790	Rv2917	-	Conserved hypothetical alanine and arginine rich protein	1	0.287	0.34807	0
MMARE11_13160	-	DUF3107 domain-containing protein	1	262.2	202.1	-0.37	0.073	0.61394	MMAR_1349	Rv3208A	TB9.4	Conserved protein TB9.4	0.59471	0.29763	1	0
MMARE11_15490	-	OB-fold domain-containing protein	9	80.1	161.6	1	0.073	0.61394	MMAR_1628
MMARE11_34480	atzF	allophanate hydrolase	25	60.2	39.6	-0.59	0.073	0.61394
MMARE11_04890	-	alpha/beta hydrolase	18	74	102.9	0.47	0.074	0.61816	MMAR_0532	Rv0272c	-	hypothetical protein	1	0.65404	0.80853	0
MMARE11_41760	-	lipid droplet-associated protein	7	200.6	270.3	0.43	0.074	0.61816	MMAR_4356	Rv1109c	-	hypothetical protein	1	0.501	0.40837	0
MMARE11_16920	-	acyltransferase domain-containing protein	44	84.9	65.7	-0.37	0.074	0.61816	MMAR_1772	Rv2935	ppsE	Phenolpthiocerol synthesis type-I polyketide synthase PpsE	0	0.70022	0.03507	1
MMARE11_12960	-	hypothetical protein	21	85.8	125.3	0.54	0.074	0.61816	MMAR_1329
MMARE11_31570	-	branched-chain amino acid aminotransferase	20	1.4	0	-1.26	0.075	0.62441	MMAR_3255	Rv2210c	ilvE	Branched-chain amino acid transaminase IlvE	1	1	0.88007	0
MMARE11_42460	solA	N-methyl-L-tryptophan oxidase	17	97.2	139.7	0.52	0.075	0.62441	MMAR_4421
MMARE11_05620	-	UDP-glucose/GDP-mannose dehydrogenase family protein	19	77.7	48.7	-0.66	0.077	0.63679	MMAR_0603	Rv0322	udgA	Probable UDP-glucose 6-dehydrogenase UdgA (UDP-GLC dehydrogenase) (UDP-GLCDH) (UDPGDH)	0.98272	0.96658	0.84302	0
MMARE11_26550	-	FAD-dependent oxidoreductase	29	177.5	136.8	-0.37	0.077	0.63679	MMAR_2734
MMARE11_46390	-	lycopene cyclase domain-containing protein	9	173.1	122	-0.5	0.077	0.63679	MMAR_4809
MMARE11_52460	-	hypothetical protein	7	28.7	10.3	-1.39	0.077	0.63679	MMAR_5422
MMARE11_10210	-	L-fuculose-phosphate aldolase	10	85.7	122.6	0.51	0.078	0.64292	MMAR_1064	Rv0727c	fucA	Possible L-fuculose phosphate aldolase FucA (L-fuculose-1-phosphate aldolase)	0.92783	0.7882	0.87218	0
MMARE11_01690	-	MlaD family protein	28	132	99.1	-0.41	0.078	0.64292	MMAR_0182
MMARE11_35800	recO	DNA repair protein RecO	8	112.3	67.6	-0.72	0.079	0.64793	MMAR_3672	Rv2362c	recO	Possible DNA repair protein RecO	0.18882	1	0.37666	0
MMARE11_13700	nuoN	NADH-quinone oxidoreductase subunit NuoN	21	137.3	190.8	0.47	0.079	0.64793	MMAR_1470	Rv3158	nuoN	Probable NADH dehydrogenase I (chain N) NuoN (NADH-ubiquinone oxidoreductase chain N)	0.70432	0.33372	1	0
MMARE11_48810	-	ferredoxin--NADP reductase	11	143.7	197.7	0.46	0.079	0.64793	MMAR_5066	Rv3571	kshB	Reductase component of 3-ketosteroid-9-alpha-hydroxylase KshB	1	0.86659	0	1
MMARE11_15190	-	GMC family oxidoreductase	18	48.7	30.9	-0.64	0.08	0.65397	MMAR_1602
MMARE11_32530	-	SHOCT domain-containing protein	12	64.8	115.4	0.82	0.08	0.65397	MMAR_3353
MMARE11_02520	-	cation-translocating P-type ATPase	34	81	60.3	-0.42	0.081	0.65997	MMAR_0269	Rv0103c	ctpB	Probable cation-transporter P-type ATPase B CtpB	1	0.33372	0.14711	0
MMARE11_34620	-	PPE family protein	65	58	74.7	0.36	0.081	0.65997	MMAR_3546
MMARE11_36170	-	nitrite/sulfite reductase	23	56	37.3	-0.57	0.082	0.66593	MMAR_3710	Rv2391	sirA	Ferredoxin-dependent sulfite reductase SirA	1	0.09953	1	0
MMARE11_49260	-	aspartate 1-decarboxylase	9	103.3	197	0.92	0.082	0.66593	MMAR_5104	Rv3601c	panD	Probable aspartate 1-decarboxylase precursor PanD (aspartate alpha-decarboxylase)	0.48601	0.41281	1	0
MMARE11_00420	-	C40 family peptidase	9	61	118	0.94	0.083	0.6675	MMAR_0043	Rv0024	-	Putative secreted protein P60-related protein	0.48623	0.7882	1	0
MMARE11_07560	-	DUF2505 domain-containing protein	9	254.3	187	-0.44	0.083	0.6675	MMAR_0807	Rv0481c	-	Hypothetical protein	0.96451	0.36311	0.15872	0
MMARE11_39090	rpmE	50S ribosomal protein L31	4	2	0	-1.59	0.083	0.6675	MMAR_4099	Rv1298	rpmE	50S ribosomal protein L31 RpmE	0	0	1	1
MMARE11_22920	fadD11	fatty acid--CoA ligase FadD11	27	189.4	263.6	0.47	0.083	0.6675	MMAR_2370	Rv1550	fadD11	Probable fatty-acid-CoA ligase FadD11 (fatty-acid-CoA synthetase) (fatty-acid-CoA synthase)	1	1	0.01532	1
MMARE11_35770	-	transcriptional repressor	3	125.6	50.4	-1.3	0.083	0.6675	MMAR_3669	Rv2359	zur	Probable zinc uptake regulation protein Zur	0.0138	0.00903	0.08187	1
MMARE11_45870	-	M24 family metallopeptidase	14	52	34.4	-0.58	0.083	0.6675	MMAR_4759
MMARE11_12710	secA	preprotein translocase subunit SecA	39	3.5	0.9	-1.27	0.084	0.67445	MMAR_1305	Rv3240c	secA1	Probable preprotein translocase SecA1 1 subunit	1	0.68916	0.8878	0
MMARE11_04500	-	lipase maturation factor family protein	24	141	184.6	0.39	0.085	0.67918	MMAR_0493	Rv0235c	-	Probable conserved transmembrane protein	1	0.05485	1	0
MMARE11_24500	-	hypothetical protein	1	237.1	171.6	-0.46	0.085	0.67918
MMARE11_29810	-	hypothetical protein	19	71.4	44.9	-0.66	0.085	0.67918	MMAR_3060
MMARE11_40240	-	Mrp/NBP35 family ATP-binding protein	13	3.6	0.7	-1.45	0.086	0.68387	MMAR_4212	Rv1229c	mrp	Probable Mrp-related protein Mrp	1	1	0.84302	0
MMARE11_22940	-	hypothetical protein	1	188.4	88.3	-1.09	0.086	0.68387	MMAR_2372
MMARE11_29100	-	bifunctional 3-(3-hydroxy-phenyl)propionate/3-hydroxycinnamic acid hydroxylase	26	68	101.2	0.57	0.086	0.68387	MMAR_2987
MMARE11_04620	-	acyl-CoA dehydrogenase	22	76.9	58.2	-0.4	0.087	0.68741	MMAR_0505	Rv0244c	fadE5	Probable acyl-CoA dehydrogenase FadE5	0	0	0	1
MMARE11_48640	-	acyl-CoA dehydrogenase family protein	12	78.6	54.1	-0.53	0.087	0.68741	MMAR_5049	Rv3560c	fadE30	Probable acyl-CoA dehydrogenase FadE30	0.81081	0.00125	0	1
MMARE11_03500	-	glucose 1-dehydrogenase	7	145	234.2	0.69	0.087	0.68741	MMAR_0387
MMARE11_27450	-	LLM class flavin-dependent oxidoreductase	9	164.2	119.3	-0.46	0.087	0.68741	MMAR_2824
MMARE11_28980	-	NAD(P)-binding protein	26	117.3	156.5	0.41	0.088	0.6931	MMAR_2976	Rv2000	-	hypothetical protein	1	0.287	0.86754	0
MMARE11_44070	-	hypothetical protein	3	3.3	0.2	-1.88	0.088	0.6931
MMARE11_50460	-	ABC transporter ATP-binding protein/permease	62	147.4	121.6	-0.28	0.089	0.69437	MMAR_5223	Rv0194	-	Probable transmembrane multidrug efflux pump	0.09117	0.89824	1	0
MMARE11_40010	-	DEAD/DEAH box helicase	28	45.9	33.8	-0.43	0.089	0.69437	MMAR_4189	Rv1253	deaD	Probable cold-shock DeaD-box protein A homolog DeaD (ATP-dependent RNA helicase dead homolog)	1	1	0.91527	0
MMARE11_38780	-	nicotinate phosphoribosyltransferase	17	113.6	79.9	-0.5	0.089	0.69437	MMAR_4068	Rv1330c	pncB1	Nicotinic acid phosphoribosyltransferase PncB1	1	0.48471	0.78039	0
MMARE11_30040	-	YafY family transcriptional regulator	12	126	74.4	-0.75	0.089	0.69437	MMAR_3082	Rv2096c	pafB	Proteasome accessory factor B PafB	0.02083	0.33372	1	1
MMARE11_36150	-	sodium-dependent bicarbonate transport family permease	24	274.3	221.9	-0.3	0.089	0.69437	MMAR_3708	Rv2387	-	hypothetical protein	1	1	0	1
MMARE11_22590	-	GtrA family protein	4	176.1	97.7	-0.84	0.089	0.69437	MMAR_2337
MMARE11_00400	-	WhiB family transcriptional regulator	4	102.8	55.9	-0.87	0.09	0.69887	MMAR_0041	Rv0022c	whiB5	Probable transcriptional regulatory protein WhiB-like WhiB5	1	0.75013	0.68198	0
MMARE11_42940	-	TatD family hydrolase	14	146.2	86.8	-0.74	0.09	0.69887	MMAR_4480	Rv1008	tatD	Probable deoxyribonuclease TatD (YJJV protein)	1	0.96168	0.88007	0
MMARE11_31210	-	ketoacyl-ACP synthase III	16	78.4	49.1	-0.66	0.09	0.69887	MMAR_3221
MMARE11_02430	-	TauD/TfdA family dioxygenase	16	172.7	127.2	-0.44	0.091	0.70334	MMAR_0260	Rv0097	-	Possible oxidoreductase	1	0.00125	0	1
MMARE11_10340	mmsB	3-hydroxyisobutyrate dehydrogenase	5	184.8	108.3	-0.77	0.091	0.70334	MMAR_1077	Rv0751c	mmsB	Probable 3-hydroxyisobutyrate dehydrogenase MmsB (hibadh)	1	1	0.9743	0
MMARE11_17140	-	ammonium transporter	21	107.2	168.1	0.64	0.091	0.70334	MMAR_1787	Rv2920c	amt	Probable ammonium-transport integral membrane protein Amt	1	0.41281	0.7027	0
MMARE11_31520	-	DUF3043 domain-containing protein	8	481.2	665.4	0.47	0.092	0.70886	MMAR_3250	Rv2206	-	Probable conserved transmembrane protein	0.98272	0	1	1
MMARE11_36180	-	phosphoadenylyl-sulfate reductase	7	0.6	0	-0.7	0.092	0.70886	MMAR_3711
MMARE11_05230	-	NADP-dependent oxidoreductase	19	166.6	119.8	-0.47	0.093	0.70987	MMAR_0566
MMARE11_45160	-	lipoprotein LpqH	3	272.5	585.7	1.1	0.093	0.70987	MMAR_4690
MMARE11_05740	iniA	isoniazid-induced protein IniA	15	115	77.6	-0.56	0.094	0.70987	MMAR_0615	Rv0342	iniA	Isoniazid inductible gene protein IniA	1	1	0.27352	0
MMARE11_45750	-	nuclear transport factor 2 family protein	11	35.4	15.7	-1.13	0.094	0.70987	MMAR_4747
MMARE11_05460	-	hypothetical protein	1	70.5	23.6	-1.54	0.095	0.70987
MMARE11_27660	-	alpha-L-fucosidase	33	83.9	106.4	0.34	0.095	0.70987	MMAR_2846
MMARE11_07420	aceA	isocitrate lyase	15	107.6	73.8	-0.54	0.096	0.70987	MMAR_0792	Rv0467	icl1	Isocitrate lyase Icl (isocitrase) (isocitratase)	1	0	0.72872	1
MMARE11_44440	-	antitoxin	1	284.7	208.9	-0.44	0.096	0.70987	MMAR_4620	Rv0909	-	hypothetical protein	0.26918	0.34422	0.44585	0
MMARE11_17920	-	hydrogenase maturation protease	9	36.7	20.2	-0.83	0.096	0.70987	MMAR_1864
MMARE11_43650	-	hypothetical protein	5	185.9	368.3	0.98	0.096	0.70987	MMAR_4552
MMARE11_07770	-	AURKAIP1/COX24 domain-containing protein	1	124.8	25.2	-2.27	0.098	0.70987	MMAR_0828	Rv0500B	-	hypothetical protein	1	0.83131	0.12638	0
MMARE11_06870	-	STAS domain-containing protein	2	20.4	8.8	-1.13	0.098	0.70987	MMAR_0737
MMARE11_05070	mycP3	type VII secretion system ESX-3 serine protease mycosin MycP3	12	11.3	4.4	-1.19	0.1	0.70987	MMAR_0550	Rv0291	mycP3	Probable membrane-anchored mycosin MycP3 (serine protease) (subtilisin-like protease) (subtilase-like) (mycosin-3)	0.48293	0.37551	1	0
MMARE11_06960	-	LytR C-terminal domain-containing protein	6	68	29.9	-1.16	0.1	0.70987	MMAR_0746	Rv0431	-	Putative tuberculin related peptide	0	0.00681	0.72872	1
MMARE11_07490	-	hypothetical protein	5	157.1	73.1	-1.09	0.1	0.70987	MMAR_0800	Rv0475	hbhA	Iron-regulated heparin binding hemagglutinin HbhA (adhesin)	1	0.02135	0.72872	1
MMARE11_07960	-	hypothetical protein	6	126.9	68.3	-0.88	0.1	0.70987	MMAR_0846	Rv0513	-	Possible conserved transmembrane protein	0.0289	0	0.05717	1
MMARE11_08570	-	demethylmenaquinone methyltransferase	9	1.2	0.1	-1.09	0.1	0.70987	MMAR_0907	Rv0558	menH	Probable ubiquinone/menaquinone biosynthesis methyltransferase MenH (2-heptaprenyl-1,4-naphthoquinone methyltransferase)	0.50647	0.34422	1	0
MMARE11_09270	-	cyclopropane mycolic acid synthase family methyltransferase	15	295.5	201.7	-0.55	0.1	0.70987	MMAR_0978	Rv0643c	mmaA3	Methoxy mycolic acid synthase 3 MmaA3 (methyl mycolic acid synthase 3) (MMA3) (hydroxy mycolic acid synthase)	1	0.15127	0.76029	0
MMARE11_47180	-	S9 family peptidase	49	71.9	93.1	0.37	0.1	0.70987	MMAR_4908	Rv0782	ptrBb	Probable protease II PtrBb [second part] (oligopeptidase B)	1	0.33372	1	0
MMARE11_44820	-	DUF2771 domain-containing protein	8	157.1	65.2	-1.26	0.1	0.70987	MMAR_4657	Rv0875c	-	Possible conserved exported protein	0.00449	0	0.53738	1
MMARE11_43560	purN	phosphoribosylglycinamide formyltransferase	9	2.4	0.1	-1.69	0.1	0.70987	MMAR_4543	Rv0956	purN	Probable 5'-phosphoribosylglycinamide formyltransferase PurN (GART) (gar transformylase) (5'-phosphoribosylglycinamide transformylase)	1	1	1	0
MMARE11_43550	purH	bifunctional phosphoribosylaminoimidazolecarboxamide formyltransferase/IMP cyclohydrolase	15	0.2	0	-0.21	0.1	0.70987	MMAR_4542	Rv0957	purH	Probable bifunctional purine biosynthesis protein PurH: phosphoribosylaminoimidazolecarboxamide formyltransferase (AICAR transformylase) (5'-phosphoribosyl-5-aminoimidazole-4-carboxamide formyltransferase) + inosinemonophosphate cyclohydrolase (imp cyclohydrolase) (inosinicase) (imp synthetase) (ATIC)	1	1	1	0
MMARE11_46820	csoR	copper-sensing transcriptional repressor CsoR	1	261.4	184	-0.5	0.1	0.70987	MMAR_4874	Rv0967	csoR	Copper-sensitive operon repressor CsoR	0.48293	0.35769	0.2546	0
MMARE11_43330	-	GNAT family N-acetyltransferase	4	165	316.4	0.94	0.1	0.70987	MMAR_4519	Rv0995	rimJ	Ribosomal-protein-alanine acetyltransferase RimJ (acetylating enzyme for N-terminal of ribosomal protein S5)	0.02679	0.13921	0.86083	1
MMARE11_42800	mfd	transcription-repair coupling factor	38	152	121.1	-0.33	0.1	0.70987	MMAR_4465	Rv1020	mfd	Probable transcription-repair coupling factor Mfd (TRCF)	0.94366	0.33372	0.95281	0
MMARE11_42060	-	DUF4307 domain-containing protein	10	47.3	19	-1.28	0.1	0.70987	MMAR_4386	Rv1081c	-	Probable conserved membrane protein	0.00796	0.01291	1	1
MMARE11_23330	-	peroxiredoxin	7	183.5	131.6	-0.48	0.1	0.70987	MMAR_2410	Rv1608c	bcpB	Probable peroxidoxin BcpB	1	1	0.83807	0
MMARE11_23550	polA	DNA polymerase I	43	0.1	0	-0.18	0.1	0.70987	MMAR_2432	Rv1629	polA	Probable DNA polymerase I PolA	0	0	0.66705	1
MMARE11_24900	-	succinic semialdehyde dehydrogenase	26	91	129.2	0.5	0.1	0.70987	MMAR_2571	Rv1731	gabD2	Possible succinate-semialdehyde dehydrogenase [NADP+] dependent (SSDH) GabD2	0.83829	0.34422	0.80853	0
MMARE11_17160	-	[protein-PII] uridylyltransferase	12	70.4	44.4	-0.65	0.1	0.70987	MMAR_1789	Rv2918c	glnD	Probable [protein-PII] uridylyltransferase GlnD (PII uridylyl-transferase) (uridylyl removing enzyme) (UTASE)	0.96451	0.90596	0.82372	0
MMARE11_15840	-	class I SAM-dependent methyltransferase	14	5.1	1	-1.61	0.1	0.70987	MMAR_1663	Rv3038c	-	hypothetical protein	0.09776	0.06829	0.95281	0
MMARE11_46770	-	DUF1416 domain-containing protein	1	279.4	165.4	-0.75	0.1	0.70987	MMAR_4869	Rv3118	sseC1	Conserved hypothetical protein SseC1	1	0.76873	1	0
MMARE11_13980	-	NADPH:quinone oxidoreductase family protein	14	28.8	14.9	-0.91	0.1	0.70987	MMAR_1498	Rv3141	fadB4	Probable NADPH quinone oxidoreductase FadB4 (NADPH:quinone reductase) (zeta-crystallin)	0.70432	0.98887	1	0
MMARE11_13520	-	hypothetical protein	9	120.9	251.9	1.05	0.1	0.70987	MMAR_1385	Rv3172c	-	Hypothetical protein	1	1	1	0
MMARE11_12150	-	anti-sigma factor RsbW	2	256.3	455.6	0.83	0.1	0.70987	MMAR_1247	Rv3287c	rsbW	Anti-sigma factor RsbW (sigma negative effector)	1	0.90596	0.75302	0
MMARE11_11870	-	M20 family metallopeptidase	10	128.8	83.2	-0.62	0.1	0.70987	MMAR_1220	Rv3306c	amiB1	Probable amidohydrolase AmiB1 (aminohydrolase)	0.99602	0.06415	0.81742	0
MMARE11_49140	-	serine hydrolase	20	41	79.7	0.94	0.1	0.70987	MMAR_5092	Rv3593	lpqF	Probable conserved lipoprotein LpqF	0.02574	0.01494	0.77248	1
MMARE11_39780	-	secretion protein EspD	8	28.8	11.5	-1.25	0.1	0.70987	MMAR_4168	Rv3614c	espD	ESX-1 secretion-associated protein EspD	1	0.25555	0	1
MMARE11_51970	-	Cof-type HAD-IIB family hydrolase	8	142.4	315.1	1.14	0.1	0.70987	MMAR_5376	Rv3813c	-	hypothetical protein	0.21263	0.45116	1	0
MMARE11_52200	-	TMEM165/GDT1 family protein	8	229.2	317.3	0.47	0.1	0.70987	MMAR_5398	Rv3848	-	Probable conserved transmembrane protein	0.36474	0.00125	0	1
MMARE11_01788	-	WXG100 family type VII secretion target	1	263.8	223.3	-0.24	0.1	0.70987	MMAR_0195
MMARE11_03670	-	alpha/beta hydrolase	12	37.8	69.9	0.87	0.1	0.70987	MMAR_0404
MMARE11_07840	-	xanthine dehydrogenase family protein subunit M	18	150.4	197	0.39	0.1	0.70987	MMAR_0835
MMARE11_12970	-	YbaB/EbfC family nucleoid-associated protein	2	131.9	205.7	0.64	0.1	0.70987	MMAR_1330
MMARE11_24830	-	hypothetical protein	9	2	0.1	-1.52	0.1	0.70987
MMARE11_25620	-	thioredoxin family protein	7	120.1	82	-0.54	0.1	0.70987	MMAR_2641
MMARE11_25940	-	WXG100 family type VII secretion target	4	178.1	112.6	-0.66	0.1	0.70987	MMAR_2674
MMARE11_26870	-	non-ribosomal peptide synthetase	79	136.5	169.9	0.31	0.1	0.70987	MMAR_2766
MMARE11_27521	-	TetR/AcrR family transcriptional regulator	15	120.2	160.1	0.41	0.1	0.70987	MMAR_2831
MMARE11_28840	-	TetR/AcrR family transcriptional regulator	4	153.7	95.8	-0.68	0.1	0.70987	MMAR_2960
MMARE11_34240	-	helix-turn-helix domain-containing protein	11	107	199.9	0.9	0.1	0.70987	MMAR_3507
MMARE11_35410	-	amino acid adenylation domain-containing protein	138	51.8	66.2	0.35	0.1	0.70987	MMAR_3633
MMARE11_37890	-	acyl-CoA dehydrogenase	15	26	13.1	-0.94	0.1	0.70987	MMAR_3982
MMARE11_45170	-	enoyl-CoA hydratase/isomerase family protein	8	41.8	69	0.71	0.1	0.70987	MMAR_4691
MMARE11_45800	-	TetR/AcrR family transcriptional regulator	7	93.3	163.9	0.81	0.1	0.70987	MMAR_4752
MMARE11_31450	-	cytochrome c oxidase subunit 4	8	67.2	18	-1.85	0.101	0.71391	MMAR_3243	Rv2199c	-	Possible conserved integral membrane protein	0.23303	1	0	1
MMARE11_12720	-	DHA2 family efflux MFS transporter permease subunit	35	169.9	214	0.33	0.101	0.71391	MMAR_1306	Rv3239c	-	Probable conserved transmembrane transport protein	0.50647	1	0.09134	0
MMARE11_09720	mftA	mycofactocin precursor MftA	1	94	146.7	0.64	0.101	0.71391
MMARE11_09350	-	hypothetical protein	2	130.2	77.5	-0.74	0.102	0.71893	MMAR_0986	Rv0649	fabD2	Possible malonyl CoA-acyl carrier protein transacylase FabD2 (MCT)	0.61261	0.90596	0.59907	0
MMARE11_29430	-	hypothetical protein	9	57.9	136.4	1.22	0.102	0.71893	MMAR_3021	Rv2046	lppI	Probable lipoprotein LppI	1	1	1	0
MMARE11_04290	-	hypothetical protein	1	244.8	104.7	-1.22	0.103	0.72289	MMAR_0467
MMARE11_27920	-	multidrug efflux SMR transporter	5	66.6	36.2	-0.86	0.103	0.72289	MMAR_2872
MMARE11_38060	-	cytochrome P450	17	30.6	18.9	-0.66	0.103	0.72289	MMAR_3999
MMARE11_21540	-	alpha/beta hydrolase	24	36	21.3	-0.73	0.104	0.72294	MMAR_2232	Rv1426c	lipO	Probable esterase LipO	1	0.99656	0.04145	1
MMARE11_49290	-	hypothetical protein	14	29.2	18.1	-0.66	0.105	0.72294	MMAR_5107	Rv3604c	-	Probable conserved transmembrane protein rich in alanine and arginine and proline	1	1	1	0
MMARE11_50010	-	hypothetical protein	1	23.5	6.2	-1.76	0.105	0.72294	MMAR_5177
MMARE11_35580	dnaG	DNA primase	23	13.3	2.9	-1.87	0.106	0.72294	MMAR_3650	Rv2343c	dnaG	Probable DNA primase DnaG	1	1	1	0
MMARE11_35718	-	WXG100 family type VII secretion target	5	232	312.4	0.43	0.107	0.72294	MMAR_3663
MMARE11_07430	-	3-hydroxybutyryl-CoA dehydrogenase	14	146.8	100.2	-0.55	0.109	0.72294	MMAR_0793	Rv0468	fadB2	3-hydroxybutyryl-CoA dehydrogenase FadB2 (beta-hydroxybutyryl-CoA dehydrogenase) (BHBD)	0.07032	0	0.339	1
MMARE11_24990	-	hypothetical protein	16	211.5	295.6	0.48	0.109	0.72294	MMAR_2580	Rv1742	-	hypothetical protein	1	0.94088	1	0
MMARE11_34900	-	hypothetical protein	4	50.7	20.8	-1.25	0.109	0.72294	MMAR_3571
MMARE11_15770	-	NADH-quinone oxidoreductase subunit H	10	62.1	39.7	-0.63	0.11	0.72294	MMAR_1656	Rv0084	hycD	Possible formate hydrogenlyase HycD (FHL)	1	0.7309	0.9743	0
MMARE11_02890	-	FadD7 family fatty acid--CoA ligase	10	51.8	34.1	-0.59	0.11	0.72294	MMAR_0319	Rv0119	fadD7	Probable fatty-acid-CoA ligase FadD7 (fatty-acid-CoA synthetase) (fatty-acid-CoA synthase)	1	1	0.01222	1
MMARE11_03860	-	YhgE/Pip domain-containing protein	23	164.7	125.9	-0.39	0.11	0.72294	MMAR_0423	Rv0180c	-	Probable conserved transmembrane protein	0	0	0.0112	1
MMARE11_11960	-	cation-translocating P-type ATPase	26	70.4	100.3	0.5	0.11	0.72294	MMAR_1228	Rv0425c	ctpH	Possible metal cation transporting P-type ATPase CtpH	0.92398	0.18739	0.46445	0
MMARE11_07100	-	hypothetical protein	4	91.3	194.7	1.08	0.11	0.72294	MMAR_0760	Rv0441c	-	Hypothetical protein	1	0.29763	0.81742	0
MMARE11_44570	-	FAD-binding dehydrogenase	19	166	210.1	0.34	0.11	0.72294	MMAR_4632	Rv0785	-	hypothetical protein	1	0.90596	0.06546	0
MMARE11_43630	sucC	ADP-forming succinate--CoA ligase subunit beta	19	0.3	0	-0.32	0.11	0.72294	MMAR_4550	Rv0951	sucC	Probable succinyl-CoA synthetase (beta chain) SucC (SCS-beta)	1	1	1	0
MMARE11_43050	-	dolichyl-phosphate-mannose--protein mannosyltransferase	21	0.2	0	-0.27	0.11	0.72294	MMAR_4491	Rv1002c	-	hypothetical protein	1	1	1	0
MMARE11_40920	-	hemophore-related protein	5	140.7	314.5	1.15	0.11	0.72294	MMAR_4277	Rv1174c	TB8.4	Low molecular weight T-cell antigen TB8.4	1	0.00232	0.00163	1
MMARE11_38950	-	DUF2550 domain-containing protein	9	15.1	7.3	-0.96	0.11	0.72294	MMAR_4085	Rv1312	-	Conserved hypothetical secreted protein	0.00796	0.00424	0.8994	1
MMARE11_21410	-	MFS transporter	21	8.3	2.6	-1.39	0.11	0.72294	MMAR_2219	Rv1410c	-	Aminoglycosides/tetracycline-transport integral membrane protein	0	0	0.7027	1
MMARE11_22440	-	class I SAM-dependent methyltransferase	17	65.7	104.4	0.66	0.11	0.72294	MMAR_2322	Rv1506c	-	Hypothetical protein	1	0.94685	0.84302	0
MMARE11_25960	-	ESX secretion-associated protein EspG	20	2.9	1.3	-0.77	0.11	0.72294	MMAR_2676	Rv1794	-	hypothetical protein	1	1	1	0
MMARE11_31960	glnA	type I glutamate--ammonia ligase	13	260.2	330.5	0.34	0.11	0.72294	MMAR_3294	Rv2222c	glnA2	Probable glutamine synthetase GlnA2 (glutamine synthase) (GS-II)	0	0	1	1
MMARE11_36590	-	MoxR family ATPase	8	43.2	27.9	-0.61	0.11	0.72294	MMAR_3752	Rv2426c	-	hypothetical protein	1	0.39614	0.53738	0
MMARE11_37170	-	glycerol-3-phosphate 1-O-acyltransferase	35	149.6	185.6	0.31	0.11	0.72294	MMAR_3833	Rv2482c	plsB2	Probable glycerol-3-phosphate acyltransferase PlsB2 (GPAT)	0.12255	1	0.12638	0
MMARE11_25390	-	CBS domain-containing protein	10	60.8	39.6	-0.61	0.11	0.72294	MMAR_2620	Rv2626c	hrp1	Hypoxic response protein 1 Hrp1	1	1	0.83807	0
MMARE11_18960	-	hypothetical protein	12	105.9	148.5	0.48	0.11	0.72294	MMAR_1972	Rv2743c	-	Possible conserved transmembrane alanine rich protein	0.77808	1	0.13666	0
MMARE11_16740	-	glycosyltransferase	23	60.9	44.1	-0.46	0.11	0.72294	MMAR_1755	Rv2962c	-	Possible glycosyl transferase	0.02083	0.13134	0.23585	1
MMARE11_14220	-	acyl-CoA dehydrogenase family protein	13	27.6	62.1	1.14	0.11	0.72294	MMAR_1509	Rv3140	fadE23	Probable acyl-CoA dehydrogenase FadE23	0.48623	0	1	1
MMARE11_10730	-	DUF4436 domain-containing protein	9	168.8	266	0.65	0.11	0.72294	MMAR_1115	Rv3435c	-	Probable conserved transmembrane protein	1	0.95486	0.44585	0
MMARE11_48510	-	CoA-transferase	9	28.8	13.1	-1.08	0.11	0.72294	MMAR_5041	Rv3552	-	Possible CoA-transferase (beta subunit)	0.0138	0.00511	0	1
MMARE11_49250	-	type III pantothenate kinase	10	178.7	257.3	0.52	0.11	0.72294	MMAR_5103	Rv3600c	-	hypothetical protein	1	0.37551	0.46445	0
MMARE11_53140	yidC	membrane protein insertase YidC	14	6.8	2	-1.39	0.11	0.72294	MMAR_5485	Rv3921c	-	Probable conserved transmembrane protein	1	1	0.99814	0
MMARE11_53150	yidD	membrane protein insertion efficiency factor YidD	6	80.5	29.6	-1.41	0.11	0.72294	MMAR_5578	Rv3922c	-	Possible hemolysin	0.17569	0.01067	0.44585	1
MMARE11_01190	-	response regulator transcription factor	4	198.1	306.8	0.63	0.11	0.72294	MMAR_0132
MMARE11_03100	-	TetR/AcrR family transcriptional regulator	5	42.1	18.6	-1.14	0.11	0.72294	MMAR_0340
MMARE11_05780	-	hypothetical protein	7	53.4	190.3	1.81	0.11	0.72294	MMAR_0619
MMARE11_05900	-	PPE family protein	96	311	347.7	0.16	0.11	0.72294	MMAR_0641
MMARE11_28450	-	methyltransferase domain-containing protein	12	7.8	3	-1.14	0.11	0.72294	MMAR_2924
MMARE11_31650	-	ATP-binding cassette domain-containing protein	15	221.1	276.1	0.32	0.11	0.72294	MMAR_3263
MMARE11_33010	-	serine hydrolase	18	58.1	92.5	0.66	0.11	0.72294	MMAR_3399
MMARE11_33210	-	hypothetical protein	8	231.9	306.5	0.4	0.11	0.72294	MMAR_3414
MMARE11_34810	-	amidase	12	71.4	47	-0.59	0.11	0.72294	MMAR_3565
MMARE11_36270	-	FAD-dependent oxidoreductase	10	114.5	179.2	0.64	0.11	0.72294	MMAR_3720
MMARE11_43190	-	glycosyltransferase	25	37.6	24.8	-0.58	0.11	0.72294	MMAR_4505
MMARE11_44010	-	DUF3039 domain-containing protein	18	219.7	163.5	-0.42	0.11	0.72294
MMARE11_45000	-	TetR/AcrR family transcriptional regulator	8	177.6	263.5	0.57	0.11	0.72294	MMAR_4674
MMARE11_50900	-	acyltransferase family protein	14	115.6	151.5	0.39	0.11	0.72294	MMAR_5273
MMARE11_51070	-	sulfotransferase	15	88.2	65.6	-0.42	0.11	0.72294	MMAR_5290
MMARE11_44900	-	transglycosylase family protein	9	153.2	250.7	0.71	0.111	0.72855	MMAR_4665	Rv0867c	rpfA	Possible resuscitation-promoting factor RpfA	0.94366	1	0.58439	0
MMARE11_23180	hisD	histidinol dehydrogenase	15	0.2	0	-0.31	0.112	0.73414	MMAR_2395	Rv1599	hisD	Probable histidinol dehydrogenase HisD (HDH)	1	1	1	0
MMARE11_39360	-	NAD-binding protein	21	141.2	192.7	0.45	0.115	0.73511	MMAR_4126
MMARE11_43970	-	hypothetical protein	5	155.2	223.8	0.53	0.116	0.73511	MMAR_4585
MMARE11_19780	-	site-specific integrase	17	79.9	132.4	0.72	0.117	0.73511		Rv2659c	-	Probable PhiRv2 prophage integrase	1	0.796	1	0
MMARE11_35570	-	hypothetical protein	5	128.8	62.5	-1.03	0.118	0.73511	MMAR_3649	Rv2342	-	hypothetical protein	1	0.22231	0.48568	0
MMARE11_36570	-	class I SAM-dependent methyltransferase	18	63.8	89	0.47	0.119	0.73511	MMAR_3750	Rv2423	-	Hypothetical protein	1	0.6636	0.06904	0
MMARE11_00180	pbpA	D,D-transpeptidase PbpA	22	181.2	140.4	-0.37	0.12	0.73511	MMAR_0018	Rv0016c	pbpA	Probable penicillin-binding protein PbpA	0	0	1	1
MMARE11_06010	-	RNA methyltransferase	6	116.7	67.3	-0.78	0.12	0.73511	MMAR_0651	Rv0380c	-	Possible RNA methyltransferase (RNA methylase)	0	0.7309	0.65765	1
MMARE11_06480	-	DUF3054 domain-containing protein	5	114.1	59.4	-0.93	0.12	0.73511	MMAR_0699	Rv0401	-	Probable conserved transmembrane protein	1	0.99656	0.9907	0
MMARE11_10290	map	type I methionyl aminopeptidase	10	81.5	38.1	-1.08	0.12	0.73511	MMAR_1072	Rv0734	mapA	Methionine aminopeptidase MapA (map) (peptidase M) (MetAP)	1	0.80467	1	0
MMARE11_41730	ychF	redox-regulated ATPase YchF	9	220.1	143.2	-0.62	0.12	0.73511	MMAR_4353	Rv1112	-	Probable GTP binding protein	1	0	0.42825	1
MMARE11_40430	folP	dihydropteroate synthase	10	169.2	122.6	-0.46	0.12	0.73511	MMAR_4231	Rv1207	folP2	Dihydropteroate synthase 2 FolP2 (DHPS 2) (dihydropteroate pyrophosphorylase 2)	1	0.18739	1	0
MMARE11_40030	-	TM0106 family RecB-like putative nuclease	51	67	51.8	-0.37	0.12	0.73511	MMAR_4191	Rv1251c	-	hypothetical protein	1	0.08595	0.39019	0
MMARE11_40000	-	acyltransferase	31	5	2.1	-0.95	0.12	0.73511	MMAR_4188	Rv1254	-	Probable acyltransferase	0.09776	0.07151	1	0
MMARE11_39930	-	MFS transporter	16	228.4	331.1	0.53	0.12	0.73511	MMAR_4182	Rv1258c	-	Probable conserved integral membrane transport protein	1	0.6636	0.87218	0
MMARE11_38260	-	TetR family transcriptional regulator	15	34.6	59.7	0.77	0.12	0.73511	MMAR_4019	Rv1353c	-	Probable transcriptional regulatory protein	0.76291	0.60005	1	0
MMARE11_21740	zwf	glucose-6-phosphate dehydrogenase	19	42.5	68.5	0.68	0.12	0.73511	MMAR_2252	Rv1447c	zwf2	Probable glucose-6-phosphate 1-dehydrogenase Zwf2 (G6PD)	1	0.07265	0.66705	0
MMARE11_21950	-	acyl-CoA dehydrogenase	29	178.5	146.6	-0.28	0.12	0.73511	MMAR_2273	Rv1467c	fadE15	Probable acyl-CoA dehydrogenase FadE15	1	0.92386	1	0
MMARE11_21960	-	PE family protein	11	107.8	169.3	0.65	0.12	0.73511	MMAR_2274	Rv1468c	PE_PGRS29	PE-PGRS family protein PE_PGRS29	0.48623	1	0.79003	0
MMARE11_22750	-	glycosyltransferase	21	111	80.9	-0.45	0.12	0.73511	MMAR_2353	Rv1524	-	Probable glycosyltransferase	1	0.94088	1	0
MMARE11_28120	-	NYN domain-containing protein	5	144.7	91.9	-0.65	0.12	0.73511	MMAR_2892	Rv1976c	-	hypothetical protein	0.52708	0.501	1	0
MMARE11_52980	-	DUF2563 family protein	1	87.2	42.5	-1.02	0.12	0.73511	MMAR_5469	Rv2078	-	hypothetical protein	1	0.89217	0.92298	0
MMARE11_30160	trmI	tRNA (adenine(58)-N(1))-methyltransferase TrmI	12	198.6	128.5	-0.62	0.12	0.73511	MMAR_3094	Rv2118c	-	RNA methyltransferase	1	0.53704	0.95281	0
MMARE11_32520	-	MBL fold metallo-hydrolase	7	68	32.7	-1.03	0.12	0.73511	MMAR_3351	Rv2260	-	hypothetical protein	1	0.30964	1	0
MMARE11_35220	-	TldD/PmbA family protein	17	91	64.1	-0.5	0.12	0.73511	MMAR_3615	Rv2314c	-	hypothetical protein	0.26918	0	0.9743	1
MMARE11_36870	-	MFS transporter	11	214.2	168.2	-0.35	0.12	0.73511	MMAR_3804	Rv2456c	-	Probable conserved integral membrane transport protein	1	0.35088	0.48568	0
MMARE11_19150	-	LGFP repeat-containing protein	32	135.1	103.5	-0.38	0.12	0.73511	MMAR_1991	Rv2721c	-	Possible conserved transmembrane alanine and glycine rich protein	1	0.00762	1	1
MMARE11_18830	-	type I restriction-modification system subunit M	18	72.9	134.9	0.88	0.12	0.73511	MMAR_1959	Rv2756c	hsdM	Possible type I restriction/modification system DNA methylase HsdM (M protein) (DNA methyltransferase)	1	0.75013	0.0642	0
MMARE11_15850	-	class I SAM-dependent methyltransferase	15	135.7	205	0.59	0.12	0.73511	MMAR_1664	Rv3037c	-	hypothetical protein	0.77808	0.97531	0.08705	0
MMARE11_13800	nuoD	NADH dehydrogenase (quinone) subunit D	19	42.9	94.7	1.13	0.12	0.73511	MMAR_1480	Rv3148	nuoD	Probable NADH dehydrogenase I (chain D) NuoD (NADH-ubiquinone oxidoreductase chain D)	1	0.83131	0.62679	0
MMARE11_13180	-	DUF3152 domain-containing protein	18	126.3	203.1	0.68	0.12	0.73511	MMAR_1351	Rv3207c	-	hypothetical protein	0.10762	1	0.34807	0
MMARE11_13020	rsrA	mycothiol system anti-sigma-R factor	5	2.5	0.5	-1.18	0.12	0.73511	MMAR_1335	Rv3221A	rshA	Anti-sigma factor RshA	1	1	1	0
MMARE11_48470	-	SDR family oxidoreductase	14	65.9	136.6	1.04	0.12	0.73511	MMAR_5037	Rv3549c	-	Probable short-chain type dehydrogenase/reductase	1	0.85776	0.0112	1
MMARE11_49240	lysS	lysine--tRNA ligase	34	0.1	0	-0.16	0.12	0.73511	MMAR_5102	Rv3598c	lysS	Lysyl-tRNA synthetase 1 LysS (lysine--tRNA ligase 1) (LysRS 1) (lysine translase)	0.9601	0.75013	1	0
MMARE11_49670	-	DUF4244 domain-containing protein	4	72.5	46.8	-0.62	0.12	0.73511	MMAR_5144	Rv3656c	-	hypothetical protein	1	0.17509	0.82372	0
MMARE11_49740	-	hypothetical protein	3	72.7	5.1	-3.58	0.12	0.73511	MMAR_5150	Rv3662c	-	hypothetical protein	0.09417	0.06015	0.77248	0
MMARE11_50420	-	hypothetical protein	1	194.3	280.9	0.53	0.12	0.73511	MMAR_5219	Rv3706c	-	Conserved hypothetical proline rich protein	1	0.35769	1	0
MMARE11_51540	-	bacterial proteasome activator family protein	6	1.6	0	-1.38	0.12	0.73511	MMAR_5335	Rv3780	-	hypothetical protein	0.48293	0.34422	0.24199	0
MMARE11_52220	-	DUF6474 family protein	5	49.4	101.7	1.03	0.12	0.73511	MMAR_5400	Rv3850	-	hypothetical protein	1	0.83131	1	0
MMARE11_52740	-	PPE family protein	9	193.2	122.3	-0.66	0.12	0.73511	MMAR_5448	Rv3873	PPE68	PPE family protein PPE68	1	0.00232	0	1
MMARE11_01290	-	thiolase family protein	15	91.4	141	0.62	0.12	0.73511	MMAR_0142
MMARE11_01300	-	OB-fold domain-containing protein	2	215.6	187.3	-0.2	0.12	0.73511	MMAR_0143
MMARE11_02390	-	AMP-binding protein	49	35.6	27.8	-0.35	0.12	0.73511	MMAR_0256
MMARE11_05200	-	hypothetical protein	13	202.8	158.9	-0.35	0.12	0.73511	MMAR_0563
MMARE11_15120	-	SAM-dependent methyltransferase	15	55.9	98.8	0.81	0.12	0.73511	MMAR_1595
MMARE11_17180	-	hypothetical protein	1	144.9	93.1	-0.63	0.12	0.73511	MMAR_1791
MMARE11_24620	-	hypothetical protein	5	235.9	162.9	-0.53	0.12	0.73511
MMARE11_28760	-	GMC family oxidoreductase N-terminal domain-containing protein	26	93.4	121.7	0.38	0.12	0.73511	MMAR_2954
MMARE11_28830	-	alcohol dehydrogenase catalytic domain-containing protein	19	180.6	225.9	0.32	0.12	0.73511	MMAR_2959
MMARE11_37870	-	acyl-CoA dehydrogenase family protein	16	26.4	17.1	-0.6	0.12	0.73511	MMAR_3980
MMARE11_38230	-	GNAT family N-acetyltransferase	8	97.7	150.7	0.62	0.12	0.73511
MMARE11_45460	-	hypothetical protein	9	122.4	186.7	0.6	0.12	0.73511	MMAR_4719
MMARE11_45550	-	alpha/beta hydrolase	11	30.4	18.5	-0.69	0.12	0.73511	MMAR_4727
MMARE11_45910	-	ferredoxin	1	67.5	481.2	2.81	0.12	0.73511	MMAR_4763
MMARE11_37830	-	cytochrome P450	30	29.5	18.1	-0.68	0.123	0.75094	MMAR_3976
MMARE11_25070	-	DUF1295 domain-containing protein	15	107.3	148.1	0.46	0.124	0.75094	MMAR_2588
MMARE11_46670	phoU	phosphate signaling complex protein PhoU	10	172.3	244	0.5	0.126	0.75094	MMAR_4859	Rv0821c	phoY2	Probable phosphate-transport system transcriptional regulatory protein PhoY2	1	0.85091	0.9907	0
MMARE11_22830	lspA	signal peptidase II	4	15.9	4.9	-1.51	0.126	0.75094	MMAR_2361	Rv1539	lspA	Probable lipoprotein signal peptidase LspA	0.12823	0.06015	0.98681	0
MMARE11_16930	-	type I polyketide synthase	41	105.2	80.7	-0.38	0.127	0.75094	MMAR_1773	Rv2934	ppsD	Phenolpthiocerol synthesis type-I polyketide synthase PpsD	0	0.94685	0	1
MMARE11_03440	-	TetR/AcrR family transcriptional regulator	20	252	208.1	-0.27	0.13	0.75094	MMAR_0381	Rv0158	-	Probable transcriptional regulatory protein (possibly TetR-family)	1	0.00592	0.00442	1
MMARE11_03840	-	hypothetical protein	10	134.6	79.4	-0.75	0.13	0.75094	MMAR_0421	Rv0178	-	Probable conserved Mce associated membrane protein	0.96598	0.98887	0.06112	0
MMARE11_04730	nirB	nitrite reductase large subunit NirB	36	77.4	58.5	-0.4	0.13	0.75094	MMAR_0516	Rv0252	nirB	Probable nitrite reductase [NAD(P)H] large subunit [FAD flavoprotein] NirB	0.70432	0.08134	0.00442	1
MMARE11_06850	thiC	phosphomethylpyrimidine synthase ThiC	20	0.4	0	-0.45	0.13	0.75094	MMAR_0735	Rv0423c	thiC	Probable thiamine biosynthesis protein ThiC	1	0.33372	0.03293	1
MMARE11_44400	-	hypothetical protein	9	23.3	11.1	-1.01	0.13	0.75094	MMAR_4616	Rv0912	-	Probable conserved transmembrane protein	0.46657	0.34422	0.71768	0
MMARE11_43520	-	DUF1707 domain-containing protein	10	70.5	49.5	-0.5	0.13	0.75094	MMAR_4539	Rv0966c	-	hypothetical protein	0.52708	0.03284	0.84302	1
MMARE11_40390	-	DUF3117 domain-containing protein	1	9	0	-3.33	0.13	0.75094		Rv1211	-	hypothetical protein	1	1	0.00442	1
MMARE11_22820	-	asparaginase	14	99.9	71.2	-0.48	0.13	0.75094	MMAR_2360	Rv1538c	ansA	Probable L-aparaginase AnsA	0.92398	0	0	1
MMARE11_15420	-	Crp/Fnr family transcriptional regulator	11	40.3	19.1	-1.04	0.13	0.75094	MMAR_1621	Rv1675c	cmr	Probable transcriptional regulatory protein Cmr	1	0.06415	0.65765	0
MMARE11_26260	-	MerR family transcriptional regulator	14	4.2	0.4	-1.9	0.13	0.75094	MMAR_2705	Rv1828	-	hypothetical protein	1	1	1	0
MMARE11_31310	-	hypothetical protein	5	5.5	0.1	-2.56	0.13	0.75094	MMAR_3230	Rv2186c	-	hypothetical protein	0.83829	0.3294	1	0
MMARE11_31610	-	SDR family oxidoreductase	26	170.2	143.9	-0.24	0.13	0.75094	MMAR_3259	Rv2214c	ephD	Possible short-chain dehydrogenase EphD	1	0.6636	0.76029	0
MMARE11_36380	-	alpha-E domain-containing protein	15	90.6	64.5	-0.48	0.13	0.75094	MMAR_3731	Rv2410c	-	hypothetical protein	0	0	0.46445	1
MMARE11_36640	-	HAMP domain-containing protein	44	115.9	146.4	0.33	0.13	0.75094	MMAR_3757	Rv2435c	-	Probable cyclase (adenylyl-or guanylyl-)(adenylate-or guanylate-)	1	0.39614	0.37579	0
MMARE11_20820	-	FUSC family protein	7	76	39	-0.95	0.13	0.75094	MMAR_2160	Rv2571c	-	Probable transmembrane alanine and valine and leucine rich protein	0.94033	0.6636	0.76029	0
MMARE11_19360	-	ROK family protein	7	36.4	56.1	0.61	0.13	0.75094	MMAR_2012	Rv2702	ppgK	Polyphosphate glucokinase PpgK (polyphosphate-glucose phosphotransferase)	1	0.796	0	1
MMARE11_19320	-	DUF952 domain-containing protein	4	168.6	104	-0.69	0.13	0.75094	MMAR_2008	Rv2705c	-	hypothetical protein	1	0.64164	0.98357	0
MMARE11_18980	-	glycosyltransferase	8	112.3	59.2	-0.91	0.13	0.75094	MMAR_1974	Rv2739c	-	Possible alanine rich transferase	1	0.00903	0.82372	1
MMARE11_18390	-	hypothetical protein	14	169	132.5	-0.35	0.13	0.75094	MMAR_1911	Rv2799	-	Probable membrane protein	0.37268	0.83131	0	1
MMARE11_14250	-	hypothetical protein	6	195.2	144.7	-0.43	0.13	0.75094	MMAR_1512	Rv3136A	-	hypothetical protein	1	0.13134	0	1
MMARE11_49910	-	DUF4177 domain-containing protein	3	29.7	13.6	-1.07	0.13	0.75094	MMAR_5167	Rv3678A	-	hypothetical protein	0.10229	1	0.26853	0
MMARE11_50350	egtD	L-histidine N(alpha)-methyltransferase	10	48	31.4	-0.6	0.13	0.75094	MMAR_5212	Rv3701c	-	hypothetical protein	1	0.23375	0.831	0
MMARE11_50910	-	adenosine-specific kinase	1	42.4	178.3	2.05	0.13	0.75094	MMAR_5274	Rv3735	-	hypothetical protein	0.98695	0.33372	1	0
MMARE11_01400	-	nuclear transport factor 2 family protein	6	113.3	169.4	0.58	0.13	0.75094	MMAR_0153
MMARE11_02310	-	PaaI family thioesterase	9	59.3	36.7	-0.68	0.13	0.75094	MMAR_0247
MMARE11_02330	-	TetR/AcrR family transcriptional regulator	9	65.6	29.7	-1.11	0.13	0.75094	MMAR_0249
MMARE11_03320	-	PE-PPE domain-containing protein	33	165.3	218.7	0.4	0.13	0.75094	MMAR_0369
MMARE11_05300	-	lipoprotein signal peptide	21	202.8	266.8	0.39	0.13	0.75094	MMAR_0573
MMARE11_11070	-	helix-turn-helix transcriptional regulator	5	357.5	513.1	0.52	0.13	0.75094	MMAR_1147
MMARE11_15660	-	TetR/AcrR family transcriptional regulator	5	207.1	303.1	0.55	0.13	0.75094	MMAR_1645
MMARE11_15670	-	SRPBCC family protein	3	55.5	146.2	1.38	0.13	0.75094	MMAR_1646
MMARE11_17350	-	GAF and ANTAR domain-containing protein	8	184.9	119.5	-0.62	0.13	0.75094	MMAR_1808
MMARE11_23310	-	serine/threonine-protein kinase	23	205.4	268.2	0.38	0.13	0.75094	MMAR_2408
MMARE11_24750	-	hypothetical protein	1	119.3	64.4	-0.88	0.13	0.75094
MMARE11_24970	-	plasma-membrane proton-efflux P-type ATPase	26	87.4	66	-0.4	0.13	0.75094	MMAR_2578
MMARE11_25270	-	hypothetical protein	6	189.3	253.2	0.42	0.13	0.75094	MMAR_2607
MMARE11_27080	-	hypothetical protein	6	72.9	35.7	-1.01	0.13	0.75094	MMAR_2788
MMARE11_32910	-	long-chain fatty acid--CoA ligase	23	65.4	50.6	-0.36	0.13	0.75094	MMAR_3389
MMARE11_34470	-	hypothetical protein	5	35	20.5	-0.74	0.13	0.75094	MMAR_3530
MMARE11_38620	-	MCE family protein	15	124.7	176.5	0.5	0.13	0.75094	MMAR_4053
MMARE11_42510	-	helix-turn-helix domain-containing protein	13	44.5	71.6	0.67	0.13	0.75094	MMAR_4426
MMARE11_44450	-	PPE family protein	208	173.5	190	0.13	0.13	0.75094	MMAR_4621
MMARE11_45860	-	enoyl-CoA hydratase/isomerase family protein	15	47.2	78.9	0.73	0.13	0.75094	MMAR_4758
MMARE11_52400	-	hypothetical protein	16	45	29.4	-0.6	0.13	0.75094	MMAR_5416
MMARE11_26850	-	amidohydrolase family protein	24	39.4	27.6	-0.5	0.131	0.75584	MMAR_2764	Rv1879	-	hypothetical protein	1	0.46691	1	0
MMARE11_06510	-	LLM class flavin-dependent oxidoreductase	15	68.5	136.9	0.99	0.132	0.76072	MMAR_0702
MMARE11_19220	-	PAC2 family protein	15	200.9	280.5	0.48	0.134	0.77135	MMAR_1998	Rv2714	-	Conserved alanine and leucine rich protein	1	0.45116	0.71768	0
MMARE11_21790	otsB	trehalose-phosphatase	65	109	89.9	-0.28	0.136	0.77445	MMAR_2257	Rv2006	otsB1	Probable trehalose-6-phosphate phosphatase OtsB1 (trehalose-phosphatase) (TPP)	0.98695	0.6636	0.96788	0
MMARE11_08270	-	hypothetical protein	3	348.6	282.7	-0.3	0.139	0.77445	MMAR_0877	Rv0530A	-	hypothetical protein	0.50647	0.30964	0.61242	0
MMARE11_03720	fadD5	fatty-acid--CoA ligase FadD5	27	164.5	207.1	0.33	0.14	0.77445	MMAR_0409	Rv0166	fadD5	Probable fatty-acid-CoA ligase FadD5 (fatty-acid-CoA synthetase) (fatty-acid-CoA synthase)	0.9601	0.77768	0.245	0
MMARE11_04810	-	allophanate hydrolase subunit 1	13	154.6	112.3	-0.46	0.14	0.77445	MMAR_0524	Rv0264c	-	hypothetical protein	0.46657	0.796	0.77248	0
MMARE11_06770	-	peptidase	23	159.1	128.8	-0.3	0.14	0.77445	MMAR_0728	Rv0419	lpqM	Possible lipoprotein peptidase LpqM	0.63498	0.91354	0.46445	0
MMARE11_24700	-	GntR family transcriptional regulator	11	62.3	43.6	-0.51	0.14	0.77445	MMAR_2560	Rv0792c	-	Probable transcriptional regulatory protein (probably GntR-family)	1	1	1	0
MMARE11_41910	-	polysaccharide deacetylase family protein	10	89	65.3	-0.44	0.14	0.77445	MMAR_4371	Rv1096	-	Possible glycosyl hydrolase	0	0.06829	0	1
MMARE11_37980	-	SpoIIE family protein phosphatase	34	66.9	52.2	-0.35	0.14	0.77445	MMAR_3991	Rv1364c	-	Possible sigma factor regulatory protein	0.33785	0	0.92298	1
MMARE11_23590	-	DUF402 domain-containing protein	8	224.9	176.3	-0.35	0.14	0.77445	MMAR_2436	Rv1632c	-	Hypothetical protein	0.48623	0.35289	0.74143	0
MMARE11_25320	-	ATP-binding cassette domain-containing protein	21	186.7	147.5	-0.34	0.14	0.77445	MMAR_2612	Rv1747	-	Probable conserved transmembrane ATP-binding protein ABC transporter	1	0.29208	0.65765	0
MMARE11_23420	-	cutinase family protein	8	179	133.4	-0.42	0.14	0.77445	MMAR_2419	Rv1758	cut1	Probable cutinase Cut1	1	0.58232	0.95281	0
MMARE11_28050	-	virulence factor Mce family protein	16	126.3	186	0.55	0.14	0.77445	MMAR_2885	Rv1969	mce3D	Mce-family protein Mce3D	1	1	0.69214	0
MMARE11_32480	-	DUF3145 domain-containing protein	3	115.3	48.4	-1.23	0.14	0.77445	MMAR_3347	Rv2256c	-	hypothetical protein	0.0138	0.00903	1	1
MMARE11_19520	-	hypothetical protein	11	108.7	182.8	0.75	0.14	0.77445	MMAR_2028	Rv2686c	-	Antibiotic-transport integral membrane leucine and alanine and valine rich protein ABC transporter	0.63498	1	0.92298	0
MMARE11_18880	-	SAM-dependent methyltransferase	10	175.5	287.9	0.71	0.14	0.77445	MMAR_1964	Rv2751	-	hypothetical protein	0.83829	0.0033	0.86754	1
MMARE11_16480	-	NUDIX hydrolase	14	20.6	12.2	-0.72	0.14	0.77445	MMAR_1729	Rv2985	mutT1	Possible hydrolase MutT1	0	0.06015	0.98681	1
MMARE11_35490	-	PPE family protein	30	39.5	57.1	0.52	0.14	0.77445	MMAR_3641	Rv3018c	PPE46	PPE family protein PPE46	0.28519	0.34062	0.53738	0
MMARE11_13220	-	alpha/beta hydrolase	9	107	150	0.48	0.14	0.77445	MMAR_1355	Rv3203	lipV	Possible lipase LipV	0.98695	0.34422	0.42359	0
MMARE11_12430	-	NDP-sugar synthase	12	2.4	0.2	-1.52	0.14	0.77445	MMAR_1277	Rv3264c	manB	D-alpha-D-mannose-1-phosphate guanylyltransferase ManB (D-alpha-D-heptose-1-phosphate guanylyltransferase)	1	1	1	0
MMARE11_11470	-	alpha/beta hydrolase	8	71.1	44.9	-0.65	0.14	0.77445	MMAR_1187	Rv3338	-	hypothetical protein	0.13969	1	1	0
MMARE11_47960	-	MCE family protein	11	142.4	104.9	-0.44	0.14	0.77445	MMAR_4986	Rv3498c	mce4B	Mce-family protein Mce4B	0.23925	0.09953	0	1
MMARE11_50320	-	glutamate-cysteine ligase family protein	25	115.5	82.5	-0.48	0.14	0.77445	MMAR_5209	Rv3698	-	hypothetical protein	1	1	0.55206	0
MMARE11_01360	-	acyl-CoA dehydrogenase family protein	14	63.7	45.3	-0.48	0.14	0.77445	MMAR_0149
MMARE11_01810	-	hypothetical protein	6	303.6	495	0.7	0.14	0.77445	MMAR_0197
MMARE11_18780	-	acyl-CoA/acyl-ACP dehydrogenase	16	83	59.2	-0.48	0.14	0.77445	MMAR_1954
MMARE11_26800	-	enoyl-CoA hydratase-related protein	7	107.6	157.2	0.54	0.14	0.77445	MMAR_2759
MMARE11_30220	-	DHA2 family efflux MFS transporter permease subunit	31	103.5	76.1	-0.44	0.14	0.77445	MMAR_3100
MMARE11_32310	-	wax ester/triacylglycerol synthase family O-acyltransferase	11	51.3	32.6	-0.64	0.14	0.77445	MMAR_3330
MMARE11_32940	-	nitroreductase/quinone reductase family protein	8	85.6	53.3	-0.67	0.14	0.77445	MMAR_3392
MMARE11_32970	-	class I SAM-dependent methyltransferase	8	81	51.3	-0.65	0.14	0.77445	MMAR_3395
MMARE11_37470	-	ABC transporter permease	10	142	217	0.61	0.14	0.77445	MMAR_3862
MMARE11_39300	-	adenylate/guanylate cyclase domain-containing protein	29	86.7	65.5	-0.4	0.14	0.77445	MMAR_4120
MMARE11_45130	-	hypothetical protein	5	80.3	44	-0.85	0.14	0.77445	MMAR_4687
MMARE11_45690	-	acyl-CoA/acyl-ACP dehydrogenase	17	30	21.6	-0.45	0.14	0.77445	MMAR_4741
MMARE11_47170	-	DoxX family protein	8	107.7	60.6	-0.82	0.14	0.77445	MMAR_4907
MMARE11_26420	-	PaaI family thioesterase	5	125.7	174.7	0.47	0.141	0.77911	MMAR_2721	Rv1847	-	hypothetical protein	1	1	0.39019	0
MMARE11_24760	-	glycosyltransferase	20	34.4	18.5	-0.86	0.144	0.78183
MMARE11_39850	-	serine/threonine protein kinase	31	122.7	161.4	0.39	0.145	0.78183	MMAR_4174
MMARE11_47450	-	NDMA-dependent alcohol dehydrogenase	15	91.4	66.8	-0.45	0.148	0.78183	MMAR_4935	Rv0761c	adhB	Possible zinc-containing alcohol dehydrogenase NAD dependent AdhB	1	0.00839	0.00309	1
MMARE11_07590	-	SDR family oxidoreductase	9	131.6	262.5	0.99	0.15	0.78183	MMAR_0810	Rv0484c	-	Probable short-chain type oxidoreductase	0.96451	0.76873	1	0
MMARE11_07680	-	hypothetical protein	9	158.8	112.8	-0.49	0.15	0.78183	MMAR_0819	Rv0493c	-	hypothetical protein	0.48623	1	0.92298	0
MMARE11_47020	-	encapsulin	9	104.2	147.2	0.49	0.15	0.78183	MMAR_4893	Rv0798c	cfp29	29 KDa antigen CFP29	1	0.89217	0.83807	0
MMARE11_46730	-	response regulator transcription factor	21	197.2	147.6	-0.42	0.15	0.78183	MMAR_4865	Rv0818	-	Transcriptional regulatory protein	0.96451	0.34939	0.01786	1
MMARE11_44910	-	molybdenum cofactor biosynthesis protein MoaE	2	52.4	13.3	-1.9	0.15	0.78183	MMAR_4666	Rv0866	moaE2	Probable molybdenum cofactor biosynthesis protein E2 MoaE2 (molybdopterin converting factor large subunit) (molybdopterin [MPT] converting factor, subunit 2)	1	0.37551	0.58439	0
MMARE11_22230	-	TVP38/TMEM64 family protein	10	110.2	74.2	-0.56	0.15	0.78183	MMAR_2301	Rv1491c	-	hypothetical protein	0.09776	0.33843	0	1
MMARE11_15470	-	helix-turn-helix transcriptional regulator	8	68.3	148.8	1.11	0.15	0.78183	MMAR_1626	Rv1725c	-	hypothetical protein	0.59471	1	1	0
MMARE11_25260	-	serine/threonine protein kinase	19	111	160.6	0.53	0.15	0.78183	MMAR_2606	Rv1746	pknF	Anchored-membrane serine/threonine-protein kinase PknF (protein kinase F) (STPK F)	0.03604	1	0.58439	1
MMARE11_25830	malQ	4-alpha-glucanotransferase	40	178.7	135.8	-0.39	0.15	0.78183	MMAR_2663	Rv1781c	malQ	Probable 4-alpha-glucanotransferase MalQ (amylomaltase) (disproportionating enzyme) (D-enzyme)	1	1	0.7027	0
MMARE11_26070	-	MgtC/SapB family protein	12	146.4	203.1	0.47	0.15	0.78183	MMAR_2687	Rv1811	mgtC	Possible Mg2+ transport P-type ATPase C MgtC	1	0.77768	0.55206	0
MMARE11_26930	-	transglycosylase family protein	4	171.6	99	-0.79	0.15	0.78183	MMAR_2772	Rv1884c	rpfC	Probable resuscitation-promoting factor RpfC	0.76291	0.01429	0.92298	1
MMARE11_27850	-	FAD-binding oxidoreductase	47	30.7	45.5	0.55	0.15	0.78183	MMAR_2865	Rv1937	-	Possible oxygenase	0.98695	1	0.13666	0
MMARE11_32150	-	cation diffusion facilitator family transporter	6	32.5	101.4	1.61	0.15	0.78183	MMAR_3313	Rv2025c	-	hypothetical protein	1	0.6157	0.61242	0
MMARE11_31300	-	SRPBCC family protein	11	150	113.9	-0.39	0.15	0.78183	MMAR_3229	Rv2185c	TB16.3	Conserved protein TB16.3	0.17569	1	0.64264	0
MMARE11_31390	-	heme-copper oxidase subunit III	20	6.6	1.5	-1.58	0.15	0.78183	MMAR_3237	Rv2193	ctaE	Probable cytochrome C oxidase (subunit III) CtaE	1	1	1	0
MMARE11_20150	-	hypothetical protein	14	134.5	109.3	-0.3	0.15	0.78183	MMAR_2072	Rv2627c	-	hypothetical protein	1	0.90596	1	0
MMARE11_19070	-	DMT family transporter	9	185.4	309.2	0.73	0.15	0.78183	MMAR_1983	Rv2729c	-	Probable conserved integral membrane alanine valine and leucine rich protein	1	1	0.91527	0
MMARE11_18380	-	CocE/NonD family hydrolase	25	90.6	70.9	-0.35	0.15	0.78183	MMAR_1910	Rv2800	-	Possible hydrolase	1	0.86659	0.339	0
MMARE11_16370	-	fumarylacetoacetate hydrolase family protein	12	31.3	66.5	1.06	0.15	0.78183	MMAR_1718	Rv2993c	-	Possible 2-hydroxyhepta-2,4-diene-1,7-dioate isomerase (HHDD isomerase)	0.0125	1	0.37666	1
MMARE11_12320	-	bifunctional SulP family inorganic anion transporter/carbonic anhydrase	27	175.6	221.9	0.34	0.15	0.78183	MMAR_1266	Rv3273	-	Probable transmembrane carbonic anhydrase (carbonate dehydratase) (carbonic dehydratase)	1	1	1	0
MMARE11_10770	alr	alanine racemase	12	8.5	3.6	-1.06	0.15	0.78183	MMAR_1119	Rv3423c	alr	Alanine racemase Alr	1	1	1	0
MMARE11_47750	-	LppP/LprE family lipoprotein	10	206.7	159.2	-0.38	0.15	0.78183	MMAR_4965	Rv3483c	-	Possible exported protein	1	0.21323	0.82372	0
MMARE11_48600	-	acetyl-CoA C-acetyltransferase	15	171.6	116.7	-0.55	0.15	0.78183	MMAR_5045	Rv3556c	fadA6	Probable acetyl-CoA acetyltransferase FadA6 (acetoacetyl-CoA thiolase)	1	0	0	1
MMARE11_01760	esxB	type VII secretion system ESX-1 WXG100 family target CFP-10	4	73.2	38.5	-0.91	0.15	0.78183
MMARE11_02840	-	hypothetical protein	6	87	61.3	-0.5	0.15	0.78183	MMAR_0314
MMARE11_06990	-	FCD domain-containing protein	13	342.4	262.8	-0.38	0.15	0.78183	MMAR_0749
MMARE11_11950	-	DUF5994 family protein	3	15.8	2.3	-2.33	0.15	0.78183	MMAR_1227
MMARE11_14020	-	alpha/beta fold hydrolase	16	3.1	8.9	1.28	0.15	0.78183	MMAR_1502
MMARE11_17890	-	hypothetical protein	5	83.3	51.7	-0.68	0.15	0.78183	MMAR_1861
MMARE11_19810	-	WhiB family transcriptional regulator	2	64	377.5	2.54	0.15	0.78183
MMARE11_20270	-	nitronate monooxygenase	6	18.4	40.5	1.09	0.15	0.78183	MMAR_2084
MMARE11_20740	-	XRE family transcriptional regulator	8	137.6	226.2	0.71	0.15	0.78183	MMAR_2152
MMARE11_21080	-	GNAT family N-acetyltransferase	8	178.6	118.9	-0.58	0.15	0.78183	MMAR_2186
MMARE11_25610	-	class I SAM-dependent methyltransferase	7	78.2	49	-0.66	0.15	0.78183	MMAR_2640
MMARE11_28590	-	nitroreductase family protein	9	186.8	244.4	0.39	0.15	0.78183	MMAR_2938
MMARE11_29580	-	DJ-1/PfpI family protein	12	192	251.6	0.39	0.15	0.78183	MMAR_3035
MMARE11_29920	-	DUF3375 domain-containing protein	14	137.2	97.3	-0.49	0.15	0.78183	MMAR_3070
MMARE11_32210	-	AraC family transcriptional regulator	12	119.3	168.7	0.5	0.15	0.78183	MMAR_3320
MMARE11_33041	-	maleate cis-trans isomerase	8	33.8	51.9	0.6	0.15	0.78183	MMAR_3401
MMARE11_34080	-	hydrogenase maturation protease	3	89	27.2	-1.67	0.15	0.78183	MMAR_3496
MMARE11_34410	-	multidrug effflux MFS transporter	21	38	55.6	0.54	0.15	0.78183	MMAR_3524
MMARE11_35690	-	WXG100 family type VII secretion target	5	234.4	309.1	0.4	0.15	0.78183
MMARE11_37790	-	Rieske 2Fe-2S domain-containing protein	25	37.6	28.4	-0.39	0.15	0.78183	MMAR_3971
MMARE11_38040	-	Zn-dependent alcohol dehydrogenase	10	9.6	22.4	1.15	0.15	0.78183	MMAR_3997
MMARE11_43220	-	hypothetical protein	20	97.6	135.2	0.47	0.15	0.78183	MMAR_4508
MMARE11_44610	-	hypothetical protein	3	73.8	25.9	-1.48	0.15	0.78183	MMAR_4636
MMARE11_45950	-	SDR family oxidoreductase	11	86.7	131.7	0.6	0.15	0.78183	MMAR_4766
MMARE11_46400	-	MMPL family transporter	29	93.9	129.8	0.46	0.15	0.78183	MMAR_4810
MMARE11_48190	-	TIGR03619 family F420-dependent LLM class oxidoreductase	14	150.6	215.5	0.51	0.15	0.78183	MMAR_5009
MMARE11_49650	-	pilus assembly protein TadG-related protein	3	83.5	259.9	1.63	0.15	0.78183	MMAR_5143
MMARE11_52571	-	ESX-1 secretion-associated protein	5	51	31.1	-0.7	0.15	0.78183	MMAR_5433
MMARE11_06630	-	glutamate ABC transporter substrate-binding protein	10	153.5	93.4	-0.71	0.151	0.78621	MMAR_0714	Rv0411c	glnH	Probable glutamine-binding lipoprotein GlnH (GLNBP)	0.48293	0.35769	1	0
MMARE11_25340	-	M48 family metallopeptidase	15	205.3	268.1	0.38	0.154	0.79313	MMAR_2614
MMARE11_31430	-	DUF2561 family protein	13	136	101.6	-0.42	0.157	0.79313	MMAR_3241	Rv2197c	-	Probable conserved transmembrane protein	0.52708	0.55008	0	1
MMARE11_36120	-	sigma 54 modulation/S30EA ribosomal C-terminal domain-containing protein	11	74.3	146.2	0.97	0.16	0.79313	MMAR_3705	Rv0079	-	hypothetical protein	0.88429	1	1	0
[truncated: 4,006 more rows]

## Sheet: C
S1 Dataset 1C: Mmar E11 genes required for infection in male vs female Drosophila (determined by resampling analysis in TRANSIT). Virulence genes not required in females = log fold change >0 and adjusted P-value <0.05.
[truncated: 4,976 more rows]
