# Supplementary material for: Genome-wide phenotypic insights into mycobacterial virulence using Drosophila melanogaster
Source: PLoS Pathog. 2025 Sep 5;21(9):e1013474. doi: 10.1371/journal.ppat.1013474 (PMC12425279; doi:10.1371/journal.ppat.1013474)
Supplement: S2 Dataset — (A) Variants identified in Mtb wt and knockout strains. (B) Zero coverage regions identified in Mtb wt and knockout strains. (C) Variants identified in Mmar wt and knockout strains. (D) Zero coverage regions identified in Mmar wt and knockout strains. (XLSX) [file ppat.1013474.s003.xlsx]

## Sheet: Mtb_filtered_SNPs
S2 Dataset A: Variants identified in Mtb wt and knockout strains
Col A:	Mtb strain where variant is found
Col B:	Reference genome
Col C:	Position in the sequence
Col D:	The variant type: snp msp ins del complex
Col E:	The nucleotide(s) in the reference
Col F:	The alternate nucleotide(s) supported by the reads
Col G:	Frequency counts for REF and ALT
Col H:	Class of feature affected: CDS tRNA rRNA ...
Col I:	Strand the feature was on: + - .
Col J:	Nucleotide position of the variant withinthe feature / Length in nt
Col K:	Residue position / Length in aa (only if FTYPE is CDS)
Col L:	The snpEff annotated consequence of this variant (ANN tag in .vcf)
Col M:	The /locus_tag of the feature (if it existed)
Col N:	The /gene tag of the feature (if it existed)
Col O:	The /product tag of the feature (if it existed)
Col P:	If the specific variant is also found in the respective wt strain
STRAIN	CHROM	POS	TYPE	REF	ALT	EVIDENCE	FTYPE	STRAND	NT_POS	AA_POS	EFFECT	LOCUS_TAG	GENE	PRODUCT	FOUND IN WT
Mtb H37Rv wt	NC_000962.3	14785	snp	T	C	C:51 T:0	CDS	+	697/789	233/262	missense_variant c.697T>C p.Cys233Arg	Rv0012		membrane protein	yes
Mtb H37Rv wt	NC_000962.3	69989	snp	G	A	A:30 G:0	CDS	+	1370/2940	457/979	missense_variant c.1370G>A p.Gly457Asp	Rv0064		transmembrane protein	yes
Mtb H37Rv wt	NC_000962.3	87257	ins	C	CG	CG:29 C:0	CDS	-	544/594	182/197	frameshift_variant c.544dupC p.Arg182fs	Rv0078A		hypothetical protein	yes
Mtb H37Rv wt	NC_000962.3	116000	snp	T	G	G:59 T:0	CDS	+	6000/7539	2000/2512	synonymous_variant c.6000T>G p.Val2000Val	Rv0101	nrp	peptide synthetase Nrp	yes
Mtb H37Rv wt	NC_000962.3	131174	ins	T	TG	TG:43 T:0									yes
Mtb H37Rv wt	NC_000962.3	234496	ins	C	CGT	CGT:29 C:0	CDS	+	2267/2289	756/762	frameshift_variant c.2266_2267insGT p.Pro756fs	Rv0197		oxidoreductase	yes
Mtb H37Rv wt	NC_000962.3	390828	snp	T	C	C:65 T:0	CDS	-	424/672	142/223	missense_variant c.424A>G p.Ser142Gly	Rv0323c		hypothetical protein	yes
Mtb H37Rv wt	NC_000962.3	424320	ins	T	TC	TC:21 T:0	CDS	-	374/426	125/141	frameshift_variant c.374dupG p.Ile126fs	Rv0354c	PPE7	PPE family protein PPE7	yes
Mtb H37Rv wt	NC_000962.3	459399	snp	A	C	C:52 A:0									yes
Mtb H37Rv wt	NC_000962.3	467497	ins	C	CG	CG:17 C:0									yes
Mtb H37Rv wt	NC_000962.3	467508	ins	C	CG	CG:20 C:0									yes
Mtb H37Rv wt	NC_000962.3	477170	snp	C	T	T:66 C:0	CDS	-	151/642	51/213	missense_variant c.151G>A p.Ala51Thr	Rv0398c		hypothetical protein	yes
Mtb H37Rv wt	NC_000962.3	754186	snp	A	G	G:52 A:0	CDS	-	224/717	75/238	missense_variant c.224T>C p.Leu75Pro	Rv0658c		integral membrane protein	yes
Mtb H37Rv wt	NC_000962.3	852963	snp	T	C	C:60 T:0	CDS	+	568/1458	190/485	missense_variant c.568T>C p.Phe190Leu	Rv0758	phoR	two component system response sensor kinase PhoR	yes
Mtb H37Rv wt	NC_000962.3	990001	snp	G	C	C:54 G:0	CDS	-	2596/2649	866/882	missense_variant c.2596C>G p.Pro866Ala	Rv0890c		HTH-type transcriptional regulator	yes
Mtb H37Rv wt	NC_000962.3	1010204	ins	C	CG	CG:32 C:0	CDS	+	72/1599	24/532	frameshift_variant c.71dupG p.Cys25fs	Rv0907		hypothetical protein	yes
Mtb H37Rv wt	NC_000962.3	1025106	snp	T	C	C:41 T:0	CDS	+	423/501	141/166	synonymous_variant c.423T>C p.Phe141Phe	Rv0919		GCN5-like N-acetyltransferase	yes
Mtb H37Rv wt	NC_000962.3	1037911	snp	C	T	T:46 C:0	CDS	+	913/927	305/308	stop_gained c.913C>T p.Arg305*	Rv0930	pstA1	phosphate ABC transporter permease PstA	yes
Mtb H37Rv wt	NC_000962.3	1168715	ins	C	CT	CT:31 C:0									yes
Mtb H37Rv wt	NC_000962.3	1313338	complex	A	GC	GC:35 A:0									yes
Mtb H37Rv wt	NC_000962.3	1315191	snp	A	C	C:51 A:0	CDS	+	1467/1467	489/488	stop_lost&splice_region_variant c.1467A>C p.Ter489Tyrext*?	Rv1180	pks3	polyketide beta-ketoacyl synthase	yes
Mtb H37Rv wt	NC_000962.3	1315884	snp	G	A	A:42 G:0	CDS	+	651/4749	217/1582	synonymous_variant c.651G>A p.Ala217Ala	Rv1181	pks4	polyketide beta-ketoacyl synthase	yes
Mtb H37Rv wt	NC_000962.3	1414021	snp	C	T	T:52 C:0	CDS	-	1820/1881	607/626	missense_variant c.1820G>A p.Arg607Gln	Rv1266c	pknH	serine/threonine-protein kinase PknH	yes
Mtb H37Rv wt	NC_000962.3	1471659	snp	C	T	T:32 C:0	ncRNA	+			non_coding_transcript_variant	RVnc0021	mcr3	Putative small regulatory RNA	yes
Mtb H37Rv wt	NC_000962.3	1780586	ins	C	CG	CG:23 C:0	CDS	+	390/501	130/166	frameshift_variant c.389dupG p.Val131fs	Rv1575		phage protein	yes
Mtb H37Rv wt	NC_000962.3	2047464	ins	A	AC	AC:33 A:0									yes
Mtb H37Rv wt	NC_000962.3	2057774	snp	A	T	T:31 A:0	CDS	+	247/666	83/221	missense_variant c.247A>T p.Ile83Phe	Rv1815		hypothetical protein	yes
Mtb H37Rv wt	NC_000962.3	2207591	ins	T	TC	TC:39 T:0									yes
Mtb H37Rv wt	NC_000962.3	2251999	snp	A	G	G:28 A:0									yes
Mtb H37Rv wt	NC_000962.3	2282787	snp	C	T	T:42 C:0	CDS	-	935/975	312/324	missense_variant c.935G>A p.Cys312Tyr	Rv2037c		transmembrane protein	yes
Mtb H37Rv wt	NC_000962.3	2523205	ins	G	GCGC	GCGC:35 G:0	repeat_region	+			intergenic_region n.2523205_2523206insCGC				yes
Mtb H37Rv wt	NC_000962.3	2525722	del	CG	C	C:78 CG:0	CDS	+	163/1428	55/475	frameshift_variant c.163delG p.Glu55fs	Rv2251		flavoprotein	yes
Mtb H37Rv wt	NC_000962.3	2718852	snp	T	G	G:59 T:0									yes
Mtb H37Rv wt	NC_000962.3	2751804	snp	C	T	T:54 C:0	CDS	-	377/519	126/172	missense_variant c.377G>A p.Arg126Gln	Rv2450c	rpfE	resuscitation-promoting factor RpfE	yes
Mtb H37Rv wt	NC_000962.3	2809621	snp	T	C	C:45 T:0	CDS	-	319/1182	107/393	missense_variant c.319A>G p.Thr107Ala	Rv2495c	bkdC	branched-chain keto acid dehydrogenase E2 component	yes
Mtb H37Rv wt	NC_000962.3	2954439	snp	T	C	C:50 T:0	CDS	-	310/1242	104/413	missense_variant c.310A>G p.Arg104Gly	Rv2627c		hypothetical protein	yes
Mtb H37Rv wt	NC_000962.3	3072705	ins	T	TC	TC:37 T:0	CDS	-	351/420	117/139	frameshift_variant c.351dupG p.Ile118fs	Rv2762c		hypothetical protein	yes
Mtb H37Rv wt	NC_000962.3	3580636	del	CT	C	C:50 CT:0									yes
Mtb H37Rv wt	NC_000962.3	3590686	ins	G	GC	GC:31 G:0									yes
Mtb H37Rv wt	NC_000962.3	3718357	snp	C	T	T:39 C:0	CDS	+	1268/1509	423/502	missense_variant c.1268C>T p.Pro423Leu	Rv3331	sugI	sugar-transport integral membrane protein SugI	yes
Mtb H37Rv wt	NC_000962.3	3862472	del	GA	G	G:42 GA:0									yes
Mtb H37Rv wt	NC_000962.3	3864178	snp	C	G	G:68 C:0	CDS	-	354/1215	118/404	synonymous_variant c.354G>C p.Thr118Thr	Rv3446c		hypothetical protein	yes
Mtb H37Rv wt	NC_000962.3	3896340	snp	T	G	G:42 T:1	CDS	+	521/3066	174/1021	missense_variant c.521T>G p.Leu174Arg	Rv3479		transmembrane protein	yes
Mtb H37Rv wt	NC_000962.3	4095001	del	CG	C	C:54 CG:0	CDS	-	299/378	100/125	frameshift_variant c.299delC p.Ser100fs	Rv3655c		hypothetical protein	yes
Mtb H37Rv wt	NC_000962.3	4100975	snp	T	C	C:45 T:0									yes
Mtb H37Rv wt	NC_000962.3	4197132	snp	C	G	G:38 C:0									yes
Mtb H37Rv wt	NC_000962.3	4400660	del	AC	A	A:55 AC:0	CDS	+	478/669	160/222	frameshift_variant c.478delC p.Arg160fs	Rv3911	sigM	ECF RNA polymerase sigma factor SigM	yes
Mtb 3041c	NC_000962.3	14785	snp	T	C	C:60 T:0	CDS	+	697/789	233/262	missense_variant c.697T>C p.Cys233Arg	Rv0012		membrane protein	yes
Mtb 3041c	NC_000962.3	69989	snp	G	A	A:21 G:0	CDS	+	1370/2940	457/979	missense_variant c.1370G>A p.Gly457Asp	Rv0064		transmembrane protein	yes
Mtb 3041c	NC_000962.3	87257	ins	C	CG	CG:45 C:0	CDS	-	544/594	182/197	frameshift_variant c.544dupC p.Arg182fs	Rv0078A		hypothetical protein	yes
Mtb 3041c	NC_000962.3	116000	snp	T	G	G:53 T:0	CDS	+	6000/7539	2000/2512	synonymous_variant c.6000T>G p.Val2000Val	Rv0101	nrp	peptide synthetase Nrp	yes
Mtb 3041c	NC_000962.3	131174	ins	T	TG	TG:37 T:0									yes
Mtb 3041c	NC_000962.3	234496	ins	C	CGT	CGT:34 C:0	CDS	+	2267/2289	756/762	frameshift_variant c.2266_2267insGT p.Pro756fs	Rv0197		oxidoreductase	yes
Mtb 3041c	NC_000962.3	390828	snp	T	C	C:53 T:0	CDS	-	424/672	142/223	missense_variant c.424A>G p.Ser142Gly	Rv0323c		hypothetical protein	yes
Mtb 3041c	NC_000962.3	459399	snp	A	C	C:53 A:0									yes
Mtb 3041c	NC_000962.3	467497	ins	C	CG	CG:47 C:0									yes
Mtb 3041c	NC_000962.3	467508	ins	C	CG	CG:50 C:0									yes
Mtb 3041c	NC_000962.3	477170	snp	C	T	T:69 C:0	CDS	-	151/642	51/213	missense_variant c.151G>A p.Ala51Thr	Rv0398c		hypothetical protein	yes
Mtb 3041c	NC_000962.3	754186	snp	A	G	G:48 A:0	CDS	-	224/717	75/238	missense_variant c.224T>C p.Leu75Pro	Rv0658c		integral membrane protein	yes
Mtb 3041c	NC_000962.3	852963	snp	T	C	C:59 T:0	CDS	+	568/1458	190/485	missense_variant c.568T>C p.Phe190Leu	Rv0758	phoR	two component system response sensor kinase PhoR	yes
Mtb 3041c	NC_000962.3	990001	snp	G	C	C:46 G:0	CDS	-	2596/2649	866/882	missense_variant c.2596C>G p.Pro866Ala	Rv0890c		HTH-type transcriptional regulator	yes
Mtb 3041c	NC_000962.3	1010204	ins	C	CG	CG:46 C:0	CDS	+	72/1599	24/532	frameshift_variant c.71dupG p.Cys25fs	Rv0907		hypothetical protein	yes
Mtb 3041c	NC_000962.3	1025106	snp	T	C	C:32 T:0	CDS	+	423/501	141/166	synonymous_variant c.423T>C p.Phe141Phe	Rv0919		GCN5-like N-acetyltransferase	yes
Mtb 3041c	NC_000962.3	1037911	snp	C	T	T:48 C:0	CDS	+	913/927	305/308	stop_gained c.913C>T p.Arg305*	Rv0930	pstA1	phosphate ABC transporter permease PstA	yes
Mtb 3041c	NC_000962.3	1168715	ins	C	CT	CT:37 C:0									yes
Mtb 3041c	NC_000962.3	1313338	complex	A	GC	GC:26 A:0									yes
Mtb 3041c	NC_000962.3	1315191	snp	A	C	C:66 A:0	CDS	+	1467/1467	489/488	stop_lost&splice_region_variant c.1467A>C p.Ter489Tyrext*?	Rv1180	pks3	polyketide beta-ketoacyl synthase	yes
Mtb 3041c	NC_000962.3	1315884	snp	G	A	A:36 G:0	CDS	+	651/4749	217/1582	synonymous_variant c.651G>A p.Ala217Ala	Rv1181	pks4	polyketide beta-ketoacyl synthase	yes
Mtb 3041c	NC_000962.3	1414021	snp	C	T	T:40 C:0	CDS	-	1820/1881	607/626	missense_variant c.1820G>A p.Arg607Gln	Rv1266c	pknH	serine/threonine-protein kinase PknH	yes
Mtb 3041c	NC_000962.3	1471659	snp	C	T	T:44 C:0	ncRNA	+			non_coding_transcript_variant	RVnc0021	mcr3	Putative small regulatory RNA	yes
Mtb 3041c	NC_000962.3	1780586	ins	C	CG	CG:19 C:0	CDS	+	390/501	130/166	frameshift_variant c.389dupG p.Val131fs	Rv1575		phage protein	yes
Mtb 3041c	NC_000962.3	2047464	ins	A	AC	AC:35 A:0									yes
Mtb 3041c	NC_000962.3	2057774	snp	A	T	T:22 A:0	CDS	+	247/666	83/221	missense_variant c.247A>T p.Ile83Phe	Rv1815		hypothetical protein	yes
Mtb 3041c	NC_000962.3	2207591	ins	T	TC	TC:49 T:0									yes
Mtb 3041c	NC_000962.3	2251999	snp	A	G	G:24 A:0									yes
Mtb 3041c	NC_000962.3	2282787	snp	C	T	T:32 C:0	CDS	-	935/975	312/324	missense_variant c.935G>A p.Cys312Tyr	Rv2037c		transmembrane protein	yes
Mtb 3041c	NC_000962.3	2484735	snp	C	A	A:53 C:1	CDS	+	152/693	51/230	missense_variant c.152C>A p.Ala51Glu	Rv2217	lipB	octanoyltransferase	No
Mtb 3041c	NC_000962.3	2525722	del	CG	C	C:62 CG:0	CDS	+	163/1428	55/475	frameshift_variant c.163delG p.Glu55fs	Rv2251		flavoprotein	yes
Mtb 3041c	NC_000962.3	2718852	snp	T	G	G:45 T:0									yes
Mtb 3041c	NC_000962.3	2751804	snp	C	T	T:45 C:0	CDS	-	377/519	126/172	missense_variant c.377G>A p.Arg126Gln	Rv2450c	rpfE	resuscitation-promoting factor RpfE	yes
Mtb 3041c	NC_000962.3	2809621	snp	T	C	C:47 T:0	CDS	-	319/1182	107/393	missense_variant c.319A>G p.Thr107Ala	Rv2495c	bkdC	branched-chain keto acid dehydrogenase E2 component	yes
Mtb 3041c	NC_000962.3	2954439	snp	T	C	C:56 T:0	CDS	-	310/1242	104/413	missense_variant c.310A>G p.Arg104Gly	Rv2627c		hypothetical protein	yes
Mtb 3041c	NC_000962.3	3072705	ins	T	TC	TC:32 T:1	CDS	-	351/420	117/139	frameshift_variant c.351dupG p.Ile118fs	Rv2762c		hypothetical protein	yes
Mtb 3041c	NC_000962.3	3401835	del	GGACAC	G	G:46 GGACAC:0	CDS	-	83/864	27/287	frameshift_variant c.79_83delGTGTC p.Val27fs	Rv3041c		ABC transporter ATP-binding protein	No
Mtb 3041c	NC_000962.3	3415180	del	ACACCTAGGGGGTGG	A	A:31 ACACCTAGGGGGTGG:2									Yes
Mtb 3041c	NC_000962.3	3580636	del	CT	C	C:46 CT:0									yes
Mtb 3041c	NC_000962.3	3590686	ins	G	GC	GC:41 G:0									yes
Mtb 3041c	NC_000962.3	3718357	snp	C	T	T:39 C:1	CDS	+	1268/1509	423/502	missense_variant c.1268C>T p.Pro423Leu	Rv3331	sugI	sugar-transport integral membrane protein SugI	yes
Mtb 3041c	NC_000962.3	3862472	del	GA	G	G:42 GA:0									yes
Mtb 3041c	NC_000962.3	3864178	snp	C	G	G:53 C:0	CDS	-	354/1215	118/404	synonymous_variant c.354G>C p.Thr118Thr	Rv3446c		hypothetical protein	yes
Mtb 3041c	NC_000962.3	3873690	snp	A	C	C:59 A:0	CDS	+	239/681	80/226	missense_variant c.239A>C p.Asn80Thr	Rv3452	cut4	cutinase	No
Mtb 3041c	NC_000962.3	3896340	snp	T	G	G:56 T:0	CDS	+	521/3066	174/1021	missense_variant c.521T>G p.Leu174Arg	Rv3479		transmembrane protein	yes
Mtb 3041c	NC_000962.3	4095001	del	CG	C	C:54 CG:0	CDS	-	299/378	100/125	frameshift_variant c.299delC p.Ser100fs	Rv3655c		hypothetical protein	yes
Mtb 3041c	NC_000962.3	4100975	snp	T	C	C:41 T:0									yes
Mtb 3041c	NC_000962.3	4197132	snp	C	G	G:39 C:0									yes
Mtb 3041c	NC_000962.3	4400660	del	AC	A	A:52 AC:0	CDS	+	478/669	160/222	frameshift_variant c.478delC p.Arg160fs	Rv3911	sigM	ECF RNA polymerase sigma factor SigM	yes

## Sheet: Mtb_filtered_0_cov_regions
S2 Dataset B: Zero coverage regions identified in Mtb wt and knockout strains
Col A:	Mtb strain where zero coverage region is found
Col B:	Name of BAM file including reference genome
Col C:	Position in the sequence
Col D:	Minimum position in reference genome
Col E:	Maximum position in reference genome
Col F:	Length of the region
Col G:	Number of intervals
Col H:	Reference sequence
Col I:	Type of variant
Col J:	Sequence of reference
Col K:	Calculated GC content
Col L:	Direction
Col M:	Minimum position in reference genome (including gaps)
Col N:	Maximum position in reference genome (including gaps)
Col O:	Length of region
Col P:	Name of track
Col Q:	If the specific variant is also found in the respective wt strain
ColR:	Comments
Strain	Name	Document Name	Minimum	Maximum	Length	# Intervals	Sequence Name	Type	Sequence	GC_calculated	Direction	Min (with gaps)	Max (with gaps)	Length (with gaps)	Track Name	Found in wt	Comments
Mtb H37Rv wt	Zero coverage region	wt_snps - NC_000962.3	91804	91905	102	1	NC_000962.3	Coverage - Low	GCCGCCGCGACGCTGCCGGCCGCTCAGGCGGTCAAGTTCACCGGTCTGGGCGCCGTGGTGCGGCTGCCCGCGATGTCCGGGTCGATCGCGCCCGGCGTGATC	76.4706	none	92182	92283	102	Coverage: wt_snps - NC_000962.3	Yes
Mtb H37Rv wt	Zero coverage region	wt_snps - NC_000962.3	202339	202364	26	1	NC_000962.3	Coverage - Low	GGGCCGGCGCCTGGTCCGGCTCCGCC	88.4615	none	202822	202847	26	Coverage: wt_snps - NC_000962.3	Yes
Mtb H37Rv wt	Zero coverage region	wt_snps - NC_000962.3	261971	261977	7	1	NC_000962.3	Coverage - Low	GTGCGCA	71.4286	none	262548	262554	7	Coverage: wt_snps - NC_000962.3	Yes
Mtb H37Rv wt	Zero coverage region	wt_snps - NC_000962.3	466855	466870	16	1	NC_000962.3	Coverage - Low	CGGGCCGGCTCCGCCG	93.75	none	467714	467729	16	Coverage: wt_snps - NC_000962.3	Yes
Mtb H37Rv wt	Zero coverage region	wt_snps - NC_000962.3	708269	708404	136	1	NC_000962.3	Coverage - Low	CGCTCGGCGTCGCCGCGATCGGAGGCGATGCGGGCCAGGTCGAGCAACGGCAGCGGCCACTCGGTGTCCATCGACTCGGCCGCCAGCAGCTCACGTTCGGCCGCCTCGACATCACCGATCCGGTCCAGCGCGACCG	72.7941	none	709417	709552	136	Coverage: wt_snps - NC_000962.3	Yes
Mtb H37Rv wt	Zero coverage region	wt_snps - NC_000962.3	712960	712974	15	1	NC_000962.3	Coverage - Low	TGCGGGGCGCCGGCC	93.3333	none	714121	714135	15	Coverage: wt_snps - NC_000962.3	Yes
Mtb H37Rv wt	Zero coverage region	wt_snps - NC_000962.3	744810	744810	1	1	NC_000962.3	Coverage - Low	G	100	none	746024	746024	1	Coverage: wt_snps - NC_000962.3	Yes
Mtb H37Rv wt	Zero coverage region	wt_snps - NC_000962.3	745724	745757	34	1	NC_000962.3	Coverage - Low	GCGGCGGGTGCGCGGCCAGCCCGGTGACGACGTG	82.3529	none	746938	746971	34	Coverage: wt_snps - NC_000962.3	Yes
Mtb H37Rv wt	Zero coverage region	wt_snps - NC_000962.3	746508	746835	328	1	NC_000962.3	Coverage - Low	CGCGCGCGGCCGCGCTGCCGGCGAGCGGCACCAGCGAGGGACGCCAACTGCGGCGCTGGCTCACCCAACTGATCGTGACCGAGCGGGTGGTAGCCGCCGAGGCCGCCGCACGTGGTCTGACCGCGGCGGGCGCCCCCGCCGAGGCGGACCTGCTGCCCGACGCGACGGCTCGGCTGGAGATCGGCAGCGTCGCCGCCGCGGTGCTGGCGGATCCTTTGGCGCGGGCGTTGTTCGCCGCCGTCACCGCGCGGGTCGCGGTCACCGACGACGCCGTGGCCGACTACCATGCCCGCAACCCGCTGCGGTTCGCCGCGCCATGTCCCGGCCA	77.1341	none	747722	748049	328	Coverage: wt_snps - NC_000962.3	Yes
Mtb H37Rv wt	Zero coverage region	wt_snps - NC_000962.3	747627	747727	101	1	NC_000962.3	Coverage - Low	GTCCGCGCCGCCCGGGGCCGGCGCCAAAGAGCTGGCCGAGGCGGCTGGGGCCGGAGACCCGGTGGCGCTGCGGGCCTTCCGCCGCGGCGCCGCGGCGCTGG	85.1485	none	748845	748945	101	Coverage: wt_snps - NC_000962.3	Yes
Mtb H37Rv wt	Zero coverage region	wt_snps - NC_000962.3	1121858	1121907	50	1	NC_000962.3	Coverage - Low	CGGCCGCGGAACCAATCCCGGCGCGATCGTGTCGGCGACCGGCTCGAACG	74	none	1123525	1123574	50	Coverage: wt_snps - NC_000962.3	Yes
Mtb H37Rv wt	Zero coverage region	wt_snps - NC_000962.3	1209356	1209486	131	1	NC_000962.3	Coverage - Low	TGCTGGCTCGGGCGCCGCGGTCGGCCGGGCATTGGCTGGCGGTCGCCGAGGCGGTGGTGCGCGGACCGCTGCAGATCGCCGTCGCGTGCGACCTGCCGCGGTCGTCCCTGCTGGCCGACGCGCGCCGGCTG	79.3893	none	1211116	1211246	131	Coverage: wt_snps - NC_000962.3	Yes
Mtb H37Rv wt	Zero coverage region	wt_snps - NC_000962.3	1357200	1357207	8	1	NC_000962.3	Coverage - Low	GCCGGCCG	100	none	1359134	1359141	8	Coverage: wt_snps - NC_000962.3	Yes
Mtb H37Rv wt	Zero coverage region	wt_snps - NC_000962.3	1475492	1475541	50	1	NC_000962.3	Coverage - Low	CGTACCCCAAACCGACACAGGTGGTCAGGTAGAGCATACCAAGGCGTACG	58	none	1477559	1477608	50	Coverage: wt_snps - NC_000962.3	Yes
Mtb H37Rv wt	Zero coverage region	wt_snps - NC_000962.3	1561116	1561132	17	1	NC_000962.3	Coverage - Low	CCCGGAGGCGCTGGGCG	88.2353	none	1563291	1563307	17	Coverage: wt_snps - NC_000962.3	Yes
Mtb H37Rv wt	Zero coverage region	wt_snps - NC_000962.3	1578464	1578647	184	1	NC_000962.3	Coverage - Low	CACGGCCGAGGCCCACGCGCTGGTGCGTAGCGGCTGGGCGCACGACGTGGTTGCACCCCGGCCGGAGGTGCGTGCACGCTCTCCTCGCGTGGTTGCCCTCGACGACAGCGGATACGACGACGCGCGAGACCCGGCCGCCCGCACCGCACGGCTACCGTCCATCGCGCTGCGCGCCGCGCGCTCA	75.5435	none	1580660	1580843	184	Coverage: wt_snps - NC_000962.3	Yes
Mtb H37Rv wt	Zero coverage region	wt_snps - NC_000962.3	1646518	1646564	47	1	NC_000962.3	Coverage - Low	CGGCCGGGCCAAGCTCGACCACTCCTATGACGACCTGGCGTCGGCGG	72.3404	none	1648799	1648845	47	Coverage: wt_snps - NC_000962.3	Yes
Mtb H37Rv wt	Zero coverage region	wt_snps - NC_000962.3	1777771	1777990	220	1	NC_000962.3	Coverage - Low	TGCGGCTGACCGCGCGCGCATCGCTGAACGCCGGCGAGCTCGAGCTGGCCCGGCGGGTGCTGACGGATGTTCTCGCCGTGGCGCGCCGTTGACGATCCTGGTCGTCACCGGGACCGGCACGGGGGTCGGCAAGACGGTCGTCTGCGCGGCGCTGGCGTCGGCCGCACGTCAGGCCGGCATCGACGTGGCGGTGTGCAAGCCCGTTCAGACCGGCACCGCC	74.0909	none	1780191	1780410	220	Coverage: wt_snps - NC_000962.3	Yes
Mtb H37Rv wt	Zero coverage region	wt_snps - NC_000962.3	1964525	1964525	1	1	NC_000962.3	Coverage - Low	G	100	none	1967184	1967184	1	Coverage: wt_snps - NC_000962.3	Yes
Mtb H37Rv wt	Zero coverage region	wt_snps - NC_000962.3	2212801	2212801	1	1	NC_000962.3	Coverage - Low	G	100	none	2215722	2215722	1	Coverage: wt_snps - NC_000962.3	Yes
Mtb H37Rv wt	Zero coverage region	wt_snps - NC_000962.3	2418797	2418826	30	1	NC_000962.3	Coverage - Low	CGGCGCCCGCGGCTACCGCCGACGCGGCAT	83.3333	none	2421963	2421992	30	Coverage: wt_snps - NC_000962.3	Yes
Mtb H37Rv wt	Zero coverage region	wt_snps - NC_000962.3	2452531	2452540	10	1	NC_000962.3	Coverage - Low	CCGGGCCGTC	90	none	2455741	2455750	10	Coverage: wt_snps - NC_000962.3	Yes
Mtb H37Rv wt	Zero coverage region	wt_snps - NC_000962.3	2482637	2482681	45	1	NC_000962.3	Coverage - Low	CCCGCACCATCGCCGCCGGCGGCCCAGCCAGCCGGTGCGGCCGAG	84.4444	none	2485883	2485927	45	Coverage: wt_snps - NC_000962.3	Yes
Mtb H37Rv wt	Zero coverage region	wt_snps - NC_000962.3	2864666	2864927	262	1	NC_000962.3	Coverage - Low	GGTCGCGGTGAACGCCGCGCATGCCCGCGCGGGTGCGGCCGCCGCGGCTGTGAGCGCCCGAATGCGGGCCACCGCCGCCGCGCTGGGGCAGGCCGCCCGCCGGTACGCGGGCCAGGACACCGCAGCGGCGGCCGCCCTGGGGGCGGTACGCCCGTGGGGGACCCACTGATGGCTACGTCGGGGCTGCCGCCGCTGTCGGCGGTGCAGTCGACGAGCTTTGCGCATCTGAGCGAGGCCGCCGCCCACTGGCGGCGGCTGGCCA	79.3893	none	2868386	2868647	262	Coverage: wt_snps - NC_000962.3	Yes
Mtb H37Rv wt	Zero coverage region	wt_snps - NC_000962.3	2993201	2993380	180	1	NC_000962.3	Coverage - Low	GACGGCGTCGGCCTGCCAGCGGCCGCCGGTTTCGTCGCGCAGCACCCAGCCGCGTTCGAGCTGGACCACCCTGGCCCGCACCCAGTGCACCCGGCTGCGCCGGACGAGCCCGTCGAGCAGCACCTGATACCCGCCGTCCAGCGCGCCGAACACCGGCCCGCCGCTTCCCGGCGGCAGCGC	77.2222	none	2997069	2997248	180	Coverage: wt_snps - NC_000962.3	Yes
Mtb H37Rv wt	Zero coverage region	wt_snps - NC_000962.3	3045094	3045099	6	1	NC_000962.3	Coverage - Low	GGTGCG	83.3333	none	3049028	3049033	6	Coverage: wt_snps - NC_000962.3	Yes
Mtb H37Rv wt	Zero coverage region	wt_snps - NC_000962.3	3235267	3235275	9	1	NC_000962.3	Coverage - Low	ACCGCGGCC	88.8889	none	3239419	3239427	9	Coverage: wt_snps - NC_000962.3	Yes
Mtb H37Rv wt	Zero coverage region	wt_snps - NC_000962.3	3810881	3810888	8	1	NC_000962.3	Coverage - Low	CCCGCGCG	100	none	3815702	3815709	8	Coverage: wt_snps - NC_000962.3	Yes
Mtb H37Rv wt	Zero coverage region	wt_snps - NC_000962.3	3852186	3852332	147	1	NC_000962.3	Coverage - Low	GTCGGGGCGTTGCGGCCCGCCACCAGATCGGGGTGGTCCGCCAGCATGGTCAGCCCGTCGGCGTCGACCAACACCGGCAGGTCGGTGTCCAGCGCGAACCACAACGCGGCGGCCCCGGCTTCGTCGGTGCCCAGGCCCGGCCCGACG	75.5102	none	3857054	3857200	147	Coverage: wt_snps - NC_000962.3	Yes
Mtb H37Rv wt	Zero coverage region	wt_snps - NC_000962.3	4095888	4095915	28	1	NC_000962.3	Coverage - Low	GCGCGCCAGCCGCGGCGGCGCGACCGCA	89.2857	none	4101067	4101094	28	Coverage: wt_snps - NC_000962.3	Yes
Mtb H37Rv wt	Zero coverage region	wt_snps - NC_000962.3	4101850	4101906	57	1	NC_000962.3	Coverage - Low	CGCAGGACCACCGTCGAGCACCGAGGAGGCCCGCGCCGCCCGCAACGAGGCCTCGGC	78.9474	none	4107040	4107096	57	Coverage: wt_snps - NC_000962.3	Yes
Mtb H37Rv wt	Zero coverage region	wt_snps - NC_000962.3	4358490	4358704	215	1	NC_000962.3	Coverage - Low	TGCCGTCCGCGCCGAGGCCGCCCGCGTGCTCGGTGCCGCCGCCTTGTCCGAGGTAGCCACCGGCGCCCGCCCAGTGGCAGCATGCGACCCCGCGCCCGAGGCCGCGGCCGTACCCACGCTCGAACGCGCGCCCGCTCCCACGGCGGTACCGCTCGGCGCGGCGGCCGCCGCCCGTGCGCCCGGGACACCGGACGCCGCAGCCGGCGTCACCGACG	81.8605	none	4364006	4364220	215	Coverage: wt_snps - NC_000962.3	Yes
Mtb 3041c	Zero coverage region	3041c_snps - NC_000962.3	746514	746715	202	1	NC_000962.3	Coverage - Low	CGGCCGCGCTGCCGGCGAGCGGCACCAGCGAGGGACGCCAACTGCGGCGCTGGCTCACCCAACTGATCGTGACCGAGCGGGTGGTAGCCGCCGAGGCCGCCGCACGTGGTCTGACCGCGGCGGGCGCCCCCGCCGAGGCGGACCTGCTGCCCGACGCGACGGCTCGGCTGGAGATCGGCAGCGTCGCCGCCGCGGTGCTGGC	78.2178	none	747739	747940	202	Coverage: 3041c_snps - NC_000962.3 2	Yes
Mtb 3041c	Zero coverage region	3041c_snps - NC_000962.3	747693	747697	5	1	NC_000962.3	Coverage - Low	GCTGC	80	none	748920	748924	5	Coverage: 3041c_snps - NC_000962.3 2	Yes
Mtb 3041c	Zero coverage region	3041c_snps - NC_000962.3	1121080	1121080	1	1	NC_000962.3	Coverage - Low	G	100	none	1122751	1122751	1	Coverage: 3041c_snps - NC_000962.3 2	Yes
Mtb 3041c	Zero coverage region	3041c_snps - NC_000962.3	1209433	1209481	49	1	NC_000962.3	Coverage - Low	GCCGTCGCGTGCGACCTGCCGCGGTCGTCCCTGCTGGCCGACGCGCGCC	81.6327	none	1211183	1211231	49	Coverage: 3041c_snps - NC_000962.3 2	Yes
Mtb 3041c	Zero coverage region	3041c_snps - NC_000962.3	1357169	1357169	1	1	NC_000962.3	Coverage - Low	C	100	none	1359089	1359089	1	Coverage: 3041c_snps - NC_000962.3 2	Yes	Low (<10) coverage region in wt
Mtb 3041c	Zero coverage region	3041c_snps - NC_000962.3	1472828	1472860	33	1	NC_000962.3	Coverage - Low	TTTGACATGCACAGGACGCGTCTAGAGATAGGC	51.5152	none	1474914	1474946	33	Coverage: 3041c_snps - NC_000962.3 2	No	16S rDNA
Mtb 3041c	Zero coverage region	3041c_snps - NC_000962.3	1474938	1475027	90	1	NC_000962.3	Coverage - Low	GCCGAAGCCGCGGCACATCCACCTTGTGGTGGGTGTGGGTAGGGGAGCGTCCCTCATTCAGCGAAGCCACCGGGTGACCGGTGGTGGAGG	67.7778	none	1477024	1477113	90	Coverage: 3041c_snps - NC_000962.3 2	No	23S rDNA
Mtb 3041c	Zero coverage region	3041c_snps - NC_000962.3	1990061	1990064	4	1	NC_000962.3	Coverage - Low	GGCG	100	none	1992770	1992773	4	Coverage: 3041c_snps - NC_000962.3 2	Yes
Mtb 3041c	Zero coverage region	3041c_snps - NC_000962.3	1990485	1990797	313	1	NC_000962.3	Coverage - Low	AGCCCGCCGGCCCCGCCGGCCCCGCCGGCGCCCCCGGCGGTGCTGCCGGTCCCGCCGGCGCCGCCGGCCCCCCCGTTGGCGAACAACCCGGCAGCGCCGCCAGTCCCGCCGGCGCCGCCAGTGGTAACGCCTGCGGTGAAAGCGCCGCCGCCACACCCGCCGAGCCCAGCCGCGCCGATGAGCAAGCCGGCGTTCCCGCCGGCCCCGCCGACGCCGCCGGTGGTGGTGGCGGCCCCGCCGACACCACCGGTACCGCCGGAACCGATCAAGAAGGCGGATCCGCCGGCGCCACCGGCCCCGCCGGCACCCGCCG	82.4281	none	1993194	1993506	313	Coverage: 3041c_snps - NC_000962.3 2	Yes
Mtb 3041c	Zero coverage region	3041c_snps - NC_000962.3	1991323	1991375	53	1	NC_000962.3	Coverage - Low	CGCCAGCACCGCCGGAGCCGCCGGAGCCGCTGAGCATGCCGGCGCTGCCGCCG	83.0189	none	1994032	1994084	53	Coverage: 3041c_snps - NC_000962.3 2	Yes
Mtb 3041c	Zero coverage region	3041c_snps - NC_000962.3	1991677	1991990	314	1	NC_000962.3	Coverage - Low	CGAGCGTTCCGTGATCCCCGAATCCGCCCGCCCCGCCCATGCCGCCGGCACCAAACAACCCGCCGGCCCCGCCGGCGCCGCCCGCCCCGCCCGTGTGACCCTGCCCACCGGCGCCGCCGACACCGCCGGTGGTGAACAGCCCACCGGCCCCGCCGGCGCCGCCAGCCCCACCGGCAGTGCTGAAGCTGAACCCGCCGGCACCGCCGGCCCCGGCGGCGCCGGCGAGCATACCGGCGTTGCCGCCGGTTCCGCCGGTACCGCCGATGCCACCGACAAGAGACGTCGCAGCCCCGCCGGCGCCGCCGGCGCCGCCG	80.5732	none	1994386	1994699	314	Coverage: 3041c_snps - NC_000962.3 2	Yes
Mtb 3041c	Zero coverage region	3041c_snps - NC_000962.3	2418809	2418819	11	1	NC_000962.3	Coverage - Low	CTACCGCCGAC	72.7273	none	2422001	2422011	11	Coverage: 3041c_snps - NC_000962.3 2	Yes
Mtb 3041c	Zero coverage region	3041c_snps - NC_000962.3	2864721	2864761	41	1	NC_000962.3	Coverage - Low	GCCCGAATGCGGGCCACCGCCGCCGCGCTGGGGCAGGCCGC	85.3659	none	2868465	2868505	41	Coverage: 3041c_snps - NC_000962.3 2	Yes
Mtb 3041c	Zero coverage region	3041c_snps - NC_000962.3	2993329	2993380	52	1	NC_000962.3	Coverage - Low	ACCCGCCGTCCAGCGCGCCGAACACCGGCCCGCCGCTTCCCGGCGGCAGCGC	82.6923	none	2997225	2997276	52	Coverage: 3041c_snps - NC_000962.3 2	Yes
Mtb 3041c	Zero coverage region	3041c_snps - NC_000962.3	3147109	3147328	220	1	NC_000962.3	Coverage - Low	GCCACCGCCGCCGCCCCCGGGACGGCCGCGGAAGCCCGTTCCGGGAGCGGCACCCACGCCGCCACCCCGGTAGTTGCCGCCGCCCGCGTCGGAACGGCCAGCGCCGGGCGCACCGGGCCGGCCCCCGGGTCGTGGCGCACCAGGACGTGGTGGACGGGCACCCCCGACAGCTCCACCGGGGCGTGGCGGCATGCTGCCGGGCGAGGCGCCCGGACGTGGA	81.8182	none	3151177	3151396	220	Coverage: 3041c_snps - NC_000962.3 2	Yes

## Sheet: Mmar_filtered_SNPs
S2 Dataset C: Variants identified in Mmar wt and knockout strains
Col A:	Mmar strain where variant is found
Col B:	Reference genome
Col C:	Position in the sequence
Col D:	The variant type: snp msp ins del complex
Col E:	The nucleotide(s) in the reference
Col F:	The alternate nucleotide(s) supported by the reads
Col G:	Frequency counts for REF and ALT
Col H:	Class of feature affected: CDS tRNA rRNA ...
Col I:	Strand the feature was on: + - .
Col J:	Nucleotide position of the variant withinthe feature / Length in nt
Col K:	Residue position / Length in aa (only if FTYPE is CDS)
Col L:	The snpEff annotated consequence of this variant (ANN tag in .vcf)
Col M:	The /locus_tag of the feature (if it existed)
Col N:	The /gene tag of the feature (if it existed)
Col O:	The /product tag of the feature (if it existed)
Col P:	If the specific variant is also found in the respective wt strain
STRAIN	CHROM	POS	TYPE	REF	ALT	EVIDENCE	FTYPE	STRAND	NT_POS	AA_POS	EFFECT	LOCUS_TAG	GENE	PRODUCT	FOUND IN WT
Mmar M wt	CP000854	536062	del	TG	T	T:34 TG:0									Yes
Mmar M wt	CP000854	2343727	ins	C	CG	CG:36 C:0	CDS	+	528/1035	176/344	frameshift_variant c.527dupG p.Gly177fs	MMAR_1927		conserved hypothetical secreted protein	Yes
Mmar ∆1660	CP000854	536062	del	TG	T	T:33 TG:0									Yes
Mmar ∆1660	CP000854	2343727	ins	C	CG	CG:34 C:0	CDS	+	528/1035	176/344	frameshift_variant c.527dupG p.Gly177fs	MMAR_1927		conserved hypothetical secreted protein	Yes

## Sheet: Mmar_filtered_0_cov_regions
S2 Dataset D: Zero coverage regions identified in Mmar wt and knockout strains
Col A:	Mmar strain where zero coverage region is found
Col B:	Name of BAM file including reference genome
Col C:	Position in the sequence
Col D:	Minimum position in reference genome
Col E:	Maximum position in reference genome
Col F:	Length of the region
Col G:	Number of intervals
Col H:	Reference sequence
Col I:	Type of variant
Col J:	Sequence of reference
Col K:	Calculated GC content
Col L:	Direction
Col M:	Minimum position in reference genome (including gaps)
Col N:	Maximum position in reference genome (including gaps)
Col O:	Length of region
Col P:	Name of track
Col Q:	If the specific variant is also found in the respective wt strain
ColR:	Comments
Strain	Name	Document Name	Minimum	Maximum	Length	# Intervals	Sequence Name	Type	Sequence	GC calc	Direction	Min (with gaps)	Max (with gaps)	Length (with gaps)	Track Name	Found in wt	Comments
Mmar M wt	Zero coverage region	M_marinum_wt_snps - CP000854	230584	230591	8	1	CP000854	Coverage - Low	CGGCGGCC	90.625	none	231100	231107	8	Coverage: M_marinum_wt	Yes
Mmar M wt	Zero coverage region	M_marinum_wt_snps - CP000854	233652	233683	32	1	CP000854	Coverage - Low	TCGGCGGCCGCCGCGGGTGGGGTCGCCGCCGG	80.9917	none	234171	234202	32	Coverage: M_marinum_wt	Yes
Mmar M wt	Zero coverage region	M_marinum_wt_snps - CP000854	2307387	2307899	513	1	CP000854	Coverage - Low	CGCCGGCCGCGACGCCGGCGGCCCCCGCTGCTTCGGCAGCGCCCGCGCCGCCGAAGGCGCCGCTTCCCGGGCAACGGCCTGCGCCGACACCGGGCAAGCCGGCCGCTCCGCAAGCGCCTCACCCGGGCATGGCTCCGGGTGCACGGCCGGGGCCGGTGCCCAAGCCGGGAGTTCGTACTCCCCGCGTCGGCAACAACCCGTTCTCCTCGGCGCAGCCGGTTGATCGGCCCATTCCGCGCCCGCAGGCGCCGCGTCCCGGGGCGCCGCGCCCAGGGGCGCCTCGCCCCGGCGGCGCTTCTCCCGGCAACATGCCTCCGCGTCCCGGCGGCGCTTCCGGTGGGCCTCGCCCACCGCGTACCGGCGCGCCGCGGCCCGGTGGTGGTCGTCCTGGTGGGCCAG…	81.3115	none	2310188	2310700	513	Coverage: M_marinum_wt	Yes
Mmar M wt	Zero coverage region	M_marinum_wt_snps - CP000854	2819666	2819990	325	1	CP000854	Coverage - Low	CGCGCCGTTGGTGGCTCCGTTGGTGCCGTTGCCGTTGCCGCTGGTGTGGCCGTTGGTGCCGTTGCCGTTGCCGTTGCCGTTGGTGTGGCCGTTGGTGCCGTTGGTGGCTCCGTTACTCGCGCCGTTGGTGGCTCCGTTGGTGCCGTTGCCGTTGGTGTGGCCGTTGGTGCCGTGCCCGTTGGTGCCGTTGCCGTTGCCGTTGGTGCCGTTGCCGTTGCCGTTGGTGTGACCGTTGGTGGCGCCGTTGGTGCCGTGGCCATTGGTGCCGTTCGTGCCGTTCGTGTGGCCGTTGCCGTTGGTGGCGCCGTTGGTGCCGTGGCCGTTG	77.7778	none	2822982	2823306	325	Coverage: M_marinum_wt	Yes
Mmar M wt	Zero coverage region	M_marinum_wt_snps - CP000854	3550227	3550368	142	1	CP000854	Coverage - Low	GTCCCGGTATTGGCGGATTCGGTCCCGGCGGACCGGGCGGGCCCCCTGATCCAGCCGGACCGGGCGGACCCGGCGGACCGGGCGGACCCGGTGGACCCGGCGGACCCGGTATTGCCGGATTCGGCCCCGGCGGCCCCGGCGG	84.106	none	3554344	3554485	142	Coverage: M_marinum_wt	Yes
Mmar M wt	Zero coverage region	M_marinum_wt_snps - CP000854	5136642	5136767	126	1	CP000854	Coverage - Low	GCCACCCCGCCGCGACCTGCGCCCACGCCGCAACAACCGCCCTACTACCCGGCCGCCGCAGCTCCGGCTGCCGGCTCGCCCCCTTCAGGCCCCTCCGCGGTCGCCGGGCCGCCCCGCGGCGTGGCG	82.0513	none	5142478	5142603	126	Coverage: M_marinum_wt	Yes
Mmar M wt	Zero coverage region	M_marinum_wt_snps - CP000854	5288999	5289145	147	1	CP000854	Coverage - Low	CGGCGGCGGCAGCTCCCGCGTCGGCGCCTGGCACCGCGCCAGCACCCGCGGCGGCACCGGGACCAGCACCCGCGGCACCCGCACCAGCACCGGCCGCGGCCGCACCAGCGCCGGCACCTGCCCCCGCCGCACCGCCGGCCGCACCCG	79.2593	none	5294998	5295144	147	Coverage: M_marinum_wt	Yes
Mmar M wt	Zero coverage region	M_marinum_wt_snps - CP000854	5718529	5718673	145	1	CP000854	Coverage - Low	GTGGCCGCGCCCGCGCCGGCCGACTTGCCGCCGGCACCCGAGGACGTGGCGCCCCCCGTGGAGCTGGTGGGCAACGACGTGCCCGCGCCGGTCGACCTGCCGCCCGCCCCGGAGGACCTGCCGCCGGCCCCCGAAGACCTGGCAC	80.9019	none	5724955	5725099	145	Coverage: M_marinum_wt	Yes
Mmar ∆1660	Zero coverage region	M_marinum_∆1661_snps - CP000854	230589	230609	21	1	CP000854	Coverage - Low	GCCGCCGAAGCCGGGGCACCG	85.7143	none	231067	231087	21	Coverage: M_marinum_∆1661	Yes
Mmar ∆1660	Zero coverage region	M_marinum_∆1661_snps - CP000854	725110	725111	2	1	CP000854	Coverage - Low	CG	100	none	726076	726077	2	Coverage: M_marinum_∆1661	Yes	Low (<10) coverage region in wt
Mmar ∆1660	Zero coverage region	M_marinum_∆1661_snps - CP000854	2007465	2008098	634	1	CP000854	Coverage - Low	TCAGAGACGTTTCGCTGCGTCGCGGCGGACGCACCTTGGTCGGTCCGCTGGACTGGGCCGTCGAACTCGACGAGCGTTGGGTGATCCTGGGCCCCAACGGCGCCGGCAAGACCTCCTTGCTTCGGATGGCCGCCGCCTCCGAGCACCCGTCCTCGGGGGTTGCCTTCGTCCTGGGCGAACGGCTGGGCCGGGTCGACGTGTCGGAGCTGCGCGCGCGCATCGGGCTGAGTTCCTCGGCCCTGGCGCAGCGCATACCCACCGACGAAGTGGTGCGAGACCTCGTCGTATCGGCCGGCTACGCGGTGTTGGGCAGGTGGCGGGAGCGCTACGAGGACGTCGACTACCGCCGGGCCGTCGACATGCTGGAGAGCCTGGGCGCCGAGCATCTGGCCGACCGCA…	70.5047	none	2009657	2010290	634	Coverage: M_marinum_∆1661	No	MMAR1660
Mmar ∆1660	Zero coverage region	M_marinum_∆1661_snps - CP000854	2307387	2307783	397	1	CP000854	Coverage - Low	CGCCGGCCGCGACGCCGGCGGCCCCCGCTGCTTCGGCAGCGCCCGCGCCGCCGAAGGCGCCGCTTCCCGGGCAACGGCCTGCGCCGACACCGGGCAAGCCGGCCGCTCCGCAAGCGCCTCACCCGGGCATGGCTCCGGGTGCACGGCCGGGGCCGGTGCCCAAGCCGGGAGTTCGTACTCCCCGCGTCGGCAACAACCCGTTCTCCTCGGCGCAGCCGGTTGATCGGCCCATTCCGCGCCCGCAGGCGCCGCGTCCCGGGGCGCCGCGCCCAGGGGCGCCTCGCCCCGGCGGCGCTTCTCCCGGCAACATGCCTCCGCGTCCCGGCGGCGCTTCCGGTGGGCCTCGCCCACCGCGTACCGGCGCGCCGCGGCCCGGTGGTGGTCGTCCTGGTGGGCC	80.35	none	2309895	2310291	397	Coverage: M_marinum_∆1661	Yes
Mmar ∆1660	Zero coverage region	M_marinum_∆1661_snps - CP000854	2819620	2819761	142	1	CP000854	Coverage - Low	CGTTGCCGTTGGTGTGGCCGTTGGTGCCGTTGGTGGCTCCGTTACTCGCGCCGTTGGTGGCTCCGTTGGTGCCGTTGCCGTTGCCGCTGGTGTGGCCGTTGGTGCCGTTGCCGTTGCCGTTGCCGTTGGTGTGGCCGTTGGT	66.9014	none	2822643	2822784	142	Coverage: M_marinum_∆1661	Yes
Mmar ∆1660	Zero coverage region	M_marinum_∆1661_snps - CP000854	3039313	3039328	16	1	CP000854	Coverage - Low	TACTTGGGGGGGATGG	62.5	none	3042610	3042625	16	Coverage: M_marinum_∆1661	Yes	Low (<10) coverage region in wt
Mmar ∆1660	Zero coverage region	M_marinum_∆1661_snps - CP000854	3096795	3096833	39	1	CP000854	Coverage - Low	CCGCCACCGCAACAGAAGCCACCGCAAGAGCCCCCGCCC	74.359	none	3100136	3100174	39	Coverage: M_marinum_∆1661	Yes	Low (<10) coverage region in wt
Mmar ∆1660	Zero coverage region	M_marinum_∆1661_snps - CP000854	3550349	3550380	32	1	CP000854	Coverage - Low	GGCCCCGGCGGCCCCGGCGGCCCCGGCGGACC	96.875	none	3554088	3554119	32	Coverage: M_marinum_∆1661	Yes
Mmar ∆1660	Zero coverage region	M_marinum_∆1661_snps - CP000854	4508961	4509212	252	1	CP000854	Coverage - Low	CGCGCCGACCGCTCCGCCACGCAAACCCGACTCACAACAACCCCATAGGAACCCATGGGCGGATCGTAAGGCACCGTGACGCATAAGTCCGGGCTTTTACCGAATCGCCAAACGATCCTGCAATTTGGTATTCGCTCGGGGGTGCACCGCTTGTTACCTGGCCACCGCTTCTGCCTGTAGACAGAAGGGCGCGGGTGCCGCAGATCCCCTGCTGCGTGTCACCCGCGCCCCTGATCGCCGACTGGTTGGCCA	63.0952	none	4513634	4513885	252	Coverage: M_marinum_∆1661	Yes
Mmar ∆1660	Zero coverage region	M_marinum_∆1661_snps - CP000854	5288988	5289141	154	1	CP000854	Coverage - Low	CGCGCCGGCACCGGCGGCGGCAGCTCCCGCGTCGGCGCCTGGCACCGCGCCAGCACCCGCGGCGGCACCGGGACCAGCACCCGCGGCACCCGCACCAGCACCGGCCGCGGCCGCACCAGCGCCGGCACCTGCCCCCGCCGCACCGCCGGCCGCA	85.7143	none	5294475	5294628	154	Coverage: M_marinum_∆1661	Yes
Mmar ∆1660	Zero coverage region	M_marinum_∆1661_snps - CP000854	5718498	5718728	231	1	CP000854	Coverage - Low	GCCGCAGGACCTCCCGCCCGCGCCTGAGGATGTGGCCGCGCCCGCGCCGGCCGACTTGCCGCCGGCACCCGAGGACGTGGCGCCCCCCGTGGAGCTGGTGGGCAACGACGTGCCCGCGCCGGTCGACCTGCCGCCCGCCCCGGAGGACCTGCCGCCGGCCCCCGAAGACCTGGCACCCCCGGCCCCGGCCGACCTGCCGCCGGCCCCCGAAGACCTGGCACCCCCGGCCCC	82.2511	none	5724421	5724651	231	Coverage: M_marinum_∆1661	Yes
